# Supplementary material for: Genome-wide association study of MRI markers of cerebral small vessel disease in 42,310 participants
Source: Nat Commun. 2020 May 1;11:2175. doi: 10.1038/s41467-020-15932-3 (PMC7195435; doi:10.1038/s41467-020-15932-3)
Supplement: Supplementary file 1 — Dataset 1 [file 41467_2020_15932_MOESM1_ESM.csv]

# Supplementary Data 1. GWAS meta-analysis association loci for WMH.
# TRAIT: Analyzed trait
# CHROM: Chromosome
# POS: Position in bp
# MarkerName: SNP ID
# Allele1: Tested allele
# Allele2: Non-tested allele
# Weight: Weight for the meta-analysis
# Zscore: Z-score statistic for the meta-analysis
# P-value: P-value of the meta-analysis
# Direction: Study-specific direction of the SNP z-score
# HetISq: Percentage of variation across studies that is due to heterogeneity
# HetChiSq: Heterogeneity test statistic
# HetDf: Heterogeneity test statistic degrees of freedom
# HetPVal: Heterogeneity p-value
# TotalSampleSize: Total sample size in the meta-analysis
# A1_FREQ_UKBB: Frequency of the tested allele in UK Biobank dataset
# BETA_UKBB: beta coefficient in the UK Biobank study
# SE_UKBB: Standard error for the beta coefficient in the UK Biobank study
# T_STAT_UKBB: T statistics in the UK Biobank study
# P_UKBB: P-value in the UK Biobank study
# INFO_UKBB: Imputation INFO score in UK Biobank study
# N_CHARGE: sample size in the CHARGE study
# Zscore_CHARGE: z-score in the CHARGE study
# P_CHARGE: P-value in the CHARGE study
# BETA_Traylor: Beta coefficient in the Traylor et al. (2019) study
# SE_Traylor: Standard error for the beta coefficient in the Traylor et al. (2019) study
# P_Traylor: P-value in the Traylor et al. (2019) study
#N_Traylor: Sample size in the Traylor et al. (2019) study
# Zscore_European : Z-score statistic for the meta-analysis with only European ancestry samples
# P-value_European: P-value of the meta-analysis with only European ancestry samples
# TotalSampleSize_European: Total sample size in the meta-analysis with only European ancestry samples
# Zscore_UKB_CHARGE: Z-score statistic for the meta-analysis with only UK Biobank and CHARGE GWAS studies
# P-value_UKB_CHARGE: P-value of the meta-analysis with only UK Biobank and CHARGE GWAS studies
# TotalSampleSize_UKB_CHARGE: Total sample size in the meta-analysis with only UK Biobank and CHARGE GWAS studies
TRAIT	CHROM	POS	MarkerName	Allele1	Allele2	Weight	Zscore	P-value	Direction	HetISq	HetChiSq	HetDf	HetPVal	TotalSampleSize	A1_FREQ_UKBB	BETA_UKBB	SE_UKBB	T_STAT_UKBB	P_UKBB	INFO_UKBB	N_CHARGE	Zscore_CHARGE	P_CHARGE	BETA_Traylor	SE_Traylor	P_Traylor	N_Traylor	Zscore_European	P-value_European	TotalSampleSize_European	Zscore_UKB_CHARGE	P-value_UKB_CHARGE	TotalSampleSize_UKB_CHARGE
WMH	1	197499003	rs12120143	T	C	31570	5.805	6.45E-09	+++	23.7	2.622	2	0.2695	31570	0.0246994	0.105635	0.0310188	3.40553	0.000662	1	10440.00	4.566	4.97E-06	0.2855	0.145	4.90E-02	2749	5.186	2.15E-07	28151	5.467	4.57E-08	28821
WMH	2	43118872	rs7566761	A	G	41920	-7.168	7.62E-13	---	0	1.653	2	0.4376	41920	0.196386	-0.067004	0.0121461	-5.51651	3.50E-08	0.985297	20689	-4.67	3.02E-06	-0.0449	0.0497	3.66E-01	2850	-7.521	5.44E-14	36317	-7.18	6.96E-13	39070
WMH	2	56128091	rs7596872	A	C	41920	9.259	2.07E-20	+++	50.8	4.066	2	0.131	41920	0.101453	0.122162	0.0159969	7.63662	2.34E-14	0.987256	20689.00	5.349	8.85E-08	0.1107	0.0644	8.54E-02	2850	8.994	2.38E-19	36317	9.126	7.10E-20	39070
WMH	2	188003118	rs17576323	T	C	41228	5.533	3.15E-08	+++	0	0.09	2	0.9562	41228	0.201688	0.0417669	0.0119824	3.48568	0.000492	0.993683	20098.00	4.075	4.61E-05	0.0674	0.0482	1.62E-01	2749	5.23	1.69E-07	36317	5.354	8.62E-08	38479
WMH	2	203916487	rs72934505	T	G	42124	7.246	4.31E-13	+++	0	1.06	2	0.5886	42124	0.126653	0.0601115	0.0144536	4.15892	3.21E-05	0.998714	20893.00	5.414	6.18E-08	0.1661	0.063	8.32E-03	2850	6.779	1.21E-11	36317	6.793	1.10E-11	39274
WMH	3	183380035	rs830179	A	G	42124	-5.858	4.67E-09	---	5.2	2.109	2	0.3484	42124	0.317416	-0.0458688	0.0103935	-4.41324	1.02E-05	0.9899	20893	-3.242	1.19E-03	-0.1064	0.0419	1.11E-02	2850	-5.056	4.29E-07	36317	-5.383	7.33E-08	39274
WMH	5	121510586	rs17148926	A	C	42123.99	5.881	4.07E-09	+++	74.4	7.819	2	0.02005	42124	0.173317	0.0278172	0.0127173	2.18735	0.0287	0.987025	20892.99	4.974	6.57E-07	0.1889	0.0526	3.31E-04	2850	4.66	3.16E-06	36317	5.124	2.99E-07	39274
WMH	6	151016058	rs275350	C	G	42124	8.32	8.83E-17	+++	0	1.666	2	0.4347	42124	0.413508	0.0590091	0.00977129	6.03903	1.58E-09	0.997323	20893.00	5.042	4.61E-07	0.1192	0.0397	2.66E-03	2850	7.592	3.15E-14	36317	7.807	5.87E-15	39274
WMH	7	100361391	rs3215395	G	GC	18381	5.597	2.18E-08	+??	0	0	0	1	18381	0.290129	0.0593947	0.0106072	5.59948	2.18E-08	0.998346	NA	NA	NA	NA	NA	NA	NA	5.597	2.18E-08	18381	5.597	2.18E-08	18381
WMH	10	105459116	rs4630220	A	G	42124	-7.715	1.21E-14	---	0	0.676	2	0.7132	42124	0.284718	-0.0532747	0.0107705	-4.94633	7.63E-07	0.980825	20893	-5.283	1.27E-07	-0.1225	0.0437	5.10E-03	2850	-7.352	1.95E-13	36317	-7.236	4.63E-13	39274
WMH	13	111040681	rs11838776	A	G	42035	6.503	7.90E-11	+++	76.6	8.545	2	0.01394	42035	0.278134	0.0335817	0.0108438	3.09687	0.00196	0.975403	20804.00	4.721	2.34E-06	0.1873	0.043	1.34E-05	2850	5.471	4.47E-08	36228	5.561	2.68E-08	39185
WMH	14	100581636	rs11160570	T	C	42035	7.198	6.10E-13	+++	0	1.205	2	0.5474	42035	0.25499	0.0484136	0.0110764	4.3709	1.24E-05	0.998303	20804.00	5.051	4.39E-07	0.1305	0.045	3.73E-03	2850	6.475	9.46E-11	36228	6.673	2.50E-11	39185
WMH	15	65326833	rs12906662	A	T	42035	-5.805	6.42E-09	---	0	0.044	2	0.9784	42035	0.472855	-0.0369678	0.00967705	-3.82015	0.000134	0.993423	20804	-4.172	3.02E-05	-0.0531	0.0401	1.86E-01	2850	-5.915	3.31E-09	36228	-5.656	1.55E-08	39185
WMH	16	51451683	rs17616633	T	C	42124.01	-6.514	7.33E-11	---	48.1	3.856	2	0.1454	42124	0.439418	-0.0520153	0.00972716	-5.34743	9.03E-08	0.986353	20893.01	-3.246	1.17E-03	-0.107	0.0399	7.38E-03	2850	-5.929	3.05E-09	36317	-6.024	1.70E-09	39274
WMH	16	87237568	rs12928520	T	C	41387	7.41	1.26E-13	+++	0	0.89	2	0.6409	41387	0.443162	0.0546724	0.00981806	5.56855	2.60E-08	0.964408	20156.00	4.795	1.62E-06	0.0542	0.0401	1.77E-01	2850	7.26	3.88E-13	35580	7.312	2.63E-13	38537
WMH	17	19224397	rs6587216	C	G	41920	5.768	8.01E-09	+++	0	0.469	2	0.791	41920	0.185929	0.0523434	0.0123896	4.22479	2.40E-05	0.997317	20689.00	3.571	3.56E-04	0.0885	0.0499	7.58E-02	2850	5.103	3.35E-07	36317	5.495	3.90E-08	39070
WMH	17	43128906	rs8071429	A	T	42035	8.19	2.61E-16	+++	65.9	5.862	2	0.05334	42035	0.373257	0.0720442	0.0099624	7.23161	4.96E-13	0.999123	20804.00	4.332	1.48E-05	0.0563	0.0403	1.62E-01	2850	7.569	3.77E-14	36228	8.106	5.25E-16	39185
WMH	17	73882148	rs7214628	A	G	42035	-12.532	4.99E-36	---	13.1	2.301	2	0.3164	42035	0.187969	-0.106953	0.0122036	-8.76404	2.05E-18	0.99737	20804	-8.91	5.12E-19	-0.0921	0.0505	6.83E-02	2850	-12.54	4.53E-36	36228	-12.488	8.68E-36	39185
WMH	19	45411941	rs429358	T	C	38894	-6.088	1.15E-09	---	0	1.299	2	0.5222	38894	0.149693	-0.0664718	0.0134667	-4.936	8.04E-07	1	17663	-3.625	2.89E-04	-0.0527	0.0564	3.50E-01	2850	-5.711	1.12E-08	33087	-6.061	1.35E-09	36044
