# Supplementary material for: Genome-wide association study of MRI markers of cerebral small vessel disease in 42,310 participants
Source: Nat Commun. 2020 May 1;11:2175. doi: 10.1038/s41467-020-15932-3 (PMC7195435; doi:10.1038/s41467-020-15932-3)
Supplement: Supplementary file 2 — Dataset 2 [file 41467_2020_15932_MOESM2_ESM.csv]

# Supplementary Data 2. GWAS association results for FA
# TRAIT: Analyzed trait
# CHROM: Chromosome
# POS: Position in bp
# ID: SNP ID
# A1: Tested allele
# AX: Non tested allele
A1_FREQ: Frequency of the tested allele
# MACH_R2: MaCH imputation quality metric
# TEST: Test identifier
# OBS_CT: Number of samples in the regression
# BETA: Regression coefficient (for A1 allele)
# SE: Standard error of beta
# T_STAT: t-statistic for linear regression
# P: Asymptotic p-value for T-stat
# INFO: Imputation INFO score in UK Biobank
TRAIT	CHROM	POS	ID	A1	AX	A1_FREQ	MACH_R2	TEST	OBS_CT	BETA	SE	T_STAT	P	INFO
FA	2	203664929	rs76122535	G	C	0.134355	0.99159	ADD	17673	0.360912	0.0618827	5.8322	5.57E-09	0.9869
FA	2	217325317	rs34380167	CCAAA	C	0.267138	0.955167	ADD	17673	0.277371	0.0485975	5.70752	1.16E-08	0.944557
FA	5	82862328	rs35544841	GA	G	0.197001	0.975571	ADD	17673	-0.555582	0.0533843	-10.4072	2.72E-25	0.979137
FA	5	139719991	rs4150221	C	T	0.262946	1.00666	ADD	17673	0.288292	0.0475757	6.05964	1.39E-09	0.997903
FA	6	26979765	rs374598428	CAAAGAGGAGCTGGT	C	0.141212	0.970113	ADD	17673	0.347015	0.0612927	5.6616	1.52E-08	0.967045
FA	6	29155749	rs3129171	A	G	0.242404	1.00664	ADD	17673	0.294752	0.0488794	6.03019	1.67E-09	1
FA	16	89951460	rs112730611	T	C	0.173092	0.962225	ADD	17673	0.343308	0.0566239	6.06295	1.36E-09	0.964098
FA	20	61154871	rs6062264	T	C	0.280631	0.976907	ADD	17673	-0.271227	0.0473284	-5.73075	1.02E-08	0.983747
