# Supplementary material for: Genome-wide association study of MRI markers of cerebral small vessel disease in 42,310 participants
Source: Nat Commun. 2020 May 1;11:2175. doi: 10.1038/s41467-020-15932-3 (PMC7195435; doi:10.1038/s41467-020-15932-3)
Supplement: Supplementary file 3 — Dataset 3 [file 41467_2020_15932_MOESM3_ESM.csv]

# Supplementary Data 3. GWAS association results for MD
# TRAIT: Analyzed trait
# CHROM: Chromosome
# POS: Position in bp
# ID: SNP ID
# A1: Tested allele
# AX: Non tested allele
A1_FREQ: Frequency of the tested allele
# MACH_R2: MaCH imputation quality metric
# TEST: Test identifier
# OBS_CT: Number of samples in the regression
# BETA: Regression coefficient (for A1 allele)
# SE: Standard error of beta
# T_STAT: t-statistic for linear regression
# P: Asymptotic p-value for T-stat
# INFO: Imputation INFO score in UK Biobank
TRAIT	CHROM	POS	ID	A1	AX	A1_FREQ	MACH_R2	TEST	OBS_CT	BETA	SE	T_STAT	P	INFO
MD	5	82862328	rs35544841	GA	G	0.196763	0.975265	ADD	17467	0.668794	0.054502	12.271	1.80E-34	0.979137
MD	5	139719991	rs4150221	C	T	0.263358	1.00659	ADD	17467	-0.266091	0.0485897	-5.47629	4.40E-08	0.997903
MD	6	28719755	rs1233587	T	A	0.295257	0.990727	ADD	17467	-0.325855	0.0472906	-6.89047	5.75E-12	0.999237
MD	6	31329092	rs7772614	A	C	0.379354	1.00172	ADD	17467	-0.272022	0.0443041	-6.13989	8.44E-10	0.998396
MD	10	105682296	rs11813268	T	C	0.153417	0.993917	ADD	17467	0.34593	0.0597832	5.78641	7.31E-09	0.996477
MD	17	44013964	rs55939347	TC	T	0.217426	0.99452	ADD	17467	0.29389	0.0522087	5.62915	1.84E-08	0.98389
