# Supplementary material for: Genome-wide association study of MRI markers of cerebral small vessel disease in 42,310 participants
Source: Nat Commun. 2020 May 1;11:2175. doi: 10.1038/s41467-020-15932-3 (PMC7195435; doi:10.1038/s41467-020-15932-3)
Supplement: Supplementary file 4 — Dataset 4 [file 41467_2020_15932_MOESM4_ESM.csv]

# Supplementary Data 4. Genetic correlation results for WMH, FA and MD.
# trait1: First trait ID
# trait2: Second trait ID
# trait2_PMID: PMID or link for the second trait GWAS
# trait2_detail: Description of trait 2
# rg: Genetic correlation
# se: Standard error of rg
# z: test statistic
# p: p-value
# pBH: adjusted p-value with Benjamini-Hochberg FDR correction
# pBonf: adjusted p-value with Bonferroni correction
# h2_obs: heritability for trait 2
# h2_obs_se: standard error for h2_obs
# h2_int: single-trait LD Score regression intercept for trait 2
# h2_int_se: standard error of h2_int
# gcov_int: cross-trait LD Score regression intercept
# gcov_int_se: standard error of gcov_int
# phenotype_category: category of phenotype
trait1	trait2	trait2_PMID	trait2_detail	rg	se	z	p	pBH	pBonf	h2_obs	h2_obs_se	h2_int	h2_int_se	gcov_int	gcov_int_se	phenotype_category
WMH	MEGASTROKE_AS_TRANS	29531354	Any Stroke (All)	0.3632	0.0558	6.5074	7.65E-11	1.10E-07	1.10E-07	0.0129	0.0012	1.04	0.0069	8.00E-04	0.0046	Stroke
WMH	LONG04	27015805	Parents attained age	0.2945	0.0483	6.1008	1.06E-09	7.58E-07	1.52E-06	0.0316	0.0023	1.0941	0.011	0.0013	0.006	anthropometrics
WMH	MEGASTROKE_AIS_TRANS	29531354	Any Ischemic Stroke (All)	0.3191	0.053	6.017	1.78E-09	8.51E-07	2.55E-06	0.0132	0.0012	1.0315	0.0067	0.0019	0.0043	Stroke
WMH	MEGASTROKE_AS_EUR	29531354	Any Stroke (European)	0.3595	0.0608	5.9116	3.39E-09	1.22E-06	4.87E-06	0.0128	0.0014	1.0349	0.0074	0.0012	0.0045	Stroke
WMH	LONG05	27015805	Mother attained age	0.356	0.0608	5.8534	4.82E-09	1.38E-06	6.92E-06	0.0174	0.0016	1.0894	0.009	-0.0012	0.0055	anthropometrics
WMH	MEGASTROKE_SVS_TRANS	29531354	Small Vessel Stroke (All)	0.4859	0.0875	5.5529	2.81E-08	6.73E-06	4.04E-05	0.007	0.0012	1.0222	0.0072	0.0026	0.0049	Stroke
WMH	MEGASTROKE_AIS_EUR	29531354	Any Ischemic Stroke (European)	0.2971	0.0574	5.1759	2.27E-07	4.66E-05	0.000325897	0.0134	0.0014	1.0233	0.0071	0.0029	0.0045	Stroke
WMH	UKB_ICBP_DBP	30224653	Diastolic Blood Pressure	0.1572	0.0312	5.0416	4.62E-07	8.29E-05	0.000663563	0.1353	0.0059	1.0861	0.0326	0.0334	0.0073	Blood pressure
WMH	SMOK04	20418890	Tobacco: smoking initiation (ever versus never been a regular smoker)	0.2555	0.0589	4.3351	1.46E-05	0.002325864	0.020932779	0.0752	0.0068	0.9967	0.0061	-0.0061	0.0045	behaviour_and_personality
MD	MEGASTROKE_AS_TRANS	29531354	Any Stroke (All)	0.2725	0.0664	4.1067	4.01E-05	0.005460379	0.057675432	0.0129	0.0012	1.0403	0.0069	-0.0019	0.0047	Stroke
MD	MEGASTROKE_AS_EUR	29531354	Any Stroke (European)	0.291	0.0715	4.0727	4.65E-05	0.005460379	0.066774516	0.0129	0.0014	1.034	0.0073	-9.00E-04	0.0045	Stroke
WMH	LONG02	27015805	Mother's age at death	-0.2552	0.0629	-4.0587	4.93E-05	0.005460379	0.070907328	0.014	0.0016	1.0592	0.0074	-0.0067	0.0055	anthropometrics
WMH	LONG06	27015805	Father attained age	0.2082	0.0513	4.0585	4.94E-05	0.005460379	0.070984926	0.0297	0.0022	1.0806	0.01	0.005	0.0057	anthropometrics
MD	MEGASTROKE_AIS_EUR	29531354	Any Ischemic Stroke (European)	0.2601	0.0677	3.8435	1.00E-04	0.007983333	0.1437	0.0136	0.0014	1.0218	0.007	-0.0015	0.0046	Stroke
MD	MEGASTROKE_AIS_TRANS	29531354	Any Ischemic Stroke (All)	0.24	0.0624	3.8462	1.00E-04	0.007983333	0.1437	0.0132	0.0012	1.0314	0.0068	-0.0015	0.0047	Stroke
WMH	MEGASTROKE_SVS_EUR	29531354	Small Vessel Stroke (European)	0.6989	0.1796	3.8904	1.00E-04	0.007983333	0.1437	0.0036	0.0015	1.0682	0.0068	0.0018	0.0047	Stroke
MD	MEGASTROKE_SVS_TRANS	29531354	Small Vessel Stroke (All)	0.4229	0.1105	3.8262	1.00E-04	0.007983333	0.1437	0.0071	0.0012	1.0218	0.0073	-0.0063	0.0054	Stroke
WMH	LONG07	27015805	Longest 10% survival	-0.2579	0.0664	-3.8858	1.00E-04	0.007983333	0.1437	0.014	0.0017	1.0626	0.0083	-0.0064	0.0056	anthropometrics
WMH	HEAL01	27864402	Self-rated health	-0.1708	0.0472	-3.6171	3.00E-04	0.022689474	0.4311	0.0965	0.0059	1.0143	0.0074	0.0016	0.005	behaviour_and_personality
WMH	UKB_ICBP_SBP	30224653	Systolic Blood Pressure	0.1228	0.0346	3.5523	4.00E-04	0.02874	0.5748	0.1397	0.0059	1.0722	0.0333	0.0294	0.0079	Blood pressure
WMH	BODY02	23563607	Extreme BMI	0.1909	0.0552	3.4622	5.00E-04	0.034214286	0.7185	0.5976	0.047	0.895	0.0096	-0.019	0.0065	anthropometrics
WMH	WAIS01F	25673412	Waist circumference EU female	0.1306	0.0385	3.3877	7.00E-04	0.043734783	1	0.1602	0.0099	0.8102	0.0072	-0.0076	0.0051	anthropometrics
WMH	WAIS02F	25673412	Waist circumference all ancestries female	0.1291	0.0381	3.3889	7.00E-04	0.043734783	1	0.1624	0.0101	0.8082	0.0073	-0.0075	0.0051	anthropometrics
WMH	WAIS02	25673412	Waist circumference all ancestries	0.1038	0.0317	3.2792	0.001	0.059875	1	0.143	0.0087	0.7397	0.009	-0.0056	0.0047	anthropometrics
WMH	LONG03	27015805	Father's age at death	-0.1842	0.0563	-3.2691	0.0011	0.060796154	1	0.0183	0.0016	1.0536	0.0077	3.00E-04	0.0054	anthropometrics
WMH	WAIS01	25673412	Waist circumference EU	0.1039	0.032	3.2528	0.0011	0.060796154	1	0.1415	0.0087	0.7417	0.0088	-0.0056	0.0047	anthropometrics
WMH	WHIP03	25673412	Waist-hip ratio EUR	0.1339	0.0416	3.2184	0.0013	0.066717857	1	0.1015	0.0065	0.8295	0.0081	-0.0067	0.0048	anthropometrics
WMH	WHIP03F	25673412	Waist-hip ratio EUR female	0.1633	0.0508	3.2161	0.0013	0.066717857	1	0.1155	0.0106	0.8886	0.009	-0.0091	0.0049	anthropometrics
FA	INSO01F	28604731	Insomnia female	-0.3249	0.1019	-3.1891	0.0014	0.069372414	1	0.0471	0.0086	1.0051	0.0066	0.0163	0.0046	behaviour_and_personality
MD	UKB_ICBP_SBP	30224653	Systolic Blood Pressure	0.1132	0.0356	3.1799	0.0015	0.07185	1	0.1396	0.0058	1.0735	0.0331	0.0302	0.0071	Blood pressure
WMH	WHIP04	25673412	Waist-hip ratio all ancestries	0.1313	0.0416	3.1582	0.0016	0.07185	1	0.1026	0.0065	0.8262	0.0081	-0.0064	0.0048	anthropometrics
WMH	WHIP04F	25673412	Waist-hip ratio all ancestries female	0.1593	0.0506	3.1514	0.0016	0.07185	1	0.1166	0.0106	0.8857	0.0089	-0.0087	0.0049	anthropometrics
FA	HEIG02	23563607	Extreme Height	0.1873	0.0598	3.1326	0.0017	0.074027273	1	1.0406	0.091	0.8878	0.015	-0.0135	0.0069	anthropometrics
FA	HEIG03	25282103	Height 2014	0.0967	0.0312	3.0968	0.002	0.084529412	1	0.3408	0.0175	1.2294	0.03	-0.0103	0.0068	anthropometrics
WMH	DIAB06	28566273	Type-2 Diabetes 2017 BMI-adjusted	0.1724	0.0559	3.0828	0.0021	0.085443243	1	0.0605	0.0066	1.0055	0.0085	-0.0103	0.005	endocrine_nutritional_and_metabolic
WMH	BODY03	25673413	BMI (MIX Locke)	0.0861	0.0281	3.0615	0.0022	0.085443243	1	0.1435	0.0079	0.6763	0.0102	-0.0117	0.005	anthropometrics
WMH	BODY04	25673413	BMI (EUR Locke)	0.0858	0.028	3.0576	0.0022	0.085443243	1	0.1376	0.0076	0.6472	0.0096	-0.0113	0.0048	anthropometrics
WMH	SMOK05	28166213	Heavy versus never smoker in UKBileve	0.1396	0.046	3.0355	0.0024	0.090757895	1	0.2638	0.0167	1.0518	0.008	-1.00E-04	0.0053	behaviour_and_personality
FA	INCO02	27818178	Household income, one person per household	0.1975	0.0664	2.9733	0.0029	0.106853846	1	0.0715	0.0068	1.0302	0.0068	0.0034	0.0047	behaviour_and_personality
FA	MEGASTROKE_SVS_TRANS	29531354	Small Vessel Stroke (All)	-0.2994	0.101	-2.9642	0.003	0.107775	1	0.0071	0.0012	1.0216	0.0073	0.0031	0.0052	Stroke
FA	INCO01	27818178	Household income	0.1882	0.065	2.8955	0.0038	0.133185366	1	0.0599	0.0056	1.0296	0.0073	0.0048	0.0047	behaviour_and_personality
FA	MEGASTROKE_AS_EUR	29531354	Any Stroke (European)	-0.1785	0.0618	-2.8865	0.0039	0.133435714	1	0.0129	0.0014	1.0341	0.0073	-0.0031	0.0044	Stroke
MD	MEGASTROKE_CES_EUR	29531354	Cardioembolic Stroke (European)	0.2817	0.099	2.8442	0.0045	0.150383721	1	0.0085	0.0016	1.0574	0.0067	-0.0038	0.0048	Stroke
WMH	BLOO23	27863252	Immature fraction of reticulocytes	-0.1172	0.0418	-2.8005	0.0051	0.16286	1	0.1188	0.0144	1.0258	0.0406	0.0158	0.0055	circulatory_system
WMH	BODY04F	25673413	BMI (Locke) female	0.0936	0.0334	2.8007	0.0051	0.16286	1	0.1698	0.0091	0.7287	0.0082	-0.0115	0.0048	anthropometrics
WMH	REPR01	27798627	Reproductive behavior: Age First Birth	-0.1245	0.0447	-2.7845	0.0054	0.168691304	1	0.0553	0.0032	0.9519	0.0079	0.0074	0.005	behaviour_and_personality
MD	BLOO33	27863252	Plateletcrit	0.1182	0.0429	2.7574	0.0058	0.177331915	1	0.2017	0.0171	1.0184	0.0247	7.00E-04	0.0055	circulatory_system
WMH	INTE02	28530673	Intelligence	-0.1179	0.043	-2.7426	0.0061	0.179625	1	0.1886	0.0103	1.0094	0.0083	0.004	0.0052	intelligence_and_education
MD	CHRO01	27494321	Chronotype	-0.1647	0.0604	-2.7287	0.0064	0.179625	1	0.1009	0.0059	1.0148	0.0076	0.0079	0.0055	behaviour_and_personality
WMH	BODY08		BMI complete both	0.0845	0.031	2.7244	0.0064	0.179625	1	0.23	0.0082	1.0381	0.0167	0.0019	0.0065	anthropometrics
FA	REAC01	27046643	Reaction time	-0.1512	0.0556	-2.7196	0.0065	0.179625	1	0.0737	0.0055	1.0097	0.0071	-0.0019	0.0046	intelligence_and_education
WMH	FATT18	27005778	18:2, linoleic acid (LA)	-0.32	0.1176	-2.7207	0.0065	0.179625	1	0.1262	0.0477	1.0034	0.0099	0.0117	0.0049	endocrine_nutritional_and_metabolic
FA	MEGASTROKE_AS_TRANS	29531354	Any Stroke (All)	-0.1541	0.057	-2.7043	0.0068	0.180278182	1	0.0129	0.0012	1.0401	0.0069	-0.0044	0.0045	Stroke
FA	ALCO01	27911795	Daily alcohol use both	-0.2426	0.0898	-2.7029	0.0069	0.180278182	1	0.0516	0.008	1.0144	0.0073	0.0077	0.0048	behaviour_and_personality
WMH	OBES02	23563607	Obesity class 2	0.137	0.0507	2.7018	0.0069	0.180278182	1	0.1609	0.0107	0.8774	0.0086	-0.0152	0.0059	anthropometrics
MD	UKB_ICBP_PP	30224653	Pulse Pressure	0.0898	0.0334	2.6921	0.0071	0.181515789	1	0.1219	0.0049	1.0264	0.0283	0.0159	0.0062	Blood pressure
WMH	GROW01	23449627	Pubertal growth: single height measurement at age 10 in girls and 12 in boys	0.1613	0.0601	2.6857	0.0072	0.181515789	1	0.4281	0.048	0.9526	0.008	-0.0089	0.0053	anthropometrics
FA	CHRO01	27494321	Chronotype	0.1502	0.0563	2.6683	0.0076	0.188296552	1	0.1009	0.0059	1.0149	0.0076	-0.0035	0.0053	behaviour_and_personality
MD	ALCO01	27911795	Daily alcohol use both	0.2372	0.0896	2.6474	0.0081	0.197283051	1	0.0516	0.008	1.0144	0.0073	-0.0038	0.0045	behaviour_and_personality
MD	MEGASTROKE_CES_TRANS	29531354	Cardioembolic Stroke (All)	0.2475	0.095	2.6052	0.0092	0.219083607	1	0.007	0.0013	1.0448	0.0064	-0.0035	0.0047	Stroke
WMH	ADHD04	30478444	ADHD	0.124	0.0477	2.5991	0.0093	0.219083607	1	0.3646	0.0226	1.0288	0.0096	-0.0146	0.006	mental_and_behavioural
WMH	MEGASTROKE_CES_TRANS	29531354	Cardioembolic Stroke (All)	0.1918	0.0742	2.5835	0.0098	0.22713871	1	0.007	0.0013	1.0456	0.0064	-3.00E-04	0.0042	Stroke
WMH	ADHD05	30478444	ADHD EUR	0.124	0.0482	2.5743	0.01	0.228095238	1	0.2406	0.0151	1.0276	0.0099	-0.0142	0.0061	mental_and_behavioural
FA	INSO01	28604731	Insomnia	-0.1962	0.0772	-2.5394	0.0111	0.249229688	1	0.0473	0.0049	1.0035	0.0072	0.0063	0.0048	behaviour_and_personality
WMH	EDUC01M	27225129	Educational Attainment: EduYears Men	-0.1004	0.0398	-2.5215	0.0117	0.25866	1	0.2008	0.0094	0.9491	0.0077	0.0055	0.0055	intelligence_and_education
WMH	GLYC10	27005778	Glucose	-0.2107	0.084	-2.5084	0.0121	0.26345	1	0.0864	0.0214	0.9959	0.0065	0.0047	0.0044	endocrine_nutritional_and_metabolic
WMH	EDUC02	27046643	Attainment of a college or a university degree	-0.103	0.0413	-2.4954	0.0126	0.266573913	1	0.1534	0.008	1.0328	0.0089	0.0079	0.0056	intelligence_and_education
WMH	WEIG04F	23754948	Weight EU female	0.1157	0.0464	2.4925	0.0127	0.266573913	1	0.187	0.0108	0.8253	0.0071	-0.0111	0.0052	anthropometrics
WMH	ADHD05F	29325848	ADHD female	0.2417	0.0971	2.4894	0.0128	0.266573913	1	0.1331	0.0279	1.0591	0.0085	-0.0161	0.0058	mental_and_behavioural
FA	MEGASTROKE_AIS_EUR	29531354	Any Ischemic Stroke (European)	-0.1557	0.0634	-2.4564	0.014	0.2874	1	0.0136	0.0014	1.0219	0.007	-0.0026	0.0044	Stroke
WMH	MEGASTROKE_LAS_TRANS	29531354	Large Artery Stroke (All)	0.3316	0.136	2.4388	0.0147	0.297519718	1	0.0034	0.0013	1.0606	0.0065	-0.007	0.0045	Stroke
MD	INSO01F	28604731	Insomnia female	0.2658	0.1104	2.4081	0.016	0.31889589	1	0.0471	0.0086	1.005	0.0066	-0.0185	0.0047	behaviour_and_personality
MD	UKB_ICBP_DBP	30224653	Diastolic Blood Pressure	0.0948	0.0394	2.4045	0.0162	0.31889589	1	0.1353	0.0059	1.0872	0.0325	0.0349	0.008	Blood pressure
WMH	LEAN03	28724990	Appendicular (arms and legs) lean body mass	0.1654	0.069	2.3977	0.0165	0.320412162	1	0.1799	0.0207	0.9947	0.0073	-0.0131	0.0049	anthropometrics
MD	REAC01	27046643	Reaction time	0.1312	0.0555	2.3645	0.0181	0.338331646	1	0.0736	0.0055	1.0099	0.0071	0.0028	0.004	intelligence_and_education
WMH	LEAN06		Fat free mass / lean mass complete both	0.0679	0.0288	2.3623	0.0182	0.338331646	1	0.2906	0.0116	1.1126	0.0286	0.0088	0.0066	anthropometrics
FA	EDUC01	27225129	Educational Attainment: EduYears	0.0805	0.0341	2.359	0.0183	0.338331646	1	0.1711	0.0061	0.9269	0.0103	-0.0033	0.0057	intelligence_and_education
WMH	OBES01	23563607	Obesity class 1	0.0982	0.0417	2.355	0.0185	0.338331646	1	0.1702	0.009	0.7979	0.0088	-0.0099	0.0055	anthropometrics
WMH	REPR01M	27798627	Reproductive behavior: Age First Birth Male	-0.1377	0.0585	-2.3535	0.0186	0.338331646	1	0.1143	0.0104	0.9418	0.0064	0.0027	0.0048	behaviour_and_personality
FA	MEGASTROKE_AIS_TRANS	29531354	Any Ischemic Stroke (All)	-0.1337	0.0578	-2.3124	0.0208	0.371225	1	0.0132	0.0012	1.0312	0.0068	-0.0043	0.0044	Stroke
FA	EDUC01M	27225129	Educational Attainment: EduYears Men	0.0976	0.0423	2.3081	0.021	0.371225	1	0.2009	0.0094	0.9489	0.0077	-0.0016	0.0051	intelligence_and_education
MD	MEGASTROKE_SVS_EUR	29531354	Small Vessel Stroke (European)	0.4318	0.1877	2.3004	0.0214	0.371225	1	0.0036	0.0015	1.0683	0.0067	-0.0037	0.0048	Stroke
WMH	CHOL10	27005778	Free cholesterol	-0.434	0.1888	-2.2988	0.0215	0.371225	1	0.0719	0.0417	1.0219	0.0105	0.0082	0.0045	endocrine_nutritional_and_metabolic
WMH	OVER01	23563607	Overweight	0.1008	0.0439	2.2963	0.0217	0.371225	1	0.0876	0.0053	0.8185	0.0074	-0.0077	0.005	anthropometrics
WMH	BLOO22	27863252	High light scatter reticulocyte count	-0.0941	0.0415	-2.2682	0.0233	0.393907059	1	0.166	0.0192	1.0261	0.0438	0.0138	0.0061	circulatory_system
WMH	EDUC01	27225129	Educational Attainment: EduYears	-0.0679	0.0301	-2.2526	0.0243	0.404972727	1	0.1709	0.0061	0.9275	0.0103	0.0036	0.0056	intelligence_and_education
WMH	BODY04M	25673413	BMI (Locke) male	0.0812	0.0362	2.2463	0.0247	0.404972727	1	0.1746	0.0116	0.7894	0.0087	-0.0072	0.0047	anthropometrics
WMH	LEAN02	28724990	Whole body lean mass (adulthood)	0.1589	0.0708	2.2437	0.0248	0.404972727	1	0.1298	0.0154	0.9995	0.008	-0.0108	0.0053	anthropometrics
MD	GROW01M	23449627	Pubertal growth: single height measurement at age 12 in boys	-0.2409	0.1076	-2.24	0.0251	0.405266292	1	0.396	0.0846	0.9762	0.0077	0.0136	0.0049	anthropometrics
FA	LUPU01	26502338	Systemic Lupus Erythematosus	0.1603	0.0719	2.2306	0.0257	0.410343333	1	0.2352	0.0411	1.1064	0.0097	-0.0125	0.0052	skin_and_subcutaneous_tissue
WMH	FATM04		Fat mass complete both	0.0631	0.0285	2.2174	0.0266	0.420046154	1	0.2218	0.0074	1.0454	0.0168	0.0041	0.006	anthropometrics
WMH	WHIP05F	25673412	Waist-hip ratio EUR female BMI-adjusted	0.1145	0.052	2.2029	0.0276	0.4311	1	0.114	0.013	0.9064	0.0107	-0.0057	0.0046	anthropometrics
WMH	WHIP06F	25673412	Waist-hip ratio all ancestries female BMI-adjusted	0.1129	0.0516	2.1869	0.0287	0.44346129	1	0.1152	0.0131	0.9042	0.0107	-0.0056	0.0046	anthropometrics
WMH	GROW01M	23449627	Pubertal growth: single height measurement at age 12 in boys	0.1863	0.0854	2.1823	0.0291	0.444713684	1	0.3951	0.0847	0.9763	0.0077	-0.0054	0.0051	anthropometrics
WMH	BLOO20	27863252	Hematocrit	-0.0925	0.0425	-2.1784	0.0294	0.444713684	1	0.1325	0.0128	1.0075	0.0244	0.0016	0.0057	circulatory_system
WMH	GLYC03	21873549	Fasting pro-insulin	0.204	0.0939	2.1722	0.0298	0.44606875	1	0.1691	0.0891	0.9853	0.0097	-0.0051	0.005	endocrine_nutritional_and_metabolic
WMH	REPR01F	27798627	Reproductive behavior: Age First Birth Female	-0.1102	0.0513	-2.1478	0.0317	0.465588	1	0.052	0.0038	0.9707	0.0075	0.0059	0.0051	behaviour_and_personality
FA	MEGASTROKE_SVS_EUR	29531354	Small Vessel Stroke (European)	-0.3557	0.166	-2.1433	0.0321	0.465588	1	0.0036	0.0015	1.0681	0.0067	4.00E-04	0.0047	Stroke
FA	HEIG04M	23754948	Height male 2013	0.1025	0.0478	2.1435	0.0321	0.465588	1	0.2595	0.017	0.8345	0.0099	-0.0036	0.005	anthropometrics
WMH	TRGL10	27005778	Triglycerides in very large HDL	-0.2072	0.0968	-2.14	0.0324	0.465588	1	0.0846	0.0256	1.0144	0.0269	0.0021	0.0045	endocrine_nutritional_and_metabolic
FA	ICVO01	25607358	Subcortical brain regions: ICV	0.2389	0.1125	2.1235	0.0337	0.479474257	1	0.1746	0.0439	1.0027	0.0068	-7.49E-05	0.005	brain
MD	PHLI03	27005778	Phospholipids in chylomicrons and largest VLDL particles	-0.2318	0.1095	-2.116	0.0343	0.481325243	1	0.0976	0.0271	0.9846	0.0071	0.0077	0.0041	endocrine_nutritional_and_metabolic
MD	LUPU01	26502338	Systemic Lupus Erythematosus	-0.1691	0.08	-2.1143	0.0345	0.481325243	1	0.235	0.0411	1.1065	0.0097	0.0106	0.0053	skin_and_subcutaneous_tissue
FA	HIPC04F	25673412	Hip circumference All Ancestries female BMI-adjusted	0.0969	0.0461	2.0995	0.0358	0.492685714	1	0.1539	0.0117	0.8583	0.0082	-0.0032	0.0045	anthropometrics
FA	BLOO35	27863252	Red cell distribution width	0.0851	0.0406	2.0966	0.036	0.492685714	1	0.1898	0.023	0.9678	0.0294	-0.0087	0.0052	circulatory_system
MD	HEIG02	23563607	Extreme Height	-0.132	0.0632	-2.0875	0.0368	0.498883019	1	1.0406	0.091	0.8878	0.015	0.0145	0.0069	anthropometrics
FA	TANN01	24770850	Tanner Stage: males and females	-0.395	0.1908	-2.0707	0.0384	0.509252632	1	0.0899	0.0461	0.9827	0.0065	0.0134	0.0052	anthropometrics
WMH	GLYC01	20081857	2hr glucose BMI-adjusted	0.2316	0.1119	2.0698	0.0385	0.509252632	1	0.1032	0.0337	0.9932	0.007	-0.0066	0.0047	endocrine_nutritional_and_metabolic
MD	FATM04		Fat mass complete both	-0.0661	0.032	-2.0637	0.039	0.509252632	1	0.2218	0.0073	1.0457	0.0166	-0.004	0.0061	anthropometrics
FA	HIPC03F	25673412	Hip circumference European female BMI-adjusted	0.096	0.0465	2.0636	0.0391	0.509252632	1	0.1544	0.012	0.8614	0.0084	-0.0029	0.0045	anthropometrics
WMH	FATT25	27005778	Omega-6 to total FAs ratio	-0.4007	0.195	-2.0545	0.0399	0.509252632	1	0.0666	0.0454	1.0168	0.0093	0.0084	0.0049	endocrine_nutritional_and_metabolic
FA	TRGL10	27005778	Triglycerides in very large HDL	0.2436	0.1186	2.0535	0.04	0.509252632	1	0.0843	0.0257	1.0146	0.0265	-0.0043	0.0043	endocrine_nutritional_and_metabolic
WMH	GAIT01	28077804	Gait speed in older individuals	-0.2054	0.1001	-2.0515	0.0402	0.509252632	1	0.0459	0.0147	1.0139	0.0068	-0.0137	0.0045	anthropometrics
WMH	OSTE04	28869591	Osteoporosis: heel bone mineral density	-0.0917	0.0448	-2.0493	0.0404	0.509252632	1	0.3767	0.0409	1.0778	0.0313	-0.003	0.007	musculoskeletal_system_and_connective_tissue
WMH	APOL01	27005778	Apolipoprotein A-I	-0.2258	0.1111	-2.0327	0.0421	0.526066957	1	0.0786	0.0297	1.0018	0.0114	0.0056	0.0045	endocrine_nutritional_and_metabolic
WMH	BLOO03	27863252	hemoglobin concentration	-0.0893	0.0441	-2.0249	0.0429	0.528523729	1	0.1303	0.0116	1.0061	0.0235	0.0063	0.006	circulatory_system
FA	UKB_ICBP_SBP	30224653	Systolic Blood Pressure	-0.0588	0.0291	-2.0229	0.0431	0.528523729	1	0.1396	0.0058	1.0736	0.0331	-0.0287	0.0065	Blood pressure
FA	HIPC04	25673412	Hip circumference All Ancestries BMI-adjusted	0.0814	0.0403	2.0195	0.0434	0.528523729	1	0.1458	0.0089	0.8063	0.009	-0.0024	0.0047	anthropometrics
FA	GLYC37	28490609	IVGTT: AIR	0.5173	0.2583	2.0028	0.0452	0.545818487	1	0.1224	0.0938	1.0049	0.0071	-0.0103	0.0044	endocrine_nutritional_and_metabolic
WMH	DIAB05	28566273	Type-2 Diabetes 2017	0.0955	0.0479	1.9938	0.0462	0.549097561	1	0.0783	0.0057	0.9981	0.0097	-0.006	0.0052	endocrine_nutritional_and_metabolic
FA	GLYC05	20081858	Fasting insulin (age- & sex-adjusted)	0.1759	0.0885	1.9881	0.0468	0.549097561	1	0.071	0.012	1.0008	0.0061	-0.004	0.0044	endocrine_nutritional_and_metabolic
FA	SCHI01	25056061	Schizophrenia PGC 2014	-0.0799	0.0402	-1.9868	0.0469	0.549097561	1	0.4473	0.0156	1.0341	0.0108	0.0072	0.0058	mental_and_behavioural
WMH	BLOO21	27863252	High light scatter percentage of red cells	-0.0832	0.0419	-1.9859	0.047	0.549097561	1	0.1655	0.0188	1.0259	0.0442	0.0142	0.0061	circulatory_system
FA	MEGASTROKE_CES_EUR	29531354	Cardioembolic Stroke (European)	-0.1713	0.0865	-1.9798	0.0477	0.5506584	1	0.0085	0.0016	1.0575	0.0067	0.0014	0.0042	Stroke
FA	NEUR01	27089181	Neuroticism. UKB: 12-item version of the Eysenck Personality Inventory Neuroticism; GPC: item response theory	-0.1029	0.052	-1.9787	0.0479	0.5506584	1	0.0889	0.0075	0.9901	0.0117	0.003	0.006	behaviour_and_personality
FA	UKB_ICBP_PP	30224653	Pulse Pressure	-0.0564	0.0285	-1.974	0.0484	0.551990476	1	0.1219	0.0049	1.0263	0.0283	-0.0133	0.0059	Blood pressure
FA	ALCO01M	27911795	Daily alcohol use male	-0.1932	0.098	-1.9703	0.0488	0.552170079	1	0.1054	0.0194	1.0083	0.0062	-5.00E-04	0.0048	behaviour_and_personality
FA	HEIG07F	25865494	Sitting height ratio (SHR) Sitting/total height European female	0.2003	0.1019	1.966	0.0493	0.553469531	1	0.3662	0.0834	0.993	0.0079	-0.007	0.005	anthropometrics
FA	HIPC03	25673412	Hip circumference European BMI-adjusted	0.0795	0.0405	1.9618	0.0498	0.554748837	1	0.1462	0.0091	0.8083	0.0091	-0.0018	0.0048	anthropometrics
MD	HEIG03	25282103	Height 2014	-0.0679	0.0347	-1.9576	0.0503	0.556008462	1	0.3407	0.0175	1.2298	0.03	0.0145	0.0064	anthropometrics
WMH	CHOL06	27005778	Cholesterol esters in medium VLDL	-0.15	0.0768	-1.9532	0.0508	0.557248855	1	0.1494	0.0363	0.987	0.008	0.0028	0.0045	endocrine_nutritional_and_metabolic
FA	HEAL01	27864402	Self-rated health	0.1007	0.0518	1.9443	0.0519	0.565002273	1	0.0967	0.0058	1.0137	0.0073	0.0039	0.0049	behaviour_and_personality
MD	ADIP05F	27918534	Visceral adipose tissue volume (VAT)	0.2853	0.1473	1.9363	0.0528	0.565290441	1	0.1553	0.0421	1.049	0.0064	-0.0059	0.005	endocrine_nutritional_and_metabolic
WMH	CROH01	26192919	Crohn's disease	0.089	0.046	1.9368	0.0528	0.565290441	1	0.4973	0.0577	1.0239	0.0112	-0.0028	0.0049	digestive_system
MD	BFPC04		Body fat percentage complete both	-0.0644	0.0333	-1.9331	0.0532	0.565290441	1	0.2142	0.0066	1.0624	0.017	-0.0068	0.0061	anthropometrics
FA	BODY02	23563607	Extreme BMI	-0.125	0.0647	-1.9307	0.0535	0.565290441	1	0.598	0.0471	0.8949	0.0096	0.0109	0.0064	anthropometrics
WMH	LIPI13	27005778	Total lipids in very small VLDL	-0.188	0.0982	-1.9157	0.0554	0.581093431	1	0.1064	0.0352	1.0096	0.0126	0.0041	0.0046	endocrine_nutritional_and_metabolic
MD	HEIG04M	23754948	Height male 2013	-0.0953	0.05	-1.9055	0.0567	0.58397234	1	0.2595	0.017	0.8346	0.0099	0.0102	0.0048	anthropometrics
FA	PHLI03	27005778	Phospholipids in chylomicrons and largest VLDL particles	0.2012	0.1058	1.9026	0.0571	0.58397234	1	0.0976	0.0271	0.9846	0.0071	-0.0064	0.0042	endocrine_nutritional_and_metabolic
MD	THAL01	25607358	Subcortical brain regions: Thalamus	-0.2446	0.1286	-1.9019	0.0572	0.58397234	1	0.1406	0.0362	0.979	0.0063	0.003	0.0046	brain
FA	LEAN03	28724990	Appendicular (arms and legs) lean body mass	-0.145	0.0763	-1.9007	0.0573	0.58397234	1	0.1795	0.0206	0.995	0.0073	0.0029	0.005	anthropometrics
WMH	CHOL20	27005778	Serum total cholesterol	-0.2405	0.1278	-1.8812	0.06	0.604946853	1	0.0678	0.0381	1.0202	0.0152	0.0062	0.0048	endocrine_nutritional_and_metabolic
WMH	EDUC03	30038396	Educational Attainment: EduYears	-0.0467	0.0248	-1.8796	0.0602	0.604946853	1	0.1122	0.0031	0.982	0.0164	0.0051	0.0064	intelligence_and_education
WMH	TIRE01	28322280	Self-reported tiredness	0.104	0.0556	1.8694	0.0616	0.614716667	1	0.0667	0.0059	0.9948	0.007	-0.001	0.0046	behaviour_and_personality
FA	SCHI02	25056061	Schizophrenia PGC 2014 EUR	-0.0766	0.0411	-1.864	0.0623	0.617414483	1	0.4649	0.0168	1.0399	0.0108	0.0069	0.0061	mental_and_behavioural
MD	CELI01	20190752	Celiac Disease	0.205	0.1105	1.8551	0.0636	0.6227	1	0.2517	0.0452	1.0667	0.0088	-0.0088	0.0054	digestive_system
WMH	CANU01	27023175	Lifetime cannabis use	0.1472	0.0794	1.8541	0.0637	0.6227	1	0.0911	0.0163	0.9985	0.0068	-0.0079	0.0047	mental_and_behavioural
FA	TANN01F	24770850	Tanner Stage: females	-0.596	0.323	-1.8449	0.065	0.625237748	1	0.0885	0.0773	0.9872	0.0069	0.0113	0.005	anthropometrics
WMH	WAIS03F	25673412	Waist circumference EU female BMI-adjusted	0.0882	0.0478	1.8447	0.0651	0.625237748	1	0.1118	0.0093	0.8934	0.0086	-0.0045	0.0048	anthropometrics
WMH	LONE01	27629369	Loneliness: Linear	0.3691	0.2004	1.8422	0.0655	0.625237748	1	0.1008	0.0588	1.0069	0.0063	-0.0082	0.0054	behaviour_and_personality
WMH	GLYC26	24699409	OGTT: corrected insulin response	-0.3293	0.1789	-1.8404	0.0657	0.625237748	1	0.1547	0.0868	1.0002	0.0065	0.0067	0.0046	endocrine_nutritional_and_metabolic
WMH	WAIS04F	25673412	Waist circumference all ancestries female BMI-adjusted	0.0867	0.0475	1.8248	0.068	0.639605882	1	0.1133	0.0094	0.8913	0.0086	-0.0042	0.0048	anthropometrics
MD	PHLI13	27005778	Phospholipids in very large VLDL	-0.1851	0.1015	-1.8242	0.0681	0.639605882	1	0.1071	0.0282	0.9851	0.007	0.0063	0.0042	endocrine_nutritional_and_metabolic
WMH	CHOL19	27005778	Free cholesterol to esterified cholesterol ratio	-0.4264	0.235	-1.8147	0.0696	0.644390566	1	0.0598	0.0499	1.0127	0.0125	0.0084	0.0046	endocrine_nutritional_and_metabolic
WMH	GLYC09	27005778	Citrate	-0.1885	0.1042	-1.8098	0.0703	0.644390566	1	0.0705	0.0208	1.0121	0.0076	0.0039	0.005	endocrine_nutritional_and_metabolic
WMH	COAD01	26343387	Coronary Artery Disease (European and South Asian and East Asian, 1000 Genomes-based GWAS ): additive model	0.0851	0.047	1.809	0.0704	0.644390566	1	0.0668	0.0051	0.8856	0.0081	0.0043	0.0048	circulatory_system
FA	ADIP05F	27918534	Visceral adipose tissue volume (VAT)	-0.233	0.1289	-1.8075	0.0707	0.644390566	1	0.1554	0.0421	1.0489	0.0064	0.0056	0.0052	endocrine_nutritional_and_metabolic
WMH	CHOL17	27005778	Free cholesterol in small VLDL	-0.1686	0.0933	-1.8062	0.0709	0.644390566	1	0.1084	0.0331	1.0012	0.0089	0.0042	0.0047	endocrine_nutritional_and_metabolic
WMH	WHIP05	25673412	Waist-hip ratio EUR BMI-adjusted	0.0808	0.0448	1.8035	0.0713	0.644390566	1	0.0918	0.0074	0.8546	0.0092	-0.0022	0.0048	anthropometrics
WMH	INTE01	23358156	Childhood Intelligence	-0.1535	0.0854	-1.7971	0.0723	0.649344375	1	0.2765	0.0453	1.001	0.0091	0.0073	0.0057	intelligence_and_education
FA	AUTI02	23453885	Cross-disorder: AUT subset	-0.1368	0.0765	-1.7882	0.0737	0.657806832	1	0.4539	0.0563	0.9759	0.0068	0.0098	0.0046	mental_and_behavioural
FA	EDUC01F	27225129	Educational Attainment: EduYears Women	0.0691	0.0388	1.781	0.0749	0.664390741	1	0.1799	0.0079	0.9514	0.0089	-0.0043	0.0052	intelligence_and_education
WMH	WHIP06	25673412	Waist-hip ratio all ancestries BMI-adjusted	0.0787	0.0444	1.7745	0.076	0.664931361	1	0.0928	0.0075	0.8518	0.0093	-0.0019	0.0048	anthropometrics
WMH	FATT22	27005778	Mono-unsaturated fatty acids	-0.2039	0.1152	-1.7704	0.0767	0.664931361	1	0.1056	0.0424	0.9878	0.0078	0.0028	0.0046	endocrine_nutritional_and_metabolic
WMH	FATT31	27005778	Total fatty acids	-0.2697	0.1524	-1.7692	0.0769	0.664931361	1	0.0776	0.0453	1.0064	0.0083	0.0042	0.0046	endocrine_nutritional_and_metabolic
WMH	WEIG04M	23754948	Weight EU male	0.086	0.0486	1.7676	0.0771	0.664931361	1	0.1916	0.013	0.8619	0.0073	-0.0025	0.0051	anthropometrics
MD	BLOO01	27863252	platelet count	0.0753	0.0427	1.7647	0.0776	0.664931361	1	0.2263	0.018	0.9981	0.0272	0.0078	0.0057	circulatory_system
WMH	CHOL33	27005778	Total cholesterol in small VLDL	-0.1792	0.1018	-1.7615	0.0782	0.664931361	1	0.0859	0.0308	1.0073	0.0095	0.0035	0.0045	endocrine_nutritional_and_metabolic
MD	TRGL04	27005778	Triglycerides in chylomicrons and largest VLDL particles	-0.1958	0.1111	-1.7613	0.0782	0.664931361	1	0.091	0.0274	0.9906	0.0069	0.0061	0.0042	endocrine_nutritional_and_metabolic
FA	PTSD03	28439101	PTSD European	0.2962	0.1689	1.7536	0.0795	0.666169942	1	0.1185	0.0533	0.9942	0.0059	-0.0097	0.0046	mental_and_behavioural
MD	AD_2019	30617256	Alzheimer's disease	-0.1937	0.1105	-1.7531	0.0796	0.666169942	1	0.0079	0.0048	1.0528	0.0583	0.0022	0.0059	Dementia
WMH	URIN09	26831199	eGFRcrea_nonDM (serum creatinine, non diabetes mellitus)	0.0858	0.049	1.7505	0.08	0.666169942	1	0.1146	0.0102	0.9785	0.013	-0.0093	0.0056	genitourinary_system
WMH	MEGASTROKE_CES_EUR	29531354	Cardioembolic Stroke (European)	0.1302	0.0744	1.7495	0.0802	0.666169942	1	0.0085	0.0016	1.0577	0.0068	0.0037	0.0043	Stroke
MD	REPR02M	27798627	Reproductive behavior: Number of Children Ever Born Male	0.1548	0.0888	1.7439	0.0812	0.6706	1	0.035	0.005	0.9702	0.006	-0.0057	0.0045	behaviour_and_personality
WMH	HEIG07M	25865494	Sitting height ratio (SHR) Sitting/total height European male	-0.1374	0.0791	-1.7381	0.0822	0.67359375	1	0.4533	0.0926	0.9839	0.0077	0.002	0.0051	anthropometrics
FA	AMIN05	27005778	Isoleucine	0.1961	0.1129	1.7365	0.0825	0.67359375	1	0.0715	0.023	0.9944	0.0066	-0.0057	0.0043	endocrine_nutritional_and_metabolic
MD	TRGL11	27005778	Triglycerides in very large VLDL	-0.1619	0.0936	-1.7299	0.0837	0.679530508	1	0.1186	0.0294	0.9811	0.0071	0.0074	0.0042	endocrine_nutritional_and_metabolic
FA	LONG03	27015805	Father's age at death	-0.1131	0.0656	-1.7241	0.0847	0.683785955	1	0.0184	0.0016	1.0533	0.0076	0.0167	0.0051	anthropometrics
MD	LEAN01	28743860	Total body lean mass (TB-LM) / fat free mass (childhood)	-0.1627	0.0948	-1.7161	0.0861	0.687365	1	0.3935	0.0477	0.9757	0.0066	0.0029	0.0049	anthropometrics
FA	ADIP07M	27918534	Visceral adipose tissue attenutation (VATHU)	-0.3543	0.2064	-1.7164	0.0861	0.687365	1	0.1381	0.0817	1.0328	0.0064	0.0084	0.005	endocrine_nutritional_and_metabolic
WMH	LIPO14	27005778	Concentration of very small VLDL particles	-0.1555	0.0908	-1.7121	0.0869	0.689918785	1	0.1154	0.0353	1.0052	0.0121	0.0031	0.0046	endocrine_nutritional_and_metabolic
FA	AMIN01	27005778	Alanine	0.168	0.0983	1.7088	0.0875	0.690865385	1	0.0836	0.0267	1.0125	0.0072	-0.0096	0.0039	endocrine_nutritional_and_metabolic
WMH	ADIP07	27918534	Visceral adipose tissue attenutation (VATHU)	-0.1927	0.1131	-1.704	0.0884	0.694157377	1	0.1438	0.04	1.0411	0.0062	0.0011	0.0048	endocrine_nutritional_and_metabolic
FA	BLOO02	27863252	red blood cell count	0.0722	0.0425	1.6974	0.0896	0.699592105	1	0.1866	0.0178	1.0021	0.0256	0.0088	0.0061	circulatory_system
WMH	LIPI10	27005778	Total lipids in small VLDL	-0.1385	0.082	-1.6886	0.0913	0.699592105	1	0.1389	0.036	0.9935	0.0081	0.0017	0.0044	endocrine_nutritional_and_metabolic
WMH	TRGL05	27005778	Triglycerides in IDL	-0.1647	0.0976	-1.6865	0.0917	0.699592105	1	0.1067	0.0343	1.0108	0.0151	0.0032	0.005	endocrine_nutritional_and_metabolic
MD	FATT18	27005778	18:2, linoleic acid (LA)	-0.2172	0.1288	-1.686	0.0918	0.699592105	1	0.1263	0.0481	1.0032	0.0098	0.0061	0.0045	endocrine_nutritional_and_metabolic
WMH	REAS01	27046643	Verbal-numerical reasoning	-0.0999	0.0594	-1.6815	0.0927	0.699592105	1	0.1965	0.0174	1.0274	0.0076	0.0027	0.0051	intelligence_and_education
FA	GLYC39	28490609	IVGTT: AIR insulin sensitivity (SI)-adjusted	0.3251	0.196	1.6585	0.0972	0.699592105	1	0.1364	0.0972	0.9983	0.0071	-0.0061	0.0044	endocrine_nutritional_and_metabolic
MD	CAUD01	25607358	Subcortical brain regions: Caudate	0.1607	0.0969	1.6583	0.0973	0.699592105	1	0.2523	0.0387	0.9682	0.0063	-0.0017	0.005	brain
MD	SCHI02	25056061	Schizophrenia PGC 2014 EUR	0.0747	0.0451	1.6571	0.0975	0.699592105	1	0.4648	0.0168	1.04	0.0108	-0.0033	0.0059	mental_and_behavioural
MD	INSO01	28604731	Insomnia	0.1446	0.0875	1.6539	0.0981	0.699592105	1	0.0473	0.0049	1.0034	0.0072	-0.0104	0.0048	behaviour_and_personality
MD	SCHI01	25056061	Schizophrenia PGC 2014	0.0719	0.0435	1.6541	0.0981	0.699592105	1	0.447	0.0156	1.0344	0.0107	-0.0022	0.0058	mental_and_behavioural
WMH	GLYC22	28898252	HbA1c European	0.0871	0.0528	1.6505	0.0988	0.699592105	1	0.0606	0.0072	0.9199	0.0091	-0.0082	0.0047	endocrine_nutritional_and_metabolic
FA	TRGL03	20686565	Triglycerides	0.0795	0.0482	1.6476	0.0994	0.699592105	1	0.1488	0.0254	0.8638	0.0143	-0.001	0.0049	endocrine_nutritional_and_metabolic
FA	GLYC38	28490609	IVGTT: AIR BMI- & insulin sensitivity (SI)-adjusted	0.2915	0.1774	1.6429	0.1004	0.699592105	1	0.1596	0.1001	0.9963	0.0073	-0.0055	0.0043	endocrine_nutritional_and_metabolic
WMH	CHOL24	27005778	Total cholesterol in IDL	-0.2263	0.1379	-1.6414	0.1007	0.699592105	1	0.0746	0.0448	1.0172	0.0194	0.0063	0.005	endocrine_nutritional_and_metabolic
WMH	COAD03	28714975	Coronary Artery Disease	0.0694	0.0423	1.6405	0.1009	0.699592105	1	0.0437	0.0029	0.8549	0.0091	0.0066	0.0047	circulatory_system
MD	AUTI04	28540026	Autism spectrum disorder: worldwide minus Swedish	0.1479	0.0902	1.6405	0.1009	0.699592105	1	0.3426	0.0388	0.9676	0.0068	-0.0104	0.0058	mental_and_behavioural
MD	TRGL07	27005778	Triglycerides in medium VLDL	-0.1728	0.1053	-1.6402	0.101	0.699592105	1	0.0961	0.0299	0.9991	0.0067	0.0051	0.0041	endocrine_nutritional_and_metabolic
WMH	PHLI12	27005778	Phospholipids in very small VLDL	-0.1914	0.1168	-1.6384	0.1013	0.699592105	1	0.0859	0.0377	1.0146	0.0154	0.0062	0.005	endocrine_nutritional_and_metabolic
WMH	LIPI02	27005778	Total lipids in IDL	-0.2169	0.1324	-1.6382	0.1014	0.699592105	1	0.0773	0.0433	1.0174	0.0185	0.0058	0.005	endocrine_nutritional_and_metabolic
WMH	BLOO04	27863252	reticulocyte count	-0.0724	0.0442	-1.6363	0.1018	0.699592105	1	0.1683	0.0195	1.0164	0.0415	0.0097	0.0063	circulatory_system
WMH	GLYC13	26833098	Leptin (BMI-adjusted)	-0.128	0.0784	-1.6338	0.1023	0.699592105	1	0.0952	0.0172	1.0035	0.0069	0.0059	0.0049	endocrine_nutritional_and_metabolic
WMH	EDUC04	25201988	Educational Attainment: EduYears	-0.0753	0.0461	-1.6333	0.1024	0.699592105	1	0.1068	0.0074	1.0266	0.009	-0.0014	0.006	intelligence_and_education
FA	CHOL22	20686565	HDL-C	-0.0931	0.057	-1.6332	0.1024	0.699592105	1	0.1098	0.02	0.9294	0.0432	0.0042	0.0051	endocrine_nutritional_and_metabolic
FA	HEIG07	25865494	Sitting height ratio (SHR) Sitting/total height European	0.1352	0.0829	1.6313	0.1028	0.699592105	1	0.3977	0.0503	0.9799	0.0078	-0.0064	0.0051	anthropometrics
MD	OSTE02	26367794	Osteoporosis: forearm bone mineral density	-0.5538	0.3408	-1.6252	0.1041	0.699592105	1	0.1744	0.1438	1.0182	0.0177	0.0207	0.0124	musculoskeletal_system_and_connective_tissue
MD	ADIP04F	27918534	Subcutaneous adipose tissue attenuation (SATHU)	-0.3085	0.1901	-1.6231	0.1046	0.699592105	1	0.1555	0.0707	1.0381	0.0069	0.0085	0.0046	endocrine_nutritional_and_metabolic
MD	PHLI07	27005778	Phospholipids in large VLDL	-0.1592	0.0983	-1.619	0.1054	0.699592105	1	0.1153	0.0305	0.9896	0.0068	0.0041	0.0041	endocrine_nutritional_and_metabolic
WMH	RHEU02	24390342	Rheumatoid Arthritis 2014 European	0.084	0.052	1.6145	0.1064	0.699592105	1	0.1477	0.0268	0.9441	0.0121	-0.0044	0.005	musculoskeletal_system_and_connective_tissue
FA	AUTI04	28540026	Autism spectrum disorder: worldwide minus Swedish	-0.1193	0.0739	-1.614	0.1065	0.699592105	1	0.3424	0.0388	0.9677	0.0068	0.01	0.0052	mental_and_behavioural
WMH	GLYC35	22581228	Fasting glucose (BMI-adjusted)	0.1042	0.0646	1.6134	0.1067	0.699592105	1	0.0982	0.0187	0.9984	0.0094	-0.0101	0.0052	endocrine_nutritional_and_metabolic
MD	CHOL14	27005778	Free cholesterol in large VLDL	-0.1487	0.0923	-1.6108	0.1072	0.699592105	1	0.1231	0.03	0.9885	0.0069	0.0064	0.0043	endocrine_nutritional_and_metabolic
MD	CHOL22	20686565	HDL-C	0.0912	0.0567	1.6098	0.1074	0.699592105	1	0.1099	0.02	0.9293	0.0432	-0.0012	0.0044	endocrine_nutritional_and_metabolic
MD	LIPI12	27005778	Total lipids in very large VLDL	-0.1482	0.0921	-1.609	0.1076	0.699592105	1	0.1383	0.0294	0.9776	0.0071	0.0074	0.0043	endocrine_nutritional_and_metabolic
FA	PHLI13	27005778	Phospholipids in very large VLDL	0.1625	0.1011	1.6075	0.1079	0.699592105	1	0.1071	0.0282	0.9851	0.007	-0.0067	0.0044	endocrine_nutritional_and_metabolic
WMH	ADIP05M	27918534	Visceral adipose tissue volume (VAT)	0.1803	0.1122	1.6069	0.1081	0.699592105	1	0.1733	0.0583	1.0327	0.0064	-0.0019	0.0051	endocrine_nutritional_and_metabolic
WMH	LUPU01	26502338	Systemic Lupus Erythematosus	0.1285	0.08	1.607	0.1081	0.699592105	1	0.2368	0.0411	1.1055	0.0097	-0.0054	0.0061	skin_and_subcutaneous_tissue
FA	AUTI03	28540026	Autism spectrum disorder: worldwide	-0.1207	0.0752	-1.6059	0.1083	0.699592105	1	0.3223	0.0348	0.9688	0.0065	0.0102	0.0054	mental_and_behavioural
WMH	LIPO01	27005778	Concentration of IDL particles	-0.207	0.129	-1.6045	0.1086	0.699592105	1	0.0785	0.0418	1.0167	0.0178	0.0052	0.005	endocrine_nutritional_and_metabolic
WMH	RHEU01	24390342	Rheumatoid Arthritis 2014	0.083	0.0518	1.6026	0.109	0.699592105	1	0.1075	0.0197	0.9454	0.0123	-0.0045	0.005	musculoskeletal_system_and_connective_tissue
MD	ADIP02	27918534	Pericardial adipose tissue volume adjusted for height and weight (PATadjHtWt)	-0.1832	0.1146	-1.5992	0.1098	0.699592105	1	0.193	0.046	1.0216	0.0067	0.0094	0.0049	endocrine_nutritional_and_metabolic
FA	GROW01M	23449627	Pubertal growth: single height measurement at age 12 in boys	0.1562	0.0977	1.5979	0.1101	0.699592105	1	0.3962	0.0847	0.9761	0.0077	-0.0093	0.0051	anthropometrics
FA	LONG02	27015805	Mother's age at death	0.1138	0.0713	1.5966	0.1103	0.699592105	1	0.0139	0.0016	1.0593	0.0073	0.0058	0.0052	anthropometrics
WMH	GLYC02	20081858	HOMA-B: beta-cell function (age- & sex-adjusted)	-0.1301	0.0815	-1.5953	0.1106	0.699592105	1	0.0903	0.0135	0.9888	0.0063	0.0064	0.0053	endocrine_nutritional_and_metabolic
MD	CHOL16	27005778	Free cholesterol in medium VLDL	-0.1665	0.1044	-1.595	0.1107	0.699592105	1	0.1105	0.0326	0.9959	0.0072	0.0047	0.0043	endocrine_nutritional_and_metabolic
FA	EDUC02	27046643	Attainment of a college or a university degree	0.0677	0.0425	1.5935	0.111	0.699592105	1	0.1536	0.008	1.0324	0.0089	0.0054	0.0048	intelligence_and_education
WMH	APOL02	27005778	Apolipoprotein B	-0.1842	0.1161	-1.5869	0.1125	0.703147436	1	0.08	0.0391	1.0094	0.0146	0.0039	0.0047	endocrine_nutritional_and_metabolic
MD	TRGL10	27005778	Triglycerides in very large HDL	-0.1949	0.123	-1.5846	0.1131	0.703147436	1	0.0846	0.0257	1.0145	0.0265	9.00E-04	0.0039	endocrine_nutritional_and_metabolic
WMH	AMIN02	27005778	Glutamine	-0.1819	0.115	-1.5821	0.1136	0.703147436	1	0.0615	0.0206	1.0193	0.0076	0.0045	0.0045	endocrine_nutritional_and_metabolic
WMH	AMIN06	27005778	Leucine	-0.2295	0.1452	-1.5801	0.1141	0.703147436	1	0.0451	0.0207	1.0095	0.0066	-0.0015	0.0043	endocrine_nutritional_and_metabolic
FA	MEGASTROKE_CES_TRANS	29531354	Cardioembolic Stroke (All)	-0.1281	0.0811	-1.5796	0.1142	0.703147436	1	0.007	0.0013	1.0449	0.0064	-0.0014	0.004	Stroke
WMH	AMIN04	27005778	Histidine	-0.2815	0.1783	-1.5784	0.1145	0.703147436	1	0.0329	0.0234	1.0045	0.0075	6.00E-04	0.0044	endocrine_nutritional_and_metabolic
FA	TRGL11	27005778	Triglycerides in very large VLDL	0.1525	0.0969	1.575	0.1153	0.703948101	1	0.1185	0.0294	0.9812	0.0071	-0.0072	0.0043	endocrine_nutritional_and_metabolic
MD	AUTI03	28540026	Autism spectrum disorder: worldwide	0.138	0.0878	1.5722	0.1159	0.703948101	1	0.3226	0.0348	0.9687	0.0065	-0.0104	0.0058	mental_and_behavioural
MD	AUTI02	23453885	Cross-disorder: AUT subset	0.1392	0.0886	1.5712	0.1161	0.703948101	1	0.4542	0.0563	0.9759	0.0068	-0.0067	0.0048	mental_and_behavioural
WMH	URIN02	27005778	Creatinine	-0.1238	0.079	-1.5673	0.117	0.70642437	1	0.1125	0.024	1.0128	0.0071	0.003	0.0047	genitourinary_system
FA	TIRE01	28322280	Self-reported tiredness	-0.1	0.064	-1.5628	0.1181	0.70892	1	0.0668	0.0059	0.9944	0.0071	0.0027	0.005	behaviour_and_personality
FA	GLYC07	20081858	HOMA-IR: insulin resistance (age- & sex-adjusted)	0.1466	0.0938	1.5616	0.1184	0.70892	1	0.068	0.0128	1.0032	0.0066	-0.002	0.0044	endocrine_nutritional_and_metabolic
MD	WEIG01	23202124	Birth weight	-0.1415	0.0909	-1.5563	0.1196	0.709773279	1	0.11	0.0182	1.0049	0.0061	0.0079	0.0045	anthropometrics
MD	GLYC09	27005778	Citrate	-0.1755	0.1129	-1.5543	0.1201	0.709773279	1	0.0704	0.0203	1.0121	0.0075	0.0102	0.0043	endocrine_nutritional_and_metabolic
WMH	URIN07	26831199	eGFRcrea (serum creatinine)	0.0754	0.0486	1.5521	0.1206	0.709773279	1	0.1074	0.0091	0.9749	0.013	-0.0099	0.0058	genitourinary_system
MD	ADIP01	27918534	Pericardial adipose tissue volume	-0.2038	0.1314	-1.551	0.1209	0.709773279	1	0.145	0.0425	1.015	0.0069	0.0066	0.0045	endocrine_nutritional_and_metabolic
MD	PHLI10	27005778	Phospholipids in medium VLDL	-0.1619	0.1046	-1.548	0.1216	0.709773279	1	0.1095	0.0325	0.9972	0.0072	0.0049	0.0042	endocrine_nutritional_and_metabolic
FA	CROS01	23453885	Cross-psychiatric disorders	-0.09	0.0582	-1.5473	0.1218	0.709773279	1	0.1741	0.0109	1.013	0.0081	0.0055	0.0051	mental_and_behavioural
MD	PTSD03	28439101	PTSD European	-0.2943	0.1903	-1.5466	0.122	0.709773279	1	0.1174	0.0531	0.9944	0.0059	0.0062	0.0046	mental_and_behavioural
FA	ANOR01	28494655	Anorexia nervosa (PGC1)	-0.1271	0.0824	-1.5426	0.1229	0.710420482	1	0.2604	0.0355	1.0028	0.0066	0.0038	0.0049	mental_and_behavioural
MD	ALCO01M	27911795	Daily alcohol use male	0.162	0.1051	1.5418	0.1231	0.710420482	1	0.1054	0.0194	1.0084	0.0062	0.0021	0.0043	behaviour_and_personality
FA	BLOO20	27863252	Hematocrit	0.0698	0.0454	1.5377	0.1241	0.71162988	1	0.1316	0.0127	1.0104	0.0241	0.0078	0.0058	circulatory_system
WMH	AMIN09	27005778	Valine	-0.177	0.1151	-1.537	0.1243	0.71162988	1	0.0577	0.0188	1.0168	0.0074	0.0011	0.0041	endocrine_nutritional_and_metabolic
WMH	EDUC01F	27225129	Educational Attainment: EduYears Women	-0.0546	0.0356	-1.5329	0.1253	0.713475524	1	0.1799	0.008	0.9514	0.0088	0.0028	0.0052	intelligence_and_education
FA	BLOO31	27863252	Neutrophil percentage of granulocytes	0.0635	0.0416	1.5283	0.1264	0.713475524	1	0.1586	0.0173	0.9571	0.0219	-0.0054	0.0056	circulatory_system
MD	ADIP08	27918534	Ratio of visceral-to-subcutaneous adipose tissue volume (VATSAT)	0.1556	0.1019	1.5267	0.1268	0.713475524	1	0.1566	0.027	1.0462	0.0066	-0.0082	0.0049	endocrine_nutritional_and_metabolic
FA	HEAD01	22504419	Infant Head Circumference	0.1719	0.1127	1.5249	0.1273	0.713475524	1	0.2301	0.0467	0.9907	0.0068	-0.0015	0.0053	anthropometrics
WMH	HIPC01F	25673412	Hip circumference European female	0.06	0.0394	1.5199	0.1285	0.713475524	1	0.1744	0.0105	0.8172	0.0078	-0.004	0.0048	anthropometrics
WMH	FATT26	27005778	Omega-9 and saturated fatty acids	-0.1942	0.1278	-1.5196	0.1286	0.713475524	1	0.0857	0.0437	0.9962	0.0078	0.0021	0.0045	endocrine_nutritional_and_metabolic
FA	AUTI05	28540026	Autism spectrum disorder: European	-0.1297	0.0854	-1.5182	0.129	0.713475524	1	0.3301	0.0429	0.9876	0.0072	0.012	0.0056	mental_and_behavioural
FA	CHRO06	27494321	Undersleeper	-0.1111	0.0733	-1.5167	0.1293	0.713475524	1	0.0417	0.0039	1.0061	0.0059	0.0041	0.0049	behaviour_and_personality
WMH	GLYC06	20858683	HbA1c	0.1151	0.0759	1.517	0.1293	0.713475524	1	0.0633	0.0112	0.9992	0.007	-0.004	0.0046	endocrine_nutritional_and_metabolic
WMH	AUTI01	26998691	Autism 2015	-0.1174	0.0776	-1.5123	0.1305	0.713475524	1	0.4365	0.051	0.9664	0.0068	0.0047	0.0057	mental_and_behavioural
WMH	HIPC02F	25673412	Hip circumference All Ancestries female	0.0591	0.0391	1.5115	0.1307	0.713475524	1	0.1761	0.0106	0.8151	0.0078	-0.0038	0.0048	anthropometrics
WMH	PHLI11	27005778	Phospholipids in small VLDL	-0.1312	0.087	-1.5083	0.1315	0.713475524	1	0.1141	0.0341	0.9992	0.0086	0.0024	0.0047	endocrine_nutritional_and_metabolic
WMH	CHOL11	27005778	Free cholesterol in IDL	-0.1784	0.1186	-1.5039	0.1326	0.713475524	1	0.0709	0.0407	1.0202	0.0198	0.0063	0.005	endocrine_nutritional_and_metabolic
WMH	BLOO02	27863252	red blood cell count	-0.0597	0.0397	-1.5037	0.1327	0.713475524	1	0.1871	0.0178	1.0003	0.0258	-0.002	0.0061	circulatory_system
WMH	SMOK02	20418890	Tobacco: smoking cessation (former versus current smokers)	-0.1311	0.0876	-1.4972	0.1343	0.713475524	1	0.0621	0.0104	1.0012	0.0064	0.0032	0.0044	behaviour_and_personality
FA	URIN02	27005778	Creatinine	0.1258	0.0842	1.4949	0.1349	0.713475524	1	0.1139	0.024	1.0121	0.007	-0.0105	0.0044	genitourinary_system
WMH	TRGL12	27005778	Triglycerides in very small VLDL	-0.1253	0.0839	-1.4937	0.1352	0.713475524	1	0.1375	0.036	0.9985	0.0099	0.0011	0.0046	endocrine_nutritional_and_metabolic
WMH	GROW01F	23449627	Pubertal growth: single height measurement at age 10 in girls	0.1206	0.0809	1.4907	0.1361	0.713475524	1	0.5677	0.0748	0.9577	0.0075	-0.0062	0.0056	anthropometrics
FA	BLOO03	27863252	hemoglobin concentration	0.0638	0.0428	1.49	0.1362	0.713475524	1	0.1294	0.0116	1.0094	0.0233	0.0073	0.0052	circulatory_system
WMH	AD_2019	30617256	Alzheimer's disease	0.1349	0.0906	1.489	0.1365	0.713475524	1	0.0079	0.0048	1.0531	0.0586	0.004	0.0065	Dementia
WMH	HIPC02	25673412	Hip circumference All Ancestries	0.0515	0.0347	1.487	0.137	0.713475524	1	0.1494	0.0087	0.7533	0.0087	-0.0037	0.0048	anthropometrics
WMH	LIPO11	27005778	Concentration of small VLDL particles	-0.1179	0.0794	-1.4857	0.1374	0.713475524	1	0.1453	0.0358	0.9915	0.0078	5.00E-04	0.0044	endocrine_nutritional_and_metabolic
MD	GLYC37	28490609	IVGTT: AIR	-0.3818	0.2571	-1.4852	0.1375	0.713475524	1	0.1225	0.0937	1.0049	0.0071	0.0087	0.0041	endocrine_nutritional_and_metabolic
MD	AGRA01	25187353	Clozapine-Induced Agranulocytosis	0.2814	0.1899	1.4817	0.1384	0.713475524	1	0.6613	0.3738	1.016	0.0065	-0.0029	0.0047	circulatory_system
MD	GROW02F	23449627	Pubertal growth: standardized difference in height between age 14 and adult in females	-0.235	0.1587	-1.4802	0.1388	0.713475524	1	0.2289	0.0819	0.9824	0.0063	0.0025	0.0048	anthropometrics
WMH	CHOL31	27005778	Total cholesterol in medium VLDL	-0.1115	0.0755	-1.4775	0.1395	0.713475524	1	0.1215	0.0338	0.9933	0.0074	-3.00E-04	0.0042	endocrine_nutritional_and_metabolic
MD	ANOR01	28494655	Anorexia nervosa (PGC1)	0.1459	0.0988	1.4763	0.1399	0.713475524	1	0.2607	0.0356	1.0027	0.0066	-0.0012	0.0051	mental_and_behavioural
MD	ADIP03M	27918534	Subcutaneous adipose tissue volume (SAT)	-0.1993	0.1351	-1.476	0.1399	0.713475524	1	0.1851	0.055	1.0171	0.0062	0.0057	0.0044	endocrine_nutritional_and_metabolic
MD	ADIP01M	27918534	Pericardial adipose tissue volume	-0.2606	0.1766	-1.4754	0.1401	0.713475524	1	0.1982	0.0875	1.0166	0.0068	0.0079	0.0049	endocrine_nutritional_and_metabolic
WMH	HIPC01	25673412	Hip circumference European	0.0513	0.0348	1.4753	0.1401	0.713475524	1	0.1495	0.0088	0.7567	0.0087	-0.0037	0.0048	anthropometrics
WMH	CHKD01	26831199	CKD (chronic kidney disease)	-0.1477	0.1004	-1.4716	0.1411	0.713475524	1	0.0179	0.006	1.017	0.0091	0.0105	0.005	genitourinary_system
WMH	AMIN07	27005778	Phenylalanine	-0.173	0.1176	-1.4708	0.1413	0.713475524	1	0.0567	0.022	1.0033	0.007	0.0057	0.0042	endocrine_nutritional_and_metabolic
FA	ADIP07F	27918534	Visceral adipose tissue attenutation (VATHU)	0.1928	0.1312	1.4697	0.1417	0.713475524	1	0.204	0.0677	1.0452	0.0065	-0.0058	0.0046	endocrine_nutritional_and_metabolic
MD	ALZH01	24162737	Alzheimer‚Äôs	-0.1675	0.114	-1.4691	0.1418	0.713475524	1	0.045	0.0208	1.0655	0.0294	-0.0021	0.0057	nervous_system
WMH	UKB_ICBP_PP	30224653	Pulse Pressure	0.0522	0.0356	1.4682	0.142	0.713475524	1	0.122	0.0049	1.0246	0.0285	0.0148	0.0076	Blood pressure
WMH	FATT15	27005778	Description of average fatty acid chain length, not actual carbon number	-0.1498	0.1023	-1.4646	0.143	0.715996516	1	0.0999	0.0325	0.9832	0.0064	0.0057	0.0044	endocrine_nutritional_and_metabolic
FA	BLOO32	27863252	Neutrophil percentage of white cells	0.0586	0.0402	1.457	0.1451	0.721744839	1	0.141	0.0121	0.9563	0.0163	-0.0045	0.0051	circulatory_system
WMH	LUNG04	28166213	Low FEV1 versus average FEV1 heavy smokers	0.1621	0.1115	1.4538	0.146	0.721744839	1	0.0964	0.0246	0.9947	0.0063	-0.0016	0.0047	respiratory_system
WMH	CHOL32	27005778	Total cholesterol in small LDL	-0.1877	0.1294	-1.45	0.1471	0.721744839	1	0.0709	0.0429	1.0158	0.0189	0.0048	0.0049	endocrine_nutritional_and_metabolic
WMH	CHOL02	27005778	Cholesterol esters in large LDL	-0.1988	0.1375	-1.4462	0.1481	0.721744839	1	0.0745	0.0509	1.0133	0.022	0.0064	0.005	endocrine_nutritional_and_metabolic
MD	OSTE01	26367794	Osteoporosis: femoral neck bone mineral density	-0.1301	0.0899	-1.4464	0.1481	0.721744839	1	0.2535	0.0338	0.9715	0.0147	0.0177	0.0101	musculoskeletal_system_and_connective_tissue
WMH	KETO02	27005778	Metabolites: Acetoacetate	-0.1508	0.1044	-1.4444	0.1486	0.721744839	1	0.0785	0.0279	0.978	0.0072	0.011	0.0044	endocrine_nutritional_and_metabolic
MD	FATT25	27005778	Omega-6 to total FAs ratio	-0.2779	0.1927	-1.4425	0.1492	0.721744839	1	0.0676	0.0453	1.0164	0.0092	0.0054	0.0044	endocrine_nutritional_and_metabolic
WMH	GLYC04	20081858	Fasting glucose (age- & sex-adjusted)	0.1016	0.0705	1.4408	0.1496	0.721744839	1	0.0937	0.0197	0.9906	0.0081	-0.0042	0.0051	endocrine_nutritional_and_metabolic
WMH	LIPO03	27005778	Concentration of large LDL particles	-0.1881	0.1307	-1.4393	0.1501	0.721744839	1	0.0782	0.0491	1.0147	0.0211	0.0051	0.005	endocrine_nutritional_and_metabolic
MD	HIPC04F	25673412	Hip circumference All Ancestries female BMI-adjusted	-0.0842	0.0585	-1.4388	0.1502	0.721744839	1	0.1539	0.0117	0.8584	0.0082	0.0042	0.0053	anthropometrics
WMH	ADHD02	27663945	ADHD symptoms	-0.1726	0.1203	-1.4352	0.1512	0.721744839	1	0.0735	0.0294	1.0075	0.0074	0.002	0.0052	behaviour_and_personality
FA	TRGL04	27005778	Triglycerides in chylomicrons and largest VLDL particles	0.1501	0.1046	1.4347	0.1514	0.721744839	1	0.0912	0.0274	0.9905	0.0069	-0.0054	0.0041	endocrine_nutritional_and_metabolic
FA	GROW02	23449627	Pubertal growth: standardized difference in height between age 14 and adult in males and females	0.1418	0.099	1.4326	0.152	0.721744839	1	0.4501	0.1099	0.9814	0.0068	2.00E-04	0.0046	anthropometrics
WMH	AUTI05	28540026	Autism spectrum disorder: European	-0.1217	0.0851	-1.4311	0.1524	0.721744839	1	0.3328	0.0432	0.9869	0.0073	0.0025	0.0065	mental_and_behavioural
WMH	WHIP03M	25673412	Waist-hip ratio EUR male	0.0738	0.0516	1.4306	0.1525	0.721744839	1	0.1409	0.0115	0.8904	0.0076	8.00E-04	0.0056	anthropometrics
WMH	LONE03	27629369	Loneliness: Case-control	0.2536	0.1776	1.4281	0.1533	0.721744839	1	0.1114	0.0584	1.0035	0.0066	-0.0036	0.0052	behaviour_and_personality
WMH	INCO02	27818178	Household income, one person per household	-0.0867	0.0608	-1.4275	0.1534	0.721744839	1	0.0709	0.0069	1.0312	0.0069	0.0014	0.0051	behaviour_and_personality
FA	GROW02F	23449627	Pubertal growth: standardized difference in height between age 14 and adult in females	0.21	0.1471	1.4277	0.1534	0.721744839	1	0.2289	0.082	0.9824	0.0063	0.001	0.0051	anthropometrics
WMH	LIPO06	27005778	Concentration of medium LDL particles	-0.1754	0.1231	-1.4243	0.1544	0.721744839	1	0.0817	0.0476	1.0108	0.0198	0.0046	0.0049	endocrine_nutritional_and_metabolic
FA	EDUC03	30038396	Educational Attainment: EduYears	0.0417	0.0293	1.4234	0.1546	0.721744839	1	0.1121	0.0031	0.983	0.0163	-0.0038	0.006	intelligence_and_education
MD	LIPI01	27005778	Total lipids in chylomicrons and largest VLDL particles	-0.1459	0.1027	-1.4207	0.1554	0.721744839	1	0.1229	0.0277	0.9886	0.0069	0.0056	0.0044	endocrine_nutritional_and_metabolic
WMH	WHIP04M	25673412	Waist-hip ratio all ancestries male	0.0726	0.0512	1.4201	0.1556	0.721744839	1	0.1409	0.0113	0.8876	0.0075	0.001	0.0056	anthropometrics
MD	HIPC03F	25673412	Hip circumference European female BMI-adjusted	-0.0836	0.0589	-1.4197	0.1557	0.721744839	1	0.1543	0.012	0.8614	0.0084	0.0039	0.0053	anthropometrics
FA	AMIN08	27005778	Tyrosine	0.1535	0.1083	1.4166	0.1566	0.722554232	1	0.0746	0.0268	0.9989	0.0066	-0.0047	0.0044	endocrine_nutritional_and_metabolic
MD	BODY08		BMI complete both	-0.0462	0.0327	-1.4122	0.1579	0.722554232	1	0.23	0.0081	1.0378	0.0164	-0.0064	0.0062	anthropometrics
WMH	ADHD05M	29325848	ADHD male	0.0764	0.0542	1.4108	0.1583	0.722554232	1	0.2485	0.0205	1.0069	0.0082	-0.0046	0.0055	mental_and_behavioural
WMH	INCO03	27818178	Social deprivation, as measured using Townsend scores	0.0933	0.0662	1.4098	0.1586	0.722554232	1	0.0382	0.0047	1.0104	0.0066	-0.003	0.0045	behaviour_and_personality
FA	ADIP03F	27918534	Subcutaneous adipose tissue volume (SAT)	-0.152	0.1079	-1.409	0.1588	0.722554232	1	0.1977	0.0436	1.0384	0.006	0.0042	0.0048	endocrine_nutritional_and_metabolic
WMH	LIPI04	27005778	Total lipids in large LDL	-0.185	0.1313	-1.4084	0.159	0.722554232	1	0.0779	0.0502	1.0133	0.0217	0.0053	0.005	endocrine_nutritional_and_metabolic
FA	GLYC09	27005778	Citrate	0.1425	0.1013	1.4066	0.1596	0.722554232	1	0.0704	0.0204	1.0121	0.0075	-0.0096	0.0042	endocrine_nutritional_and_metabolic
FA	INTE02	28530673	Intelligence	0.0622	0.0442	1.4052	0.16	0.722554232	1	0.1883	0.0104	1.0099	0.0082	0.0037	0.005	intelligence_and_education
MD	ADIP06	27918534	Visceral adipose tissue volume adjusted for BMI (VATadjBMI)	0.139	0.099	1.4036	0.1604	0.722554232	1	0.1638	0.0275	1.0366	0.0068	-0.0032	0.005	endocrine_nutritional_and_metabolic
WMH	WAIS02M	25673412	Waist circumference all ancestries male	0.0676	0.0483	1.3981	0.1621	0.724821114	1	0.1813	0.0175	0.8553	0.0093	-6.00E-04	0.0055	anthropometrics
WMH	SCHI01	25056061	Schizophrenia PGC 2014	0.0534	0.0383	1.3935	0.1635	0.724821114	1	0.4466	0.0158	1.035	0.0109	-0.0104	0.0057	mental_and_behavioural
WMH	AUTI03	28540026	Autism spectrum disorder: worldwide	-0.1082	0.0777	-1.3922	0.1639	0.724821114	1	0.3239	0.0349	0.9683	0.0066	8.00E-04	0.0064	mental_and_behavioural
WMH	CHOL05	27005778	Cholesterol esters in medium LDL	-0.1795	0.129	-1.3913	0.1641	0.724821114	1	0.0786	0.0497	1.0111	0.021	0.0058	0.005	endocrine_nutritional_and_metabolic
WMH	AMIN01	27005778	Alanine	-0.1367	0.0985	-1.3885	0.165	0.724821114	1	0.0851	0.0268	1.0117	0.0072	-0.002	0.0041	endocrine_nutritional_and_metabolic
MD	GLYC24	27416945	Stumvoll Insulin Sensitivity Index (ISI) age- & sex-adjusted	-0.1699	0.1224	-1.3882	0.1651	0.724821114	1	0.0977	0.0286	0.9892	0.0071	0.0019	0.0047	endocrine_nutritional_and_metabolic
MD	DIAB05	28566273	Type-2 Diabetes 2017	-0.0828	0.0597	-1.3872	0.1654	0.724821114	1	0.0786	0.0057	0.9974	0.0097	0.0078	0.0049	endocrine_nutritional_and_metabolic
MD	ADIP07F	27918534	Visceral adipose tissue attenutation (VATHU)	-0.2227	0.1608	-1.3854	0.1659	0.724821114	1	0.2044	0.0678	1.0452	0.0065	0.0087	0.0051	endocrine_nutritional_and_metabolic
FA	GLYC12	27005778	Lactate	0.2757	0.1992	1.3835	0.1665	0.724821114	1	0.0264	0.0182	1.0095	0.0064	-0.0083	0.0046	endocrine_nutritional_and_metabolic
WMH	LIPO10	27005778	Concentration of small LDL particles	-0.1509	0.1092	-1.3821	0.1669	0.724821114	1	0.0951	0.0422	1.0064	0.0156	0.003	0.0048	endocrine_nutritional_and_metabolic
WMH	SCHI02	25056061	Schizophrenia PGC 2014 EUR	0.0533	0.0387	1.3777	0.1683	0.724821114	1	0.4642	0.017	1.0408	0.011	-0.0099	0.0057	mental_and_behavioural
MD	GLYC31	24699409	OGTT: incremental insulin at 30 min of OGTT	0.3145	0.2291	1.3724	0.1699	0.724821114	1	0.1304	0.0958	1.0025	0.0075	-0.0058	0.0046	endocrine_nutritional_and_metabolic
FA	AGRA01	25187353	Clozapine-Induced Agranulocytosis	-0.2245	0.1637	-1.3712	0.1703	0.724821114	1	0.6625	0.3739	1.016	0.0065	0.0057	0.0045	circulatory_system
MD	GAIT01	28077804	Gait speed in older individuals	-0.1775	0.1295	-1.3711	0.1704	0.724821114	1	0.0464	0.0147	1.0135	0.0068	0.0089	0.0046	anthropometrics
FA	AMIN03	27005778	Glycine	0.1433	0.1045	1.3708	0.1704	0.724821114	1	0.2109	0.1148	0.998	0.0081	-0.0071	0.0048	endocrine_nutritional_and_metabolic
WMH	AUTI02	23453885	Cross-disorder: AUT subset	-0.0997	0.0728	-1.3695	0.1708	0.724821114	1	0.4543	0.0556	0.9759	0.0067	0.0019	0.0054	mental_and_behavioural
WMH	WAIS01M	25673412	Waist circumference EU male	0.0659	0.0481	1.3693	0.1709	0.724821114	1	0.1814	0.0172	0.8569	0.009	-4.00E-04	0.0055	anthropometrics
WMH	PALL01	25607358	Subcortical brain regions: Pallidum	-0.1336	0.0976	-1.3687	0.1711	0.724821114	1	0.1615	0.0398	0.9777	0.0068	0.0027	0.0051	brain
MD	LEAN03	28724990	Appendicular (arms and legs) lean body mass	0.1247	0.0912	1.3672	0.1716	0.724821114	1	0.1795	0.0206	0.995	0.0073	-0.0027	0.0049	anthropometrics
MD	ANXI03M	https://www.biorxiv.org/content/early/2017/10/16/203844	Lifetime probable anxiety diagnosis - Males	-0.1336	0.0978	-1.3666	0.1717	0.724821114	1	0.0709	0.012	1.0027	0.0057	0.0159	0.0047	mental_and_behavioural
MD	TRGL06	27005778	Triglycerides in large VLDL	-0.1274	0.0932	-1.3667	0.1717	0.724821114	1	0.1119	0.0286	0.9886	0.0065	0.0047	0.004	endocrine_nutritional_and_metabolic
MD	ADIP09	27918534	Ratio of visceral-to-subcutaneous adipose tissue volume adjusted for BMI (VATSATadjBMI)	0.1443	0.1057	1.3658	0.172	0.724821114	1	0.1444	0.0266	1.0529	0.0067	-0.0078	0.0049	endocrine_nutritional_and_metabolic
WMH	PHLI04	27005778	Phospholipids in IDL	-0.1797	0.1318	-1.3629	0.1729	0.726483333	1	0.0604	0.0412	1.0214	0.0193	0.0049	0.005	endocrine_nutritional_and_metabolic
WMH	GLYC37	28490609	IVGTT: AIR	-0.2551	0.1882	-1.3552	0.1753	0.734420117	1	0.1182	0.0942	1.0054	0.0071	0.0016	0.0044	endocrine_nutritional_and_metabolic
FA	ANXI03F	https://www.biorxiv.org/content/early/2017/10/16/203844	Lifetime probable anxiety diagnosis - Female	-0.0955	0.0707	-1.3505	0.1769	0.73465072	1	0.1372	0.0119	0.9831	0.0067	-0.0015	0.0048	mental_and_behavioural
MD	AMIN06	27005778	Leucine	-0.2002	0.1483	-1.3498	0.1771	0.73465072	1	0.0465	0.0206	1.0088	0.0066	0.0031	0.0044	endocrine_nutritional_and_metabolic
FA	BLOO13	27863252	Sum basophil neutrophil counts	0.055	0.0408	1.3493	0.1773	0.73465072	1	0.1589	0.0186	0.9593	0.0209	-0.0027	0.0057	circulatory_system
FA	ADHD02	27663945	ADHD symptoms	0.1863	0.1381	1.3489	0.1774	0.73465072	1	0.0734	0.0294	1.0075	0.0074	-0.0093	0.005	behaviour_and_personality
MD	ALCO02F	27911795	Daily alcohol use (light/heavy) female	0.3735	0.2774	1.3466	0.1781	0.735430172	1	0.0103	0.0091	1.0062	0.0061	-0.0042	0.0043	behaviour_and_personality
MD	AMIN05	27005778	Isoleucine	-0.1575	0.1173	-1.3429	0.1793	0.737332479	1	0.0715	0.023	0.9945	0.0066	5.00E-04	0.0044	endocrine_nutritional_and_metabolic
FA	ADIP04F	27918534	Subcutaneous adipose tissue attenuation (SATHU)	0.242	0.1804	1.3419	0.1796	0.737332479	1	0.1558	0.0706	1.038	0.0069	-0.0049	0.0047	endocrine_nutritional_and_metabolic
MD	GROW02	23449627	Pubertal growth: standardized difference in height between age 14 and adult in males and females	-0.1456	0.1087	-1.3403	0.1801	0.737332479	1	0.4508	0.1098	0.9813	0.0069	0.0017	0.0043	anthropometrics
FA	MEMO01	27046643	Memory	-0.0977	0.0732	-1.3352	0.1818	0.739976902	1	0.0428	0.0049	0.999	0.0065	-0.0036	0.0046	intelligence_and_education
WMH	GLYC29	24699409	OGTT: disposition index	-0.2874	0.2156	-1.3331	0.1825	0.739976902	1	0.1274	0.088	1.0029	0.0069	0.0086	0.0047	endocrine_nutritional_and_metabolic
WMH	BFPC04		Body fat percentage complete both	0.0393	0.0295	1.3288	0.1839	0.739976902	1	0.2144	0.0066	1.0612	0.0171	0.0044	0.0058	anthropometrics
MD	OCDI01	28761083	Obsessive compulsive disorder	-0.1173	0.0884	-1.3276	0.1843	0.739976902	1	0.3272	0.0482	0.9921	0.0067	0.006	0.0047	mental_and_behavioural
FA	CIRR01	26394269	Primary Biliary Cirrhosis	-0.1088	0.082	-1.3275	0.1844	0.739976902	1	0.3789	0.0637	1.0031	0.01	0.005	0.0053	digestive_system
MD	ADIP03F	27918534	Subcutaneous adipose tissue volume (SAT)	0.1622	0.1223	1.3265	0.1847	0.739976902	1	0.1977	0.0435	1.0384	0.006	-0.0061	0.0049	endocrine_nutritional_and_metabolic
WMH	BLOO36	27863252	Reticulocyte fraction of red cells	-0.0585	0.0442	-1.3251	0.1852	0.739976902	1	0.1697	0.0204	1.0133	0.0425	0.0106	0.0063	circulatory_system
FA	SMOK02	20418890	Tobacco: smoking cessation (former versus current smokers)	-0.1168	0.0882	-1.3249	0.1852	0.739976902	1	0.062	0.0104	1.0012	0.0064	-0.0025	0.0042	behaviour_and_personality
WMH	ADIP01F	27918534	Pericardial adipose tissue volume	0.1532	0.1158	1.3229	0.1859	0.739976902	1	0.1884	0.0688	1.0097	0.0066	3.00E-04	0.005	endocrine_nutritional_and_metabolic
WMH	AGRA01	25187353	Clozapine-Induced Agranulocytosis	-0.1941	0.147	-1.3204	0.1867	0.739976902	1	0.6539	0.3726	1.0163	0.0064	0.0065	0.0045	circulatory_system
MD	TRGL01	27005778	Serum total triglycerides	-0.1321	0.1001	-1.3197	0.1869	0.739976902	1	0.1236	0.0349	0.9921	0.0076	0.0035	0.0044	endocrine_nutritional_and_metabolic
FA	GLYC04	20081858	Fasting glucose (age- & sex-adjusted)	0.1069	0.0811	1.3183	0.1874	0.739976902	1	0.0934	0.0197	0.991	0.008	-0.0036	0.0053	endocrine_nutritional_and_metabolic
WMH	INFL01	27005778	Glycoprotein acetyls, mainly a1-acid glycoprotein	-0.1267	0.0962	-1.3163	0.1881	0.739976902	1	0.1028	0.0291	0.9843	0.0063	0.0021	0.0043	endocrine_nutritional_and_metabolic
WMH	PHLI09	27005778	Phospholipids in medium LDL	-0.1629	0.124	-1.3138	0.1889	0.739976902	1	0.0713	0.0424	1.0093	0.0194	0.0045	0.0048	endocrine_nutritional_and_metabolic
MD	LIPI14	27005778	Total lipids in medium VLDL	-0.1254	0.0955	-1.3126	0.1893	0.739976902	1	0.1386	0.0332	0.9858	0.0067	0.0045	0.0043	endocrine_nutritional_and_metabolic
FA	CHOL14	27005778	Free cholesterol in large VLDL	0.1218	0.0928	1.3124	0.1894	0.739976902	1	0.1231	0.03	0.9885	0.0069	-0.0055	0.0043	endocrine_nutritional_and_metabolic
MD	OSTE04	28869591	Osteoporosis: heel bone mineral density	-0.0567	0.0432	-1.3119	0.1895	0.739976902	1	0.3768	0.0409	1.0776	0.031	-0.0059	0.006	musculoskeletal_system_and_connective_tissue
MD	GLYC27	24699409	OGTT: corrected insulin response adjusted for insulin sensitivity (ISI)	0.4237	0.3241	1.3075	0.191	0.743813008	1	0.102	0.0975	1.0047	0.0066	-0.0021	0.0047	endocrine_nutritional_and_metabolic
MD	DIAB02	22885922	Type 2 Diabetes 2012	-0.1072	0.0821	-1.3051	0.1918	0.74490973	1	0.0971	0.0108	1.0129	0.0081	0.0046	0.0054	endocrine_nutritional_and_metabolic
WMH	LUNG06	28166213	High FEV1 versus average FEV1 heavy smokers	0.1102	0.0848	1.2987	0.194	0.751107388	1	0.1752	0.0369	1.0018	0.007	-0.0044	0.0046	respiratory_system
FA	ADIP02	27918534	Pericardial adipose tissue volume adjusted for height and weight (PATadjHtWt)	0.1311	0.1014	1.2934	0.1959	0.751107388	1	0.1929	0.046	1.0216	0.0067	-0.0142	0.0047	endocrine_nutritional_and_metabolic
WMH	LIPI09	27005778	Total lipids in small LDL	-0.1475	0.1141	-1.2933	0.1959	0.751107388	1	0.0874	0.0443	1.0077	0.0173	0.0033	0.0048	endocrine_nutritional_and_metabolic
FA	ANXI03	https://www.biorxiv.org/content/early/2017/10/16/203844	Lifetime probable anxiety diagnosis	-0.0742	0.0575	-1.2916	0.1965	0.751107388	1	0.1049	0.007	0.9891	0.007	-0.0091	0.005	mental_and_behavioural
WMH	LIPI07	27005778	Total lipids in medium LDL	-0.1541	0.1194	-1.29	0.197	0.751107388	1	0.0835	0.0486	1.009	0.0204	0.0042	0.0049	endocrine_nutritional_and_metabolic
MD	GLYC05	20081858	Fasting insulin (age- & sex-adjusted)	-0.1269	0.0984	-1.29	0.1971	0.751107388	1	0.071	0.012	1.0009	0.0061	-0.0011	0.0044	endocrine_nutritional_and_metabolic
MD	GLYC06	20858683	HbA1c	0.1302	0.101	1.2893	0.1973	0.751107388	1	0.0631	0.0112	0.9995	0.007	-0.0066	0.0048	endocrine_nutritional_and_metabolic
WMH	AUTI04	28540026	Autism spectrum disorder: worldwide minus Swedish	-0.1034	0.0803	-1.2872	0.198	0.751107388	1	0.3444	0.0388	0.9672	0.0067	9.00E-04	0.0064	mental_and_behavioural
MD	GLYC32	24699409	OGTT: insulin level at 30 min of OGTT adjusted for BMI	0.4048	0.3146	1.287	0.1981	0.751107388	1	0.0954	0.0891	1.0108	0.0068	-0.0025	0.0048	endocrine_nutritional_and_metabolic
FA	TRGL01	27005778	Serum total triglycerides	0.1118	0.0872	1.2815	0.2	0.755078182	1	0.1237	0.0349	0.992	0.0076	-0.0026	0.0041	endocrine_nutritional_and_metabolic
WMH	CHOL25	27005778	Total cholesterol in large LDL	-0.1628	0.1272	-1.2798	0.2006	0.755078182	1	0.0662	0.0455	1.0144	0.0222	0.0049	0.0048	endocrine_nutritional_and_metabolic
FA	INFL01	27005778	Glycoprotein acetyls, mainly a1-acid glycoprotein	0.1376	0.1078	1.2769	0.2017	0.755078182	1	0.1021	0.0288	0.9845	0.0062	-0.0116	0.0045	endocrine_nutritional_and_metabolic
MD	LIPO08	27005778	Concentration of chylomicrons and largest VLDL particles	-0.1241	0.0972	-1.2761	0.2019	0.755078182	1	0.1194	0.026	0.987	0.0065	0.0049	0.0046	endocrine_nutritional_and_metabolic
MD	CHOL26	27005778	Total cholesterol in large VLDL	-0.1207	0.0946	-1.2752	0.2022	0.755078182	1	0.1175	0.0289	0.9909	0.0067	0.0057	0.0044	endocrine_nutritional_and_metabolic
FA	HEIG01	25281659	Birth Length	0.1056	0.0828	1.275	0.2023	0.755078182	1	0.1689	0.0228	0.9925	0.0072	-0.0012	0.0054	anthropometrics
WMH	INCO01	27818178	Household income	-0.0753	0.0594	-1.2691	0.2044	0.756066244	1	0.0596	0.0057	1.0302	0.0073	0.0011	0.0053	behaviour_and_personality
FA	BLOO15	27863252	Basophil percentage of granulocytes	-0.0709	0.0559	-1.2688	0.2045	0.756066244	1	0.0575	0.0081	0.9983	0.0149	0.0034	0.0049	circulatory_system
WMH	ATOP01	26482879	Atopic dermatitis	0.1121	0.0885	1.2667	0.2053	0.756066244	1	0.0724	0.0164	1.0233	0.007	-0.003	0.0048	dermatology
WMH	GLYC32	24699409	OGTT: insulin level at 30 min of OGTT adjusted for BMI	-0.3151	0.2489	-1.2662	0.2054	0.756066244	1	0.0939	0.0886	1.0109	0.0069	0.0013	0.0045	endocrine_nutritional_and_metabolic
FA	NEUR03M	Not published (J. Coleman 2017 UK Biobank)	Neuroticism 150K healthy male. UKB: 12-item version of the Eysenck Personality Inventory Neuroticism; GPC: item response theory	-0.0809	0.0639	-1.2652	0.2058	0.756066244	1	0.1018	0.0131	1.0065	0.0102	-9.00E-04	0.0055	behaviour_and_personality
FA	BLOO29	27863252	Mean platelet volume	-0.0554	0.0438	-1.2643	0.2061	0.756066244	1	0.2645	0.0382	1.0071	0.0461	0.0158	0.0061	circulatory_system
MD	ADIP08M	27918534	Ratio of visceral-to-subcutaneous adipose tissue volume (VATSAT)	0.1755	0.139	1.2624	0.2068	0.756066244	1	0.2161	0.0565	1.0315	0.0065	-0.0072	0.0052	endocrine_nutritional_and_metabolic
MD	LEAN06		Fat free mass / lean mass complete both	-0.045	0.0357	-1.2618	0.207	0.756066244	1	0.2897	0.0116	1.1175	0.0282	0.0046	0.007	anthropometrics
WMH	BLOO07	27863252	eosinophil count	0.042	0.0333	1.261	0.2073	0.756066244	1	0.182	0.0217	0.9548	0.0279	-0.004	0.0051	circulatory_system
WMH	AMIN05	27005778	Isoleucine	-0.1285	0.1026	-1.2526	0.2103	0.764107557	1	0.0697	0.0232	0.9953	0.0066	-0.0031	0.0042	endocrine_nutritional_and_metabolic
WMH	SMOK03	20418890	Tobacco: CPD (cigarets per day)	0.1044	0.0834	1.2517	0.2107	0.764107557	1	0.0587	0.0153	1.006	0.0061	0.0034	0.0042	behaviour_and_personality
WMH	CHOL28	27005778	Total cholesterol in LDL	-0.1606	0.1284	-1.2507	0.2111	0.764107557	1	0.069	0.0495	1.0135	0.0235	0.0051	0.0049	endocrine_nutritional_and_metabolic
FA	NEUR03B	Not published (J. Coleman 2017 UK Biobank)	Neuroticism 150K healthy meta. UKB: 12-item version of the Eysenck Personality Inventory Neuroticism; GPC: item response theory	-0.0638	0.0511	-1.2467	0.2125	0.767120301	1	0.1006	0.008	1.0047	0.0112	-0.004	0.0056	behaviour_and_personality
WMH	PHLI06	27005778	Phospholipids in large LDL	-0.1654	0.1328	-1.2453	0.213	0.767120301	1	0.0608	0.0445	1.0183	0.0214	0.0049	0.0049	endocrine_nutritional_and_metabolic
WMH	ADIP07F	27918534	Visceral adipose tissue attenutation (VATHU)	-0.1516	0.1221	-1.2415	0.2144	0.770232	1	0.2065	0.0684	1.0449	0.0066	-0.0018	0.0048	endocrine_nutritional_and_metabolic
WMH	REPR02M	27798627	Reproductive behavior: Number of Children Ever Born Male	0.0911	0.0735	1.2401	0.215	0.770461347	1	0.0347	0.0049	0.9709	0.0059	-0.004	0.0049	behaviour_and_personality
FA	ELEC02	23720494	Selenium blood level	0.5143	0.4186	1.2288	0.2192	0.783558209	1	0.0265	0.0342	1.004	0.0071	-0.011	0.0043	electrolytes
MD	MEGASTROKE_LAS_TRANS	29531354	Large Artery Stroke (All)	0.1733	0.1414	1.2258	0.2203	0.784417431	1	0.0035	0.0013	1.0599	0.0065	-0.001	0.0044	Stroke
MD	HIPC04	25673412	Hip circumference All Ancestries BMI-adjusted	-0.0554	0.0454	-1.2213	0.222	0.784417431	1	0.1458	0.0089	0.8065	0.009	0.0013	0.0048	anthropometrics
FA	FATT25	27005778	Omega-6 to total FAs ratio	0.1972	0.162	1.2175	0.2234	0.784417431	1	0.0673	0.0453	1.0165	0.0092	-0.0062	0.0045	endocrine_nutritional_and_metabolic
WMH	CAUD01	25607358	Subcortical brain regions: Caudate	0.1029	0.0848	1.213	0.2251	0.784417431	1	0.2517	0.0387	0.9683	0.0064	0.0109	0.0047	brain
MD	DIAB03	24509480	Type 2 Diabetes 2014	-0.0856	0.0706	-1.2114	0.2257	0.784417431	1	0.0688	0.0062	0.9677	0.0092	0.0041	0.0053	endocrine_nutritional_and_metabolic
WMH	CHOL30	27005778	Total cholesterol in medium LDL	-0.1528	0.1263	-1.2103	0.2262	0.784417431	1	0.0699	0.0457	1.0124	0.0217	0.0048	0.0049	endocrine_nutritional_and_metabolic
FA	CHRO02	27494321	Sleep Duration	0.0826	0.0683	1.2098	0.2263	0.784417431	1	0.0556	0.0051	1.0192	0.0074	-0.0073	0.005	behaviour_and_personality
MD	BLOO16	27863252	Sum eosinophil basophil counts	0.0566	0.0468	1.209	0.2266	0.784417431	1	0.1712	0.0202	0.9694	0.0259	-0.0035	0.0058	circulatory_system
WMH	HIPP01	25607358	Subcortical brain regions: Hippocampus	0.1298	0.1076	1.206	0.2278	0.784417431	1	0.143	0.038	0.9868	0.0067	-0.0099	0.0051	brain
MD	ADIP05	27918534	Visceral adipose tissue volume (VAT)	0.1345	0.1117	1.2049	0.2282	0.784417431	1	0.1381	0.0241	1.0458	0.0059	-0.0045	0.0051	endocrine_nutritional_and_metabolic
WMH	ELEC02	23720494	Selenium blood level	-0.4286	0.3557	-1.2048	0.2283	0.784417431	1	0.0264	0.0337	1.0041	0.007	0.0122	0.0046	electrolytes
FA	BLOO18	27863252	Eosinophil percentage of granulocytes	-0.0496	0.0413	-1.2014	0.2296	0.784417431	1	0.1696	0.019	0.9587	0.0245	0.0031	0.0057	circulatory_system
WMH	WAIS04	25673412	Waist circumference all ancestries BMI-adjusted	0.0508	0.0424	1.1996	0.2303	0.784417431	1	0.1097	0.0069	0.8229	0.0082	4.00E-04	0.005	anthropometrics
FA	CAUD01	25607358	Subcortical brain regions: Caudate	-0.1089	0.0908	-1.1995	0.2304	0.784417431	1	0.2521	0.0387	0.9683	0.0063	-2.00E-04	0.0052	brain
FA	ACHI01	28358823	Achilles heel injury	-0.1678	0.14	-1.1988	0.2306	0.784417431	1	0.0085	0.0037	1.0019	0.0057	0.0059	0.004	musculoskeletal_system_and_connective_tissue
WMH	ALCO02M	27911795	Daily alcohol use (light/heavy) male	0.1764	0.1474	1.1967	0.2314	0.784417431	1	0.0342	0.0179	1.006	0.0069	-0.0027	0.0048	behaviour_and_personality
WMH	BLOO18	27863252	Eosinophil percentage of granulocytes	0.0443	0.037	1.1967	0.2314	0.784417431	1	0.1704	0.0191	0.9559	0.0249	-0.0051	0.0051	circulatory_system
WMH	WAIS03	25673412	Waist circumference EU BMI-adjusted	0.0515	0.043	1.1964	0.2315	0.784417431	1	0.1088	0.0068	0.8244	0.0082	2.00E-04	0.005	anthropometrics
WMH	ADIP05	27918534	Visceral adipose tissue volume (VAT)	0.1058	0.0885	1.1961	0.2317	0.784417431	1	0.1377	0.024	1.0459	0.0059	0.0065	0.0051	endocrine_nutritional_and_metabolic
FA	AMIN02	27005778	Glutamine	0.1582	0.1323	1.1955	0.2319	0.784417431	1	0.0632	0.0205	1.0186	0.0075	-0.0029	0.0046	endocrine_nutritional_and_metabolic
FA	UKB_ICBP_DBP	30224653	Diastolic Blood Pressure	-0.0415	0.0347	-1.1943	0.2324	0.784417431	1	0.1353	0.0059	1.0874	0.0325	-0.0346	0.0077	Blood pressure
FA	GROW02M	23449627	Pubertal growth: standardized difference in height between age 14 and adult in males	0.1259	0.1057	1.1913	0.2335	0.784417431	1	0.4206	0.1112	0.9762	0.0072	-0.0018	0.0047	anthropometrics
MD	ADIP06F	27918534	Visceral adipose tissue volume adjusted for BMI (VATadjBMI)	0.14	0.1177	1.1901	0.234	0.784417431	1	0.2321	0.0447	1.0411	0.0064	-0.0021	0.0051	endocrine_nutritional_and_metabolic
MD	CHOL07	27005778	Cholesterol esters in very large HDL	0.246	0.2068	1.1894	0.2343	0.784417431	1	0.0402	0.0264	1.0145	0.0118	-0.0121	0.0047	endocrine_nutritional_and_metabolic
FA	PHLI07	27005778	Phospholipids in large VLDL	0.1143	0.0961	1.1893	0.2343	0.784417431	1	0.1153	0.0305	0.9896	0.0068	-0.003	0.0043	endocrine_nutritional_and_metabolic
WMH	GLYC44	28490609	IVGTT: DI BMI-adjusted	-0.1875	0.1577	-1.1887	0.2346	0.784417431	1	0.1524	0.091	0.999	0.0066	0.0012	0.0045	endocrine_nutritional_and_metabolic
WMH	ADIP07M	27918534	Visceral adipose tissue attenutation (VATHU)	-0.1989	0.1678	-1.1858	0.2357	0.784417431	1	0.1364	0.0816	1.0329	0.0064	0.005	0.0051	endocrine_nutritional_and_metabolic
WMH	FATT06	27005778	Ratio of bisallylic groups to double bonds	0.0848	0.0715	1.1853	0.2359	0.784417431	1	0.297	0.1116	0.9771	0.0089	-0.0022	0.0046	endocrine_nutritional_and_metabolic
MD	GLYC36	22581228	Fasting insulin (BMI-adjusted)	-0.1035	0.0874	-1.1844	0.2363	0.784417431	1	0.0683	0.0098	1.0165	0.0069	-0.0022	0.0044	endocrine_nutritional_and_metabolic
MD	MEMO01	27046643	Memory	0.0916	0.0774	1.1831	0.2368	0.784417431	1	0.0428	0.0049	0.999	0.0065	-8.28E-05	0.0042	intelligence_and_education
MD	AUTI05	28540026	Autism spectrum disorder: European	0.1168	0.0988	1.1825	0.237	0.784417431	1	0.3302	0.0429	0.9876	0.0072	-0.0102	0.006	mental_and_behavioural
MD	LIPO13	27005778	Concentration of very large VLDL particles	-0.1131	0.0956	-1.1826	0.237	0.784417431	1	0.1264	0.0297	0.9827	0.0068	0.0052	0.0041	endocrine_nutritional_and_metabolic
FA	ADIP01M	27918534	Pericardial adipose tissue volume	0.2039	0.1727	1.1808	0.2377	0.784417431	1	0.1977	0.0875	1.0167	0.0068	-0.0111	0.0052	endocrine_nutritional_and_metabolic
FA	URIN11	26831199	eGFRcys (serum cystatin)	-0.0882	0.0747	-1.1799	0.238	0.784417431	1	0.1662	0.0661	0.9527	0.014	7.00E-04	0.0053	genitourinary_system
FA	AMIN07	27005778	Phenylalanine	0.1575	0.1339	1.1761	0.2395	0.78755492	1	0.0586	0.0216	1.0024	0.0068	-0.0059	0.0044	endocrine_nutritional_and_metabolic
FA	ADIP05	27918534	Visceral adipose tissue volume (VAT)	-0.1234	0.1052	-1.1732	0.2407	0.788442478	1	0.1382	0.0242	1.0458	0.0059	0.0047	0.0051	endocrine_nutritional_and_metabolic
FA	BODY05	26961502	BMI dominance deviation	-0.2859	0.2442	-1.1705	0.2418	0.788442478	1	0.0029	0.0029	0.9988	0.0051	0.0058	0.0039	anthropometrics
MD	LIPI11	27005778	Total lipids in very large HDL	0.174	0.149	1.1675	0.243	0.788442478	1	0.0641	0.0281	1.0137	0.0144	-0.0109	0.0044	endocrine_nutritional_and_metabolic
FA	ANXI01	26754954	Anxiety Disorders meta-analysis: factor scores	-0.183	0.1568	-1.1667	0.2433	0.788442478	1	0.0692	0.0274	0.9991	0.0066	0.0027	0.0055	mental_and_behavioural
WMH	TRGL01	27005778	Serum total triglycerides	-0.0917	0.0787	-1.1646	0.2442	0.788442478	1	0.1225	0.0347	0.9925	0.0076	-0.0026	0.0042	endocrine_nutritional_and_metabolic
MD	GLYC39	28490609	IVGTT: AIR insulin sensitivity (SI)-adjusted	-0.2466	0.2118	-1.1643	0.2443	0.788442478	1	0.1365	0.0972	0.9983	0.0071	0.0045	0.0041	endocrine_nutritional_and_metabolic
FA	FATT18	27005778	18:2, linoleic acid (LA)	0.1349	0.116	1.163	0.2448	0.788442478	1	0.1262	0.0481	1.0033	0.0098	-0.005	0.0046	endocrine_nutritional_and_metabolic
MD	HIPC03	25673412	Hip circumference European BMI-adjusted	-0.0528	0.0455	-1.1616	0.2454	0.788442478	1	0.1461	0.0091	0.8084	0.0091	7.00E-04	0.0049	anthropometrics
WMH	BLOO24	27863252	Lymphocyte percentage of white cells	0.0454	0.0391	1.1607	0.2458	0.788442478	1	0.1476	0.0116	0.9656	0.0155	-0.0104	0.0053	circulatory_system
FA	BLOO06	27863252	neutrophil count	0.0461	0.0398	1.1589	0.2465	0.788442478	1	0.1579	0.0186	0.9574	0.0204	-0.0022	0.0055	circulatory_system
FA	SMOK05	28166213	Heavy versus never smoker in UKBileve	-0.0673	0.0581	-1.1583	0.2467	0.788442478	1	0.2639	0.017	1.0518	0.0082	-0.0011	0.0053	behaviour_and_personality
FA	AMIN06	27005778	Leucine	0.1577	0.1363	1.1572	0.2472	0.788442478	1	0.0464	0.0206	1.0088	0.0066	-0.004	0.0044	endocrine_nutritional_and_metabolic
MD	GLYC26	24699409	OGTT: corrected insulin response	0.2361	0.2042	1.1562	0.2476	0.788442478	1	0.1546	0.0863	1.0001	0.0065	-0.0012	0.0048	endocrine_nutritional_and_metabolic
WMH	CHOL13	27005778	Free cholesterol in large LDL	-0.1482	0.1283	-1.1554	0.2479	0.788442478	1	0.0629	0.0482	1.0177	0.0238	0.0052	0.0049	endocrine_nutritional_and_metabolic
FA	DEPR03	22472876	Major depressive disorder (PGC1)	-0.1083	0.0937	-1.1552	0.248	0.788442478	1	0.1607	0.0257	1.0092	0.0066	-0.0013	0.0048	mental_and_behavioural
FA	BLOO04	27863252	reticulocyte count	0.0491	0.0426	1.1525	0.2491	0.789416883	1	0.1684	0.0194	1.0163	0.0411	3.00E-04	0.0054	circulatory_system
FA	HIPC04M	25673412	Hip circumference All Ancestries male BMI-adjusted	0.0645	0.0562	1.1487	0.2507	0.789416883	1	0.2032	0.016	0.8661	0.0096	-0.002	0.0059	anthropometrics
FA	BLOO30	27863252	Sum neutrophil eosinophil counts	0.047	0.0409	1.1484	0.2508	0.789416883	1	0.1587	0.0182	0.9619	0.0206	-0.0023	0.0057	circulatory_system
WMH	HIPC03M	25673412	Hip circumference European male BMI-adjusted	-0.0557	0.0485	-1.1484	0.2508	0.789416883	1	0.2039	0.0161	0.8674	0.0096	0.0054	0.0059	anthropometrics
FA	OSTE02	26367794	Osteoporosis: forearm bone mineral density	0.3647	0.3178	1.1477	0.2511	0.789416883	1	0.1734	0.1439	1.0184	0.0177	-0.0163	0.0125	musculoskeletal_system_and_connective_tissue
MD	URIN02	27005778	Creatinine	-0.1122	0.098	-1.1445	0.2524	0.789416883	1	0.114	0.024	1.0121	0.0071	0.006	0.0046	genitourinary_system
MD	TRGL09	27005778	Triglycerides in small VLDL	-0.1139	0.0996	-1.1438	0.2527	0.789416883	1	0.1191	0.0352	0.9942	0.0074	0.0024	0.0044	endocrine_nutritional_and_metabolic
MD	GLYC29	24699409	OGTT: disposition index	0.2671	0.2337	1.1431	0.253	0.789416883	1	0.1276	0.0881	1.0028	0.0069	-0.0033	0.0049	endocrine_nutritional_and_metabolic
FA	INTE01	23358156	Childhood Intelligence	0.1099	0.0962	1.1415	0.2536	0.789416883	1	0.2768	0.0453	1.0009	0.0091	-0.0061	0.006	intelligence_and_education
FA	BALD01	28196072	Male pattern baldness	0.0546	0.0478	1.1413	0.2538	0.789416883	1	0.3005	0.0435	1.036	0.0191	-6.00E-04	0.0047	anthropometrics
WMH	REPR02	27798627	Reproductive behavior: Number of Children Ever Born	0.0622	0.0546	1.1396	0.2544	0.789574082	1	0.0236	0.0017	0.9712	0.0071	-8.00E-04	0.0055	behaviour_and_personality
FA	EDUC04	25201988	Educational Attainment: EduYears	0.0666	0.0588	1.132	0.2576	0.796597826	1	0.1067	0.0074	1.0268	0.009	-0.0027	0.0059	intelligence_and_education
WMH	OSTE01	26367794	Osteoporosis: femoral neck bone mineral density	-0.0845	0.075	-1.1271	0.2597	0.796597826	1	0.2506	0.0326	0.9734	0.0141	0.0103	0.01	musculoskeletal_system_and_connective_tissue
WMH	COLL01	23722424	Binary variable for college completion (College)	-0.0567	0.0503	-1.1263	0.26	0.796597826	1	0.105	0.0075	1.0211	0.0086	-0.0026	0.0058	intelligence_and_education
FA	SCBP02	24280982	Schizophrenia-vs-bipolar	-0.0929	0.0825	-1.1253	0.2605	0.796597826	1	0.3162	0.039	1.0091	0.008	0.0081	0.0057	mental_and_behavioural
WMH	BLOO31	27863252	Neutrophil percentage of granulocytes	-0.04	0.0356	-1.1247	0.2607	0.796597826	1	0.1594	0.0174	0.9543	0.0223	0.006	0.0049	circulatory_system
MD	ADIP09M	27918534	Ratio of visceral-to-subcutaneous adipose tissue volume adjusted for BMI (VATSATadjBMI)	0.1768	0.1576	1.1218	0.2619	0.796597826	1	0.1756	0.0554	1.0362	0.0063	-0.0059	0.0052	endocrine_nutritional_and_metabolic
WMH	GROW02M	23449627	Pubertal growth: standardized difference in height between age 14 and adult in males	-0.1208	0.1078	-1.1207	0.2624	0.796597826	1	0.4197	0.1109	0.9762	0.0072	0.0026	0.005	anthropometrics
MD	EPIL01	25087078	Common epilepsies	0.1369	0.1222	1.1204	0.2625	0.796597826	1	0.0721	0.0145	0.9911	0.0075	-0.004	0.0059	nervous_system
FA	GLYC01	20081857	2hr glucose BMI-adjusted	-0.1428	0.1278	-1.1169	0.2641	0.796597826	1	0.1024	0.034	0.9934	0.007	0.0019	0.0048	endocrine_nutritional_and_metabolic
MD	LIPO04	27005778	Concentration of large VLDL particles	-0.103	0.0927	-1.1108	0.2667	0.796597826	1	0.133	0.0338	0.9733	0.0069	0.0043	0.0042	endocrine_nutritional_and_metabolic
WMH	CHOL15	27005778	Free cholesterol in medium HDL	-0.1253	0.1129	-1.1097	0.2671	0.796597826	1	0.066	0.0232	0.9974	0.0081	0.0048	0.0046	endocrine_nutritional_and_metabolic
WMH	HIPC04M	25673412	Hip circumference All Ancestries male BMI-adjusted	-0.0535	0.0483	-1.1094	0.2673	0.796597826	1	0.2031	0.016	0.8663	0.0095	0.0051	0.0059	anthropometrics
WMH	HIPC03F	25673412	Hip circumference European female BMI-adjusted	-0.0474	0.0428	-1.1088	0.2675	0.796597826	1	0.1543	0.012	0.8616	0.0084	0.0043	0.0047	anthropometrics
MD	INCO03	27818178	Social deprivation, as measured using Townsend scores	-0.0901	0.0814	-1.1077	0.268	0.796597826	1	0.0378	0.0047	1.0113	0.0066	0.0041	0.0048	behaviour_and_personality
FA	BLOO09	27863252	granulocyte count	0.0453	0.0409	1.1074	0.2681	0.796597826	1	0.1585	0.0185	0.9599	0.0206	-0.0022	0.0056	circulatory_system
FA	KETO03	27005778	beta-hydroxybutyrate	-0.1635	0.1478	-1.1066	0.2684	0.796597826	1	0.0389	0.0205	0.9937	0.0062	0.0018	0.0043	endocrine_nutritional_and_metabolic
FA	GLYC27	24699409	OGTT: corrected insulin response adjusted for insulin sensitivity (ISI)	-0.2639	0.2388	-1.1054	0.269	0.796597826	1	0.102	0.0976	1.0047	0.0066	0.002	0.0046	endocrine_nutritional_and_metabolic
MD	ADIP02F	27918534	Pericardial adipose tissue volume adjusted for height and weight (PATadjHtWt)	-0.1392	0.126	-1.1049	0.2692	0.796597826	1	0.256	0.0747	1.013	0.007	0.0046	0.0047	endocrine_nutritional_and_metabolic
WMH	BLOO11	27863252	lymphocyte count	0.0365	0.033	1.1045	0.2694	0.796597826	1	0.1824	0.0143	0.9668	0.0202	-0.0068	0.0052	circulatory_system
WMH	LIPO15	27005778	Mean diameter for LDL particles	-0.1527	0.1387	-1.1014	0.2707	0.796597826	1	0.0499	0.0263	0.9998	0.0122	0.0042	0.0052	endocrine_nutritional_and_metabolic
FA	LEAN02	28724990	Whole body lean mass (adulthood)	-0.0839	0.0763	-1.0999	0.2714	0.796597826	1	0.1294	0.0154	0.9998	0.008	8.00E-04	0.0049	anthropometrics
MD	BLOO15	27863252	Basophil percentage of granulocytes	0.0727	0.0662	1.0991	0.2717	0.796597826	1	0.0575	0.0081	0.9983	0.0149	-0.0012	0.0051	circulatory_system
FA	BLOO33	27863252	Plateletcrit	-0.0449	0.041	-1.0967	0.2728	0.796597826	1	0.2016	0.0171	1.0186	0.0247	8.00E-04	0.0059	circulatory_system
FA	HIPC03M	25673412	Hip circumference European male BMI-adjusted	0.0617	0.0564	1.0949	0.2735	0.796597826	1	0.204	0.0161	0.8672	0.0096	-0.0014	0.0059	anthropometrics
FA	NEUR02M	Not published (J. Coleman 2017 UK Biobank)	Neuroticism 300K complete male. UKB: 12-item version of the Eysenck Personality Inventory Neuroticism; GPC: item response theory	-0.0582	0.0533	-1.0928	0.2745	0.796597826	1	0.1148	0.0091	1.006	0.0107	-0.004	0.0057	behaviour_and_personality
MD	CHOL31	27005778	Total cholesterol in medium VLDL	-0.1075	0.0985	-1.0921	0.2748	0.796597826	1	0.1236	0.0339	0.9924	0.0075	0.0034	0.0044	endocrine_nutritional_and_metabolic
MD	PHLI01	27005778	Phospholipids in very large HDL	0.1289	0.118	1.092	0.2748	0.796597826	1	0.0915	0.0297	1.0074	0.0167	-0.0097	0.0044	endocrine_nutritional_and_metabolic
MD	AMIN01	27005778	Alanine	-0.1245	0.114	-1.0916	0.275	0.796597826	1	0.0837	0.0267	1.0124	0.0072	0.0116	0.004	endocrine_nutritional_and_metabolic
MD	SMOK02	20418890	Tobacco: smoking cessation (former versus current smokers)	0.1106	0.1014	1.0905	0.2755	0.796597826	1	0.062	0.0104	1.0012	0.0064	7.00E-04	0.0039	behaviour_and_personality
FA	EPIL01	25087078	Common epilepsies	-0.1186	0.1088	-1.0901	0.2757	0.796597826	1	0.072	0.0145	0.9912	0.0075	6.00E-04	0.0062	nervous_system
MD	CHOL01	27005778	Cholesterol esters in large HDL	0.1093	0.1003	1.0891	0.2761	0.796597826	1	0.1207	0.031	1.0011	0.0143	-0.004	0.0044	endocrine_nutritional_and_metabolic
WMH	HIPC04F	25673412	Hip circumference All Ancestries female BMI-adjusted	-0.0468	0.043	-1.0884	0.2764	0.796597826	1	0.1538	0.0117	0.8586	0.0082	0.0044	0.0047	anthropometrics
FA	BLOO24	27863252	Lymphocyte percentage of white cells	-0.0435	0.04	-1.0882	0.2765	0.796597826	1	0.147	0.0115	0.9673	0.0154	0.0034	0.005	circulatory_system
MD	TANN01F	24770850	Tanner Stage: females	0.2687	0.2471	1.0873	0.2769	0.796597826	1	0.0886	0.0773	0.9872	0.0069	-0.0073	0.005	anthropometrics
MD	GLYC04	20081858	Fasting glucose (age- & sex-adjusted)	-0.0942	0.0867	-1.0867	0.2772	0.796597826	1	0.0935	0.0197	0.9909	0.008	0.0035	0.0049	endocrine_nutritional_and_metabolic
WMH	TRGL09	27005778	Triglycerides in small VLDL	-0.0938	0.0864	-1.0854	0.2778	0.796597826	1	0.1188	0.0352	0.9943	0.0075	-0.0023	0.0045	endocrine_nutritional_and_metabolic
WMH	MEMO01	27046643	Memory	0.0673	0.0621	1.0849	0.2779	0.796597826	1	0.0427	0.0049	0.9993	0.0065	-0.003	0.0048	intelligence_and_education
WMH	SMOK01	20418890	Tobacco: age of smoking initiation	0.1344	0.1241	1.0832	0.2787	0.796597826	1	0.0619	0.0188	0.9993	0.0063	0.003	0.0052	behaviour_and_personality
FA	LEAN01	28743860	Total body lean mass (TB-LM) / fat free mass (childhood)	0.0834	0.0771	1.0818	0.2793	0.796597826	1	0.3939	0.0477	0.9756	0.0066	0.002	0.0045	anthropometrics
FA	CHOL27	20686565	LDL-C	0.0667	0.0617	1.081	0.2797	0.796597826	1	0.0943	0.026	0.9582	0.044	-0.006	0.0057	endocrine_nutritional_and_metabolic
WMH	ADIP03M	27918534	Subcutaneous adipose tissue volume (SAT)	0.1199	0.111	1.0799	0.2802	0.796597826	1	0.1842	0.0552	1.0172	0.0062	-1.00E-04	0.005	endocrine_nutritional_and_metabolic
MD	LIPO07	27005778	Concentration of medium VLDL particles	-0.095	0.088	-1.0795	0.2804	0.796597826	1	0.1498	0.0346	0.98	0.0069	0.0038	0.0042	endocrine_nutritional_and_metabolic
WMH	KETO03	27005778	beta-hydroxybutyrate	-0.1437	0.1331	-1.0793	0.2805	0.796597826	1	0.0389	0.0206	0.9937	0.0062	0.0092	0.0045	endocrine_nutritional_and_metabolic
FA	HIPP01	25607358	Subcortical brain regions: Hippocampus	0.1278	0.1192	1.0725	0.2835	0.802699219	1	0.1412	0.038	0.9872	0.0067	-0.0075	0.0052	brain
FA	AD_2019	30617256	Alzheimer's disease	0.105	0.0983	1.0686	0.2852	0.802699219	1	0.0079	0.0048	1.0527	0.0583	-0.0022	0.0063	Dementia
MD	LIPI05	27005778	Total lipids in large VLDL	-0.0967	0.0905	-1.0684	0.2853	0.802699219	1	0.1383	0.0292	0.9853	0.0065	0.0033	0.0041	endocrine_nutritional_and_metabolic
WMH	LIPO05	27005778	Concentration of medium HDL particles	-0.1319	0.1235	-1.068	0.2855	0.802699219	1	0.0625	0.025	0.9947	0.0071	0.0044	0.0043	endocrine_nutritional_and_metabolic
MD	GROW01	23449627	Pubertal growth: single height measurement at age 10 in girls and 12 in boys	-0.0886	0.083	-1.0669	0.286	0.802699219	1	0.4279	0.0479	0.9527	0.0079	0.0092	0.0054	anthropometrics
MD	SCLE01	17660530	Multiple sclerosis	-0.1492	0.1398	-1.0669	0.286	0.802699219	1	0.2809	0.1656	1.0237	0.0101	0.0055	0.0052	nervous_system
FA	LIPI12	27005778	Total lipids in very large VLDL	0.0979	0.092	1.0644	0.2871	0.804215789	1	0.1383	0.0294	0.9776	0.0071	-0.0057	0.0042	endocrine_nutritional_and_metabolic
MD	BLOO31	27863252	Neutrophil percentage of granulocytes	-0.0521	0.049	-1.063	0.2878	0.804440971	1	0.1586	0.0173	0.9569	0.0219	0.003	0.0059	circulatory_system
MD	TRGL03	20686565	Triglycerides	-0.062	0.0584	-1.0619	0.2883	0.804440971	1	0.1488	0.0254	0.8639	0.0143	-0.0017	0.0051	endocrine_nutritional_and_metabolic
WMH	LIPO07	27005778	Concentration of medium VLDL particles	-0.0797	0.0752	-1.0593	0.2895	0.805439884	1	0.1488	0.0342	0.9804	0.0069	-0.0021	0.0043	endocrine_nutritional_and_metabolic
FA	DIAR02	27559109	Diarrhea at age 2-year (d2y)	0.1922	0.1817	1.0575	0.2903	0.805439884	1	0.1315	0.089	0.9894	0.0067	-0.0082	0.0046	digestive_system
MD	URIN05	26631737	MA (microalbuminuria)	0.2202	0.2084	1.0567	0.2906	0.805439884	1	0.0144	0.0078	1.007	0.007	-0.0035	0.0049	genitourinary_system
WMH	BLOO32	27863252	Neutrophil percentage of white cells	-0.0416	0.0394	-1.0561	0.2909	0.805439884	1	0.1416	0.0123	0.9545	0.0163	0.0083	0.0051	circulatory_system
FA	ADIP02M	27918534	Pericardial adipose tissue volume adjusted for height and weight (PATadjHtWt)	0.1387	0.132	1.051	0.2932	0.806574194	1	0.2965	0.0881	1.0243	0.0064	-0.012	0.0056	endocrine_nutritional_and_metabolic
WMH	CHOL29	27005778	Total cholesterol in medium HDL	-0.1316	0.1253	-1.0502	0.2936	0.806574194	1	0.0512	0.0246	0.9996	0.0087	0.0038	0.0043	endocrine_nutritional_and_metabolic
MD	AMIN02	27005778	Glutamine	-0.135	0.1286	-1.0499	0.2938	0.806574194	1	0.0631	0.0205	1.0187	0.0075	0.002	0.0046	endocrine_nutritional_and_metabolic
FA	BLOO22	27863252	High light scatter reticulocyte count	0.0468	0.0446	1.0496	0.2939	0.806574194	1	0.1658	0.0192	1.0265	0.0435	-3.00E-04	0.0053	circulatory_system
MD	GLYC07	20081858	HOMA-IR: insulin resistance (age- & sex-adjusted)	-0.1071	0.1023	-1.0467	0.2953	0.806574194	1	0.0679	0.0128	1.0032	0.0066	-0.0017	0.0045	endocrine_nutritional_and_metabolic
WMH	ICVO01	25607358	Subcortical brain regions: ICV	0.1002	0.0958	1.0464	0.2954	0.806574194	1	0.1732	0.0441	1.003	0.0069	0.0053	0.0048	brain
MD	ALCO02M	27911795	Daily alcohol use (light/heavy) male	0.2114	0.2028	1.0422	0.2973	0.806574194	1	0.0348	0.0179	1.0057	0.0068	0.0017	0.005	behaviour_and_personality
WMH	LIPI06	27005778	Total lipids in medium HDL	-0.1324	0.1272	-1.0409	0.2979	0.806574194	1	0.0579	0.0252	0.9966	0.0075	0.0046	0.0043	endocrine_nutritional_and_metabolic
MD	HIPC02	25673412	Hip circumference All Ancestries	-0.0423	0.0406	-1.0408	0.298	0.806574194	1	0.1495	0.0088	0.7531	0.0087	9.00E-04	0.0043	anthropometrics
FA	REPR01F	27798627	Reproductive behavior: Age First Birth Female	0.0548	0.0527	1.0404	0.2981	0.806574194	1	0.0522	0.0038	0.97	0.0075	-3.03E-05	0.0047	behaviour_and_personality
WMH	GLYC27	24699409	OGTT: corrected insulin response adjusted for insulin sensitivity (ISI)	-0.2427	0.2334	-1.0399	0.2984	0.806574194	1	0.1006	0.0978	1.0049	0.0065	0.0065	0.0045	endocrine_nutritional_and_metabolic
FA	ADIP04M	27918534	Subcutaneous adipose tissue attenuation (SATHU)	-0.4504	0.4336	-1.0389	0.2988	0.806574194	1	0.0595	0.0801	1.0643	0.0072	0.0063	0.005	endocrine_nutritional_and_metabolic
MD	GLYC02	20081858	HOMA-B: beta-cell function (age- & sex-adjusted)	-0.0975	0.0939	-1.0382	0.2992	0.806574194	1	0.0904	0.0136	0.9887	0.0064	-2.00E-04	0.0048	endocrine_nutritional_and_metabolic
MD	BLOO29	27863252	Mean platelet volume	0.0483	0.0465	1.0373	0.2996	0.806574194	1	0.2645	0.0382	1.007	0.0461	-0.0178	0.006	circulatory_system
FA	REPR02M	27798627	Reproductive behavior: Number of Children Ever Born Male	-0.0844	0.0814	-1.0368	0.2998	0.806574194	1	0.035	0.005	0.9702	0.006	0.0015	0.0048	behaviour_and_personality
MD	ALCO01F	27911795	Daily alcohol use female	0.1416	0.1367	1.0357	0.3003	0.806574194	1	0.0279	0.0115	1.0138	0.0068	-5.01E-05	0.0047	behaviour_and_personality
WMH	BLOO17	27863252	Eosinophil percentage of white cells	0.0378	0.0365	1.0341	0.3011	0.806574194	1	0.176	0.0201	0.9586	0.0267	-0.0031	0.0052	circulatory_system
MD	GLYC25	27416945	Stumvoll Insulin Sensitivity Index (ISI) age-, sex- & BMI-adjusted	-0.1123	0.109	-1.03	0.303	0.806574194	1	0.1181	0.03	0.9851	0.0076	-6.00E-04	0.0048	endocrine_nutritional_and_metabolic
WMH	LIPI12	27005778	Total lipids in very large VLDL	-0.0782	0.076	-1.0286	0.3036	0.806574194	1	0.1371	0.0293	0.9779	0.007	-0.0013	0.0044	endocrine_nutritional_and_metabolic
WMH	FATT29	27005778	otPUFA (poly-insaturated fatty acids)	-0.0855	0.0831	-1.0283	0.3038	0.806574194	1	0.1612	0.0998	1.0135	0.0127	-4.00E-04	0.0046	endocrine_nutritional_and_metabolic
FA	NEUR02B	Not published (J. Coleman 2017 UK Biobank)	Neuroticism 300K complete meta. UKB: 12-item version of the Eysenck Personality Inventory Neuroticism; GPC: item response theory	-0.0445	0.0433	-1.0273	0.3043	0.806574194	1	0.1124	0.0061	1.007	0.0126	-0.0062	0.0061	behaviour_and_personality
MD	GLYC44	28490609	IVGTT: DI BMI-adjusted	-0.1872	0.1822	-1.0273	0.3043	0.806574194	1	0.1577	0.0907	0.9985	0.0066	7.00E-04	0.0042	endocrine_nutritional_and_metabolic
WMH	OBES04	22484627	Childhood obesity	0.0574	0.0559	1.0265	0.3046	0.806574194	1	0.4153	0.0455	0.9217	0.0074	0.0014	0.0042	anthropometrics
FA	WEIG01	23202124	Birth weight	0.0873	0.0854	1.0221	0.3067	0.806574194	1	0.1102	0.0182	1.0048	0.0061	-0.005	0.0044	anthropometrics
MD	HIPC01F	25673412	Hip circumference European female	-0.0471	0.0461	-1.0214	0.3071	0.806574194	1	0.1743	0.0105	0.8172	0.0078	2.00E-04	0.0043	anthropometrics
MD	HIPC01	25673412	Hip circumference European	-0.0417	0.0409	-1.0197	0.3079	0.806574194	1	0.1496	0.0088	0.7565	0.0087	7.00E-04	0.0044	anthropometrics
MD	HEAR01	23583979	Heart Rate	-0.0735	0.0721	-1.0196	0.3079	0.806574194	1	0.0843	0.0092	1.0119	0.0086	0.0022	0.0052	circulatory_system
WMH	CHOL04	27005778	Cholesterol esters in medium HDL	-0.1356	0.1331	-1.0192	0.3081	0.806574194	1	0.051	0.0276	1.0011	0.0086	0.0047	0.0042	endocrine_nutritional_and_metabolic
WMH	WHIP01	23563607	Extreme Waist-Hip Ratio	0.1002	0.0985	1.0179	0.3087	0.806574194	1	0.3512	0.0575	0.9602	0.0084	-7.00E-04	0.0071	anthropometrics
FA	GLYC02	20081858	HOMA-B: beta-cell function (age- & sex-adjusted)	0.091	0.0894	1.0173	0.309	0.806574194	1	0.0904	0.0135	0.9887	0.0064	-0.0021	0.0046	endocrine_nutritional_and_metabolic
WMH	GLYC38	28490609	IVGTT: AIR BMI- & insulin sensitivity (SI)-adjusted	-0.1601	0.1574	-1.0171	0.3091	0.806574194	1	0.156	0.0995	0.9967	0.0072	-0.0026	0.0046	endocrine_nutritional_and_metabolic
MD	WEIG04F	23754948	Weight EU female	-0.0499	0.0491	-1.0163	0.3095	0.806574194	1	0.1872	0.0108	0.8251	0.0071	-0.0013	0.0046	anthropometrics
MD	EDUC01F	27225129	Educational Attainment: EduYears Women	0.0458	0.0452	1.0137	0.3107	0.806574194	1	0.1799	0.0079	0.9514	0.0089	0.0011	0.0054	intelligence_and_education
FA	SCBP01	24280982	Schizophrenia+bipolar	-0.0551	0.0543	-1.0135	0.3108	0.806574194	1	0.3774	0.0221	1.0202	0.009	2.00E-04	0.0059	mental_and_behavioural
MD	ADIP02M	27918534	Pericardial adipose tissue volume adjusted for height and weight (PATadjHtWt)	-0.1436	0.1421	-1.0111	0.312	0.806574194	1	0.296	0.088	1.0244	0.0064	0.0083	0.0056	endocrine_nutritional_and_metabolic
WMH	IRON03	25352340	Transferrin saturation	-0.172	0.1703	-1.0102	0.3124	0.806574194	1	0.016	0.0107	1.0318	0.0098	0.0099	0.0059	endocrine_nutritional_and_metabolic
MD	HIPC02F	25673412	Hip circumference All Ancestries female	-0.046	0.0456	-1.0089	0.313	0.806574194	1	0.176	0.0106	0.815	0.0078	4.00E-04	0.0043	anthropometrics
MD	PRSC01	27992413	Primary sclerosing cholangitis	0.0942	0.0934	1.0087	0.3131	0.806574194	1	0.1533	0.0347	1.0059	0.0101	-0.0086	0.0058	endocrine_nutritional_and_metabolic
MD	CHOL03	27005778	Cholesterol esters in large VLDL	-0.0868	0.0861	-1.0085	0.3132	0.806574194	1	0.1636	0.0329	0.9779	0.007	0.0041	0.0043	endocrine_nutritional_and_metabolic
WMH	HEIG07F	25865494	Sitting height ratio (SHR) Sitting/total height European female	0.091	0.0904	1.0065	0.3142	0.807701968	1	0.3665	0.0836	0.993	0.0079	-0.0071	0.0052	anthropometrics
WMH	ADIP03	27918534	Subcutaneous adipose tissue volume (SAT)	0.0846	0.0843	1.0035	0.3156	0.809852143	1	0.1609	0.0261	1.0344	0.0065	0.0059	0.0054	endocrine_nutritional_and_metabolic
FA	TRGL05	27005778	Triglycerides in IDL	0.1064	0.1061	1.0023	0.3162	0.809945455	1	0.1074	0.0345	1.0106	0.015	-0.0026	0.0046	endocrine_nutritional_and_metabolic
MD	TRGL08	27005778	Triglycerides in small HDL	-0.142	0.1424	-0.9971	0.3187	0.81261338	1	0.0632	0.0271	0.9996	0.0086	0.001	0.0044	endocrine_nutritional_and_metabolic
MD	ADIP04	27918534	Subcutaneous adipose tissue attenuation (SATHU)	-0.2473	0.2487	-0.9945	0.32	0.81261338	1	0.0601	0.0364	1.0562	0.0063	0.0057	0.005	endocrine_nutritional_and_metabolic
MD	APOL02	27005778	Apolipoprotein B	-0.1389	0.1398	-0.9934	0.3205	0.81261338	1	0.0826	0.0386	1.0084	0.0144	0.0048	0.0047	endocrine_nutritional_and_metabolic
WMH	DIAB02	22885922	Type 2 Diabetes 2012	0.0654	0.0658	0.9933	0.3205	0.81261338	1	0.0971	0.0108	1.0129	0.0081	-0.0114	0.0059	endocrine_nutritional_and_metabolic
FA	GLYC06	20858683	HbA1c	-0.0942	0.0949	-0.9923	0.321	0.81261338	1	0.063	0.0112	0.9996	0.007	0.0014	0.0049	endocrine_nutritional_and_metabolic
WMH	PHLI08	27005778	Phospholipids in medium HDL	-0.1096	0.1104	-0.9921	0.3212	0.81261338	1	0.066	0.0231	0.9949	0.0075	0.0029	0.0045	endocrine_nutritional_and_metabolic
WMH	HIPC03	25673412	Hip circumference European BMI-adjusted	-0.0386	0.039	-0.9921	0.3212	0.81261338	1	0.146	0.009	0.8087	0.0091	0.0038	0.0051	anthropometrics
FA	PTSD01	28439101	PTSD Mixed Ancestry	0.2135	0.2164	0.9865	0.3239	0.817073158	1	0.0282	0.0222	1.0116	0.006	-0.0083	0.0043	mental_and_behavioural
WMH	DIAR04	27559109	Doctor diagnosis of diarrhea at age 2-year (dd2y)	0.2637	0.2675	0.986	0.3241	0.817073158	1	0.0524	0.0655	0.9929	0.0063	-0.005	0.0049	digestive_system
MD	CHOL23	27005778	Total cholesterol in HDL	0.1083	0.1102	0.9833	0.3255	0.817965391	1	0.0922	0.0279	1.0063	0.0125	-0.0031	0.0044	endocrine_nutritional_and_metabolic
FA	MENA02F	28436984	Age at Menarche (marker of puberty in females)	0.0334	0.034	0.9815	0.3263	0.817965391	1	0.16	0.0081	1.0129	0.0152	-0.0016	0.0057	anthropometrics
MD	CHOL10	27005778	Free cholesterol	-0.1843	0.1879	-0.981	0.3266	0.817965391	1	0.0695	0.0414	1.0227	0.0102	0.0049	0.0044	endocrine_nutritional_and_metabolic
FA	BLOO17	27863252	Eosinophil percentage of white cells	-0.0407	0.0416	-0.9803	0.327	0.817965391	1	0.1752	0.02	0.9614	0.0263	0.0019	0.0058	circulatory_system
WMH	BLOO16	27863252	Sum eosinophil basophil counts	0.0313	0.032	0.9796	0.3273	0.817965391	1	0.1721	0.0204	0.9662	0.0264	-0.0041	0.0048	circulatory_system
WMH	CELI01	20190752	Celiac Disease	-0.0873	0.0893	-0.9775	0.3283	0.819040104	1	0.2521	0.0453	1.0667	0.0088	0.0038	0.0062	digestive_system
FA	HEIG04F	23754948	Height female 2013	0.0454	0.0468	0.9708	0.3317	0.825842169	1	0.2475	0.0173	0.826	0.0108	0.0013	0.0049	anthropometrics
MD	CHOL08	27005778	cholesterol in large HDL	0.0997	0.1028	0.9694	0.3323	0.825842169	1	0.1035	0.0287	1.0062	0.0142	-0.0048	0.0043	endocrine_nutritional_and_metabolic
MD	REPR02F	27798627	Reproductive behavior: Number of Children Ever Born Female	-0.0759	0.0784	-0.9677	0.3332	0.825842169	1	0.0218	0.0022	0.9754	0.0064	0.0037	0.0044	behaviour_and_personality
WMH	HIPC04	25673412	Hip circumference All Ancestries BMI-adjusted	-0.0377	0.0391	-0.9664	0.3339	0.825842169	1	0.1457	0.0089	0.8068	0.0091	0.0037	0.0051	anthropometrics
WMH	OPEN01	21173776	Openness to Experience (NEO five factor inventory)	-0.0933	0.0966	-0.9662	0.3339	0.825842169	1	0.1072	0.0263	0.9915	0.0066	-0.0036	0.005	behaviour_and_personality
MD	ASTH01	20860503	Asthma	0.108	0.112	0.9642	0.3349	0.826213379	1	0.1214	0.0233	0.9128	0.0078	-0.004	0.005	respiratory_system
WMH	ADIP02F	27918534	Pericardial adipose tissue volume adjusted for height and weight (PATadjHtWt)	0.099	0.1028	0.9637	0.3352	0.826213379	1	0.2553	0.0744	1.013	0.0069	-0.0011	0.005	endocrine_nutritional_and_metabolic
WMH	GLYC05	20081858	Fasting insulin (age- & sex-adjusted)	-0.0835	0.0869	-0.9615	0.3363	0.82633641	1	0.0707	0.0119	1.0012	0.006	0.0038	0.0049	endocrine_nutritional_and_metabolic
FA	BODY04F	25673413	BMI (Locke) female	-0.0375	0.039	-0.9614	0.3364	0.82633641	1	0.1699	0.0091	0.7285	0.0082	-0.0013	0.0045	anthropometrics
FA	GLYC24	27416945	Stumvoll Insulin Sensitivity Index (ISI) age- & sex-adjusted	0.1103	0.1158	0.9525	0.3408	0.835716041	1	0.0977	0.0286	0.9891	0.0071	8.00E-04	0.005	endocrine_nutritional_and_metabolic
FA	REPR02F	27798627	Reproductive behavior: Number of Children Ever Born Female	0.0665	0.0701	0.9489	0.3427	0.838943612	1	0.0219	0.0022	0.9754	0.0065	-0.0048	0.0044	behaviour_and_personality
FA	WEIG03	27680694	Birth weight all ancestries	0.0457	0.0485	0.9424	0.346	0.845581633	1	0.0974	0.0064	1.033	0.0099	-0.0059	0.0051	anthropometrics
MD	LONE01	27629369	Loneliness: Linear	0.1792	0.1912	0.937	0.3487	0.850733277	1	0.1085	0.0579	1.0058	0.0062	-0.0037	0.005	behaviour_and_personality
FA	WEIG02	27680694	Birth weight EU	0.0469	0.0502	0.9343	0.3502	0.852944746	1	0.1022	0.0067	1.0414	0.0097	-0.0052	0.005	anthropometrics
FA	BLOO10	27863252	myeloid white cell count	0.0386	0.0415	0.9314	0.3516	0.853174215	1	0.1623	0.0178	0.9631	0.0201	-5.00E-04	0.0056	circulatory_system
FA	COLL01	23722424	Binary variable for college completion (College)	0.0592	0.0637	0.9288	0.353	0.853174215	1	0.1049	0.0075	1.0211	0.0086	-0.0041	0.0056	intelligence_and_education
FA	ASTH01	20860503	Asthma	0.0936	0.101	0.9267	0.3541	0.853174215	1	0.1216	0.0233	0.9127	0.0078	-0.0029	0.0054	respiratory_system
WMH	GLYC31	24699409	OGTT: incremental insulin at 30 min of OGTT	-0.1719	0.1855	-0.9263	0.3543	0.853174215	1	0.1327	0.0952	1.0023	0.0075	-1.00E-04	0.0047	endocrine_nutritional_and_metabolic
FA	LONG06	27015805	Father attained age	0.0522	0.0565	0.9249	0.355	0.853174215	1	0.0297	0.0022	1.0809	0.01	-0.0136	0.0051	anthropometrics
MD	CROH01	26192919	Crohn's disease	0.0587	0.0635	0.924	0.3555	0.853174215	1	0.4978	0.0588	1.0239	0.0115	-0.005	0.0051	digestive_system
MD	URIN07	26831199	eGFRcrea (serum creatinine)	0.0609	0.066	0.9218	0.3566	0.853174215	1	0.1075	0.0092	0.9746	0.013	-0.0069	0.006	genitourinary_system
WMH	FATT20	27005778	Average number of methylene groups in fatty acid chain	-0.2334	0.2535	-0.9206	0.3573	0.853174215	1	0.0549	0.0424	1.0151	0.0073	0.0063	0.0042	endocrine_nutritional_and_metabolic
MD	BLOO14	27863252	Basophil percentage of white cells	0.0607	0.066	0.9197	0.3577	0.853174215	1	0.0552	0.0087	1.003	0.0165	7.00E-04	0.0051	circulatory_system
FA	AMIN09	27005778	Valine	0.1196	0.13	0.9198	0.3577	0.853174215	1	0.0581	0.0184	1.0166	0.0073	-0.0054	0.0042	endocrine_nutritional_and_metabolic
MD	AMIN09	27005778	Valine	-0.1278	0.139	-0.9198	0.3577	0.853174215	1	0.0581	0.0184	1.0167	0.0073	0.0023	0.0044	endocrine_nutritional_and_metabolic
FA	CHOL16	27005778	Free cholesterol in medium VLDL	0.0864	0.094	0.9194	0.3579	0.853174215	1	0.1106	0.0326	0.9958	0.0072	-0.0037	0.0042	endocrine_nutritional_and_metabolic
WMH	BIPO01	21926972	Bipolar disorder	0.052	0.0567	0.9182	0.3585	0.853174215	1	0.4315	0.0384	1.0227	0.0082	0.0019	0.0054	mental_and_behavioural
MD	LIPI03	27005778	Total lipids in large HDL	0.0845	0.0921	0.9174	0.3589	0.853174215	1	0.1316	0.0306	0.9991	0.0145	-0.0034	0.0042	endocrine_nutritional_and_metabolic
MD	CHOL12	27005778	Free cholesterol in large HDL	0.0916	0.0999	0.9168	0.3592	0.853174215	1	0.1049	0.0285	1.0083	0.0142	-0.0062	0.0044	endocrine_nutritional_and_metabolic
FA	CONS01	21173776	Conscientiousness (NEO five factor inventory)	-0.1491	0.1638	-0.9099	0.3629	0.860540099	1	0.0747	0.0292	0.9996	0.0068	0.0036	0.0053	behaviour_and_personality
WMH	BLOO25	27863252	Mean corpuscular hemoglobin concentration MCHC	0.0366	0.0403	0.9072	0.3643	0.862436738	1	0.0922	0.0106	0.9866	0.0183	0.0062	0.005	circulatory_system
WMH	BLOO34	27863252	Platelet distribution width	0.0399	0.0441	0.9051	0.3654	0.863142295	1	0.168	0.0209	0.9885	0.0292	-0.0135	0.0057	circulatory_system
WMH	GLYC43	28490609	IVGTT: DI	-0.1212	0.1341	-0.9038	0.3661	0.863142295	1	0.2184	0.0869	0.9974	0.0063	-4.00E-04	0.0046	endocrine_nutritional_and_metabolic
MD	BLOO20	27863252	Hematocrit	-0.0467	0.0517	-0.9032	0.3664	0.863142295	1	0.1316	0.0127	1.0104	0.0241	-0.0116	0.0058	circulatory_system
WMH	MEGASTROKE_LAS_EUR	29531354	Large Artery Stroke (European)	0.7013	0.7785	0.9009	0.3676	0.864551882	1	9.00E-04	0.0017	1.1044	0.0073	-0.0093	0.0046	Stroke
MD	BLOO08	27863252	basophil count	0.0602	0.067	0.8989	0.3687	0.864605021	1	0.0706	0.0095	1.0001	0.0173	5.00E-04	0.0055	circulatory_system
MD	MEGASTROKE_LAS_EUR	29531354	Large Artery Stroke (European)	0.4642	0.5182	0.8957	0.3704	0.864605021	1	0.0011	0.0018	1.1035	0.0073	-0.0039	0.0045	Stroke
FA	LONG07	27015805	Longest 10% survival	-0.0641	0.0716	-0.8955	0.3705	0.864605021	1	0.0141	0.0017	1.0621	0.0083	0.0184	0.0051	anthropometrics
FA	BLOO16	27863252	Sum eosinophil basophil counts	-0.0385	0.0432	-0.8921	0.3723	0.864605021	1	0.1711	0.0202	0.9696	0.0259	0.0049	0.006	circulatory_system
FA	PHLI10	27005778	Phospholipids in medium VLDL	0.0843	0.0948	0.8894	0.3738	0.864605021	1	0.1096	0.0325	0.9971	0.0072	-0.0034	0.0042	endocrine_nutritional_and_metabolic
FA	HIPC01F	25673412	Hip circumference European female	0.0379	0.0428	0.885	0.3762	0.864605021	1	0.1743	0.0105	0.8173	0.0078	-0.0048	0.0046	anthropometrics
WMH	GLAU01	27064256	Glaucoma (primary angle closure)	-0.0546	0.0618	-0.8841	0.3766	0.864605021	1	0.1217	0.0186	1.0158	0.0073	0.0034	0.0046	eye_and_adnexa
MD	GROW02M	23449627	Pubertal growth: standardized difference in height between age 14 and adult in males	-0.102	0.1158	-0.8809	0.3784	0.864605021	1	0.421	0.1111	0.9761	0.0072	0.003	0.0043	anthropometrics
FA	PTSD01F	28439101	PTSD Mixed Ancestry	-0.1677	0.1906	-0.8798	0.379	0.864605021	1	0.0557	0.0379	1.0094	0.0052	-0.003	0.0041	mental_and_behavioural
MD	CHRO02	27494321	Sleep Duration	-0.0691	0.0785	-0.8798	0.379	0.864605021	1	0.0555	0.0051	1.0193	0.0074	0.0117	0.0051	behaviour_and_personality
FA	GLYC08	22479202	Adiponectin	-0.0761	0.0868	-0.8773	0.3804	0.864605021	1	0.1113	0.0244	0.9647	0.0117	-6.00E-04	0.005	endocrine_nutritional_and_metabolic
FA	NEUR03F	Not published (J. Coleman 2017 UK Biobank)	Neuroticism 150K healthy female. UKB: 12-item version of the Eysenck Personality Inventory Neuroticism; GPC: item response theory	-0.0524	0.0598	-0.877	0.3805	0.864605021	1	0.1047	0.0102	1.0002	0.0086	-0.0041	0.0047	behaviour_and_personality
FA	TRGL12	27005778	Triglycerides in very small VLDL	0.0789	0.0901	0.8756	0.3812	0.864605021	1	0.1384	0.0362	0.9982	0.0099	-0.002	0.0043	endocrine_nutritional_and_metabolic
MD	URIN09	26831199	eGFRcrea_nonDM (serum creatinine, non diabetes mellitus)	0.059	0.0673	0.8758	0.3812	0.864605021	1	0.1148	0.0104	0.978	0.013	-0.0061	0.0059	genitourinary_system
FA	WHIP04	25673412	Waist-hip ratio all ancestries	-0.0425	0.0486	-0.8741	0.3821	0.864605021	1	0.1025	0.0065	0.8264	0.0081	0.0025	0.0051	anthropometrics
FA	URIN09	26831199	eGFRcrea_nonDM (serum creatinine, non diabetes mellitus)	-0.0478	0.0547	-0.8733	0.3825	0.864605021	1	0.1147	0.0104	0.978	0.013	0.0068	0.0054	genitourinary_system
MD	AMIN08	27005778	Tyrosine	-0.1068	0.1224	-0.8723	0.383	0.864605021	1	0.0747	0.0268	0.9989	0.0066	0.0032	0.0047	endocrine_nutritional_and_metabolic
MD	ADHD01	20732625	ADHD	-0.1102	0.1263	-0.8723	0.3831	0.864605021	1	0.2429	0.0913	1.0066	0.0062	-0.002	0.0045	mental_and_behavioural
FA	GLYC31	24699409	OGTT: incremental insulin at 30 min of OGTT	-0.1661	0.1905	-0.872	0.3832	0.864605021	1	0.1289	0.0958	1.0026	0.0075	0.0054	0.0046	endocrine_nutritional_and_metabolic
FA	CHOL26	27005778	Total cholesterol in large VLDL	0.0842	0.0966	0.8717	0.3834	0.864605021	1	0.1175	0.029	0.9909	0.0067	-0.0035	0.0043	endocrine_nutritional_and_metabolic
FA	BLOO14	27863252	Basophil percentage of white cells	-0.0499	0.0573	-0.8714	0.3835	0.864605021	1	0.0552	0.0087	1.0031	0.0165	0.0011	0.0051	circulatory_system
FA	PHLI08	27005778	Phospholipids in medium HDL	0.113	0.1299	0.8697	0.3845	0.864605021	1	0.0647	0.0231	0.9955	0.0076	-0.0033	0.0049	endocrine_nutritional_and_metabolic
MD	OSTE03	26367794	Osteoporosis: lumbar spine bone mineral density	-0.0939	0.1079	-0.8697	0.3845	0.864605021	1	0.2729	0.0382	0.9867	0.0137	0.01	0.0109	musculoskeletal_system_and_connective_tissue
FA	LIPI08	27005778	Total lipids in small HDL	-0.125	0.144	-0.8683	0.3852	0.864605021	1	0.054	0.0261	1.0022	0.0072	-0.0017	0.0048	endocrine_nutritional_and_metabolic
FA	BLOO19	27863252	Granulocyte percentage of myeloid white cells	0.0377	0.0436	0.8654	0.3868	0.864605021	1	0.1554	0.018	1.0181	0.0302	-0.0062	0.006	circulatory_system
MD	GLYC30	24699409	OGTT: insulin level at 30 min of OGTT	0.3373	0.3909	0.8628	0.3882	0.864605021	1	0.0623	0.097	1.0061	0.0071	-0.0019	0.0047	endocrine_nutritional_and_metabolic
FA	HIPC02F	25673412	Hip circumference All Ancestries female	0.0364	0.0424	0.8595	0.3901	0.864605021	1	0.176	0.0106	0.8151	0.0078	-0.0048	0.0046	anthropometrics
FA	OSTE04	28869591	Osteoporosis: heel bone mineral density	0.0338	0.0394	0.8579	0.3909	0.864605021	1	0.3769	0.0409	1.0775	0.031	0.01	0.0061	musculoskeletal_system_and_connective_tissue
WMH	GLYC39	28490609	IVGTT: AIR insulin sensitivity (SI)-adjusted	-0.1504	0.1758	-0.8554	0.3923	0.864605021	1	0.1328	0.0965	0.9988	0.0071	-0.0029	0.0045	endocrine_nutritional_and_metabolic
FA	PTSD03M	28439101	PTSD European male	0.5254	0.6142	0.8555	0.3923	0.864605021	1	0.0497	0.0891	0.9986	0.0057	-0.0075	0.0046	mental_and_behavioural
MD	CHOL18	27005778	Free cholesterol in very large HDL	0.1328	0.1556	0.8533	0.3935	0.864605021	1	0.049	0.0248	1.0137	0.0136	-0.0112	0.0045	endocrine_nutritional_and_metabolic
MD	LONG02	27015805	Mother's age at death	-0.0708	0.0833	-0.8502	0.3952	0.864605021	1	0.014	0.0016	1.0592	0.0073	-0.0033	0.0053	anthropometrics
MD	BLOO07	27863252	eosinophil count	0.0384	0.0452	0.8496	0.3956	0.864605021	1	0.1809	0.0214	0.9585	0.0274	-0.0011	0.0056	circulatory_system
WMH	GLYC12	27005778	Lactate	0.1302	0.1536	0.8478	0.3965	0.864605021	1	0.0266	0.0181	1.0094	0.0063	-0.006	0.0045	endocrine_nutritional_and_metabolic
MD	BODY02	23563607	Extreme BMI	0.0628	0.0741	0.8467	0.3972	0.864605021	1	0.5979	0.0471	0.8949	0.0096	-0.0082	0.0062	anthropometrics
FA	AUTI01	26998691	Autism 2015	-0.0625	0.074	-0.8446	0.3983	0.864605021	1	0.4349	0.0508	0.9666	0.0068	0.0078	0.0044	mental_and_behavioural
FA	OBES03	23563607	Obesity class 3	-0.0715	0.0847	-0.8445	0.3984	0.864605021	1	0.1169	0.0132	0.9391	0.0087	0.0062	0.0065	anthropometrics
WMH	URIN15	26631737	UACR (urinary albumin-to-creatinine ratio)	0.0666	0.079	0.8434	0.399	0.864605021	1	0.0463	0.0089	0.9953	0.0068	0.0043	0.0046	genitourinary_system
FA	GLYC32	24699409	OGTT: insulin level at 30 min of OGTT adjusted for BMI	-0.2021	0.2396	-0.8434	0.399	0.864605021	1	0.0947	0.089	1.0109	0.0068	0.0021	0.0048	endocrine_nutritional_and_metabolic
FA	REPR01	27798627	Reproductive behavior: Age First Birth	0.0384	0.0456	0.843	0.3992	0.864605021	1	0.0554	0.0032	0.9514	0.0079	0.001	0.0046	behaviour_and_personality
FA	GLYC36	22581228	Fasting insulin (BMI-adjusted)	0.0685	0.0814	0.8419	0.3998	0.864605021	1	0.0684	0.0098	1.0165	0.0069	-0.0012	0.0045	endocrine_nutritional_and_metabolic
MD	HIPP01	25607358	Subcortical brain regions: Hippocampus	-0.1057	0.1259	-0.8395	0.4012	0.864605021	1	0.1411	0.0381	0.9872	0.0067	0.0054	0.0054	brain
WMH	TRGL11	27005778	Triglycerides in very large VLDL	-0.0629	0.075	-0.8387	0.4016	0.864605021	1	0.1196	0.0291	0.9806	0.007	-0.0026	0.0044	endocrine_nutritional_and_metabolic
WMH	WEIG01	23202124	Birth weight	-0.063	0.0751	-0.8385	0.4017	0.864605021	1	0.1121	0.018	1.0037	0.006	0.0032	0.0045	anthropometrics
WMH	GLYC33	24699409	OGTT: area under the insulin curve (AUC ins)	-0.4237	0.5053	-0.8385	0.4018	0.864605021	1	0.0542	0.1102	1.0103	0.0078	-2.00E-04	0.0051	endocrine_nutritional_and_metabolic
WMH	CHOL23	27005778	Total cholesterol in HDL	-0.0727	0.0867	-0.8381	0.402	0.864605021	1	0.0929	0.0276	1.0059	0.0124	0.0028	0.0044	endocrine_nutritional_and_metabolic
WMH	WEIG02	27680694	Birth weight EU	-0.0374	0.0446	-0.8371	0.4025	0.864605021	1	0.1021	0.0068	1.0416	0.0096	0.0058	0.0048	anthropometrics
WMH	GLYC36	22581228	Fasting insulin (BMI-adjusted)	-0.0598	0.0715	-0.8363	0.403	0.864605021	1	0.0685	0.0098	1.0163	0.0068	0.0063	0.0044	endocrine_nutritional_and_metabolic
WMH	ULCC01	26192919	Ulcerative Colitis	-0.0449	0.0537	-0.836	0.4032	0.864605021	1	0.2565	0.0326	1.0475	0.0099	0.0042	0.0045	digestive_system
FA	GROW01F	23449627	Pubertal growth: single height measurement at age 10 in girls	-0.0698	0.0835	-0.836	0.4032	0.864605021	1	0.5669	0.0743	0.9578	0.0075	0.0045	0.0052	anthropometrics
MD	CIRR01	26394269	Primary Biliary Cirrhosis	0.0763	0.0914	0.8346	0.404	0.864605021	1	0.3786	0.0637	1.0031	0.01	-0.0061	0.0052	digestive_system
FA	GLYC29	24699409	OGTT: disposition index	-0.1543	0.1849	-0.8341	0.4042	0.864605021	1	0.1278	0.0881	1.0028	0.0069	0.0011	0.0049	endocrine_nutritional_and_metabolic
MD	PUTA01	25607358	Subcortical brain regions: Putamen	0.0719	0.0864	0.8323	0.4053	0.864605021	1	0.2992	0.0458	0.9499	0.0071	-0.0076	0.0047	brain
WMH	CHOL14	27005778	Free cholesterol in large VLDL	-0.0606	0.0729	-0.8319	0.4055	0.864605021	1	0.1226	0.0298	0.9886	0.0068	-0.0011	0.0044	endocrine_nutritional_and_metabolic
FA	LONG05	27015805	Mother attained age	-0.0582	0.07	-0.8311	0.4059	0.864605021	1	0.0172	0.0016	1.0905	0.0088	-0.0108	0.0052	anthropometrics
WMH	BODY05	26961502	BMI dominance deviation	0.1321	0.1589	0.831	0.406	0.864605021	1	0.0028	0.0029	0.9989	0.0051	0.001	0.0034	anthropometrics
WMH	AMIN08	27005778	Tyrosine	-0.0963	0.1161	-0.8297	0.4067	0.864605021	1	0.0745	0.0267	0.9989	0.0066	-0.0014	0.0047	endocrine_nutritional_and_metabolic
FA	ADIP08	27918534	Ratio of visceral-to-subcutaneous adipose tissue volume (VATSAT)	-0.08	0.0964	-0.8296	0.4068	0.864605021	1	0.1566	0.027	1.0462	0.0066	0.0066	0.005	endocrine_nutritional_and_metabolic
FA	WHIP03	25673412	Waist-hip ratio EUR	-0.0405	0.0488	-0.8292	0.407	0.864605021	1	0.1014	0.0065	0.8297	0.008	0.002	0.0051	anthropometrics
FA	LIPO08	27005778	Concentration of chylomicrons and largest VLDL particles	0.0796	0.096	0.8291	0.4071	0.864605021	1	0.1194	0.026	0.987	0.0065	-0.004	0.0045	endocrine_nutritional_and_metabolic
WMH	URIN14	26631737	UACR_nonDM (urinary albumin-to-creatinine ratio, non diabetes mellitus)	0.0695	0.0838	0.829	0.4071	0.864605021	1	0.054	0.0107	0.9942	0.0072	0.0028	0.0045	genitourinary_system
WMH	ALCO01F	27911795	Daily alcohol use female	0.0957	0.1158	0.826	0.4088	0.864605021	1	0.0283	0.0115	1.0133	0.0068	0.0026	0.0047	behaviour_and_personality
WMH	WEIG03	27680694	Birth weight all ancestries	-0.0366	0.0445	-0.8234	0.4103	0.864605021	1	0.0973	0.0064	1.0331	0.0098	0.0052	0.0048	anthropometrics
WMH	ADIP06M	27918534	Visceral adipose tissue volume adjusted for BMI (VATadjBMI)	0.0844	0.1026	0.8227	0.4107	0.864605021	1	0.2117	0.0531	1.0261	0.0063	-0.0014	0.0054	endocrine_nutritional_and_metabolic
WMH	SCBP02	24280982	Schizophrenia-vs-bipolar	0.0573	0.0696	0.8224	0.4109	0.864605021	1	0.3133	0.039	1.0101	0.008	-0.0073	0.0063	mental_and_behavioural
WMH	ALCO01	27911795	Daily alcohol use both	0.0626	0.0762	0.8219	0.4111	0.864605021	1	0.0516	0.008	1.0145	0.0073	0.0035	0.005	behaviour_and_personality
MD	NEUR03F	Not published (J. Coleman 2017 UK Biobank)	Neuroticism 150K healthy female. UKB: 12-item version of the Eysenck Personality Inventory Neuroticism; GPC: item response theory	0.0605	0.0737	0.8215	0.4114	0.864605021	1	0.1048	0.0102	1.0001	0.0085	0.0048	0.005	behaviour_and_personality
MD	CHOL06	27005778	Cholesterol esters in medium VLDL	-0.0799	0.0973	-0.8209	0.4117	0.864605021	1	0.1509	0.0364	0.9865	0.0081	0.004	0.0045	endocrine_nutritional_and_metabolic
MD	LIPO11	27005778	Concentration of small VLDL particles	-0.0794	0.0968	-0.8205	0.4119	0.864605021	1	0.1472	0.0359	0.9908	0.0078	0.0034	0.0044	endocrine_nutritional_and_metabolic
MD	WEIG04M	23754948	Weight EU male	-0.0465	0.0567	-0.8203	0.412	0.864605021	1	0.1916	0.013	0.8619	0.0073	0.0033	0.0047	anthropometrics
MD	ANXI03	https://www.biorxiv.org/content/early/2017/10/16/203844	Lifetime probable anxiety diagnosis	-0.0496	0.0605	-0.8202	0.4121	0.864605021	1	0.1049	0.007	0.989	0.007	0.0142	0.0048	mental_and_behavioural
WMH	DIAB03	24509480	Type 2 Diabetes 2014	0.0471	0.0574	0.8198	0.4123	0.864605021	1	0.0689	0.0062	0.9676	0.0092	-0.006	0.0054	endocrine_nutritional_and_metabolic
MD	TRGL12	27005778	Triglycerides in very small VLDL	-0.0862	0.1052	-0.8191	0.4127	0.864605021	1	0.1384	0.0362	0.9982	0.0099	0.0022	0.0046	endocrine_nutritional_and_metabolic
FA	PHYS01	Not published (K. Hanscombe 2018 UK Biobank)	Physical activity (objectively-measured)	-0.0446	0.0545	-0.818	0.4133	0.864605021	1	0.1422	0.0096	0.9982	0.0075	0.0043	0.0046	physical_activity
WMH	GROW02	23449627	Pubertal growth: standardized difference in height between age 14 and adult in males and females	-0.0867	0.1062	-0.8164	0.4143	0.864605021	1	0.4454	0.1101	0.9818	0.0069	0.002	0.0052	anthropometrics
MD	BLOO35	27863252	Red cell distribution width	-0.0413	0.0506	-0.8159	0.4145	0.864605021	1	0.1898	0.023	0.9677	0.0294	0.0055	0.0055	circulatory_system
MD	ADHD05M	29325848	ADHD male	-0.0551	0.0676	-0.815	0.4151	0.864605021	1	0.2485	0.0206	1.007	0.0082	-0.0034	0.0053	mental_and_behavioural
MD	URIN03	27005778	Urea	0.2252	0.2764	0.8149	0.4151	0.864605021	1	0.0242	0.0218	0.9943	0.0059	-0.0022	0.0045	genitourinary_system
FA	URIN07	26831199	eGFRcrea (serum creatinine)	-0.0439	0.054	-0.8117	0.417	0.864605021	1	0.1075	0.0093	0.9746	0.013	0.0072	0.0054	genitourinary_system
FA	WHIP03M	25673412	Waist-hip ratio EUR male	-0.0503	0.0621	-0.8097	0.4181	0.864605021	1	0.1409	0.0115	0.8903	0.0076	0.0044	0.0058	anthropometrics
FA	MENA01F	25231870	Age at Menarche (marker of puberty in females)	0.0318	0.0393	0.8095	0.4182	0.864605021	1	0.1634	0.0083	0.97	0.0108	-0.0023	0.005	anthropometrics
WMH	GLYC24	27416945	Stumvoll Insulin Sensitivity Index (ISI) age- & sex-adjusted	-0.0799	0.099	-0.8069	0.4197	0.864605021	1	0.0967	0.0288	0.9894	0.0071	-0.0024	0.0043	endocrine_nutritional_and_metabolic
MD	CHOL17	27005778	Free cholesterol in small VLDL	-0.0888	0.1103	-0.8044	0.4212	0.864605021	1	0.1102	0.0333	1.0004	0.0088	0.0034	0.0047	endocrine_nutritional_and_metabolic
WMH	CHOL16	27005778	Free cholesterol in medium VLDL	-0.0655	0.0815	-0.8039	0.4215	0.864605021	1	0.1097	0.0326	0.9962	0.0071	-0.0024	0.0043	endocrine_nutritional_and_metabolic
FA	PUTA01	25607358	Subcortical brain regions: Putamen	-0.0628	0.0782	-0.803	0.4219	0.864605021	1	0.2989	0.0458	0.9499	0.0071	0.0016	0.0042	brain
WMH	TANN01F	24770850	Tanner Stage: females	0.1639	0.2041	0.803	0.422	0.864605021	1	0.0894	0.0772	0.9871	0.007	-0.0018	0.0058	anthropometrics
FA	LIPI01	27005778	Total lipids in chylomicrons and largest VLDL particles	0.0785	0.0979	0.8013	0.423	0.864605021	1	0.1228	0.0277	0.9886	0.0069	-0.0042	0.0043	endocrine_nutritional_and_metabolic
FA	WAIS04	25673412	Waist circumference all ancestries BMI-adjusted	0.0347	0.0434	0.8	0.4237	0.864605021	1	0.1096	0.0069	0.8231	0.0082	0.0023	0.0052	anthropometrics
FA	WHIP04M	25673412	Waist-hip ratio all ancestries male	-0.0493	0.0617	-0.7999	0.4238	0.864605021	1	0.141	0.0113	0.8875	0.0075	0.0044	0.0058	anthropometrics
MD	PTSD01F	28439101	PTSD Mixed Ancestry	0.1532	0.1915	0.7997	0.4239	0.864605021	1	0.056	0.0379	1.0093	0.0052	0.0038	0.0042	mental_and_behavioural
MD	REAS01	27046643	Verbal-numerical reasoning	0.0618	0.0774	0.7984	0.4246	0.864605021	1	0.1966	0.0175	1.0274	0.0077	-0.0043	0.0052	intelligence_and_education
MD	INFL01	27005778	Glycoprotein acetyls, mainly a1-acid glycoprotein	-0.092	0.1153	-0.7978	0.425	0.864605021	1	0.102	0.0288	0.9846	0.0062	0.0063	0.0044	endocrine_nutritional_and_metabolic
WMH	ADIP08M	27918534	Ratio of visceral-to-subcutaneous adipose tissue volume (VATSAT)	0.0743	0.0932	0.7977	0.4251	0.864605021	1	0.2167	0.0565	1.0314	0.0066	-0.0025	0.0053	endocrine_nutritional_and_metabolic
FA	WAIS03	25673412	Waist circumference EU BMI-adjusted	0.0349	0.0438	0.7966	0.4257	0.864605021	1	0.1087	0.0068	0.8246	0.0083	0.0024	0.0052	anthropometrics
MD	BLOO03	27863252	hemoglobin concentration	-0.0404	0.0507	-0.796	0.426	0.864605021	1	0.1294	0.0116	1.0093	0.0233	-0.0109	0.0055	circulatory_system
FA	TRGL06	27005778	Triglycerides in large VLDL	0.0728	0.0915	0.7956	0.4262	0.864605021	1	0.1119	0.0286	0.9886	0.0065	-0.0027	0.0041	endocrine_nutritional_and_metabolic
WMH	THAL01	25607358	Subcortical brain regions: Thalamus	-0.0847	0.1066	-0.7949	0.4267	0.864605021	1	0.1392	0.0361	0.9794	0.0063	-0.009	0.0051	brain
FA	ADIP05M	27918534	Visceral adipose tissue volume (VAT)	0.1124	0.1416	0.7942	0.4271	0.864605021	1	0.1735	0.0584	1.0327	0.0064	-0.0041	0.005	endocrine_nutritional_and_metabolic
MD	SCBP02	24280982	Schizophrenia-vs-bipolar	0.064	0.0807	0.7931	0.4277	0.864605021	1	0.3157	0.039	1.0093	0.0081	-0.003	0.0053	mental_and_behavioural
FA	BLOO26	27863252	Mean corpuscular hemoglobin MCH	-0.0325	0.041	-0.792	0.4284	0.864605021	1	0.2231	0.0257	1.0032	0.0398	-0.0028	0.0061	circulatory_system
FA	GLYC26	24699409	OGTT: corrected insulin response	-0.1311	0.1658	-0.7908	0.4291	0.864605021	1	0.1543	0.0863	1.0002	0.0065	9.00E-04	0.0047	endocrine_nutritional_and_metabolic
FA	LIPO14	27005778	Concentration of very small VLDL particles	0.0794	0.1009	0.7876	0.4309	0.864605021	1	0.1162	0.0356	1.005	0.0121	-0.0036	0.0044	endocrine_nutritional_and_metabolic
FA	BODY08		BMI complete both	-0.0228	0.029	-0.7877	0.4309	0.864605021	1	0.2301	0.0081	1.0376	0.0164	0.0084	0.0064	anthropometrics
MD	ANXI01	26754954	Anxiety Disorders meta-analysis: factor scores	0.1323	0.168	0.7873	0.4311	0.864605021	1	0.0692	0.0274	0.9991	0.0066	-0.0048	0.0055	mental_and_behavioural
MD	ACHI01	28358823	Achilles heel injury	0.1332	0.1692	0.7869	0.4313	0.864605021	1	0.0085	0.0037	1.002	0.0057	-0.0038	0.0045	musculoskeletal_system_and_connective_tissue
FA	ADIP09	27918534	Ratio of visceral-to-subcutaneous adipose tissue volume adjusted for BMI (VATSATadjBMI)	-0.0796	0.1012	-0.7869	0.4314	0.864605021	1	0.1445	0.0266	1.0529	0.0067	0.0066	0.0051	endocrine_nutritional_and_metabolic
MD	HEAL01	27864402	Self-rated health	-0.0434	0.0553	-0.7851	0.4324	0.865402228	1	0.0968	0.0058	1.0137	0.0073	-0.0052	0.0048	behaviour_and_personality
WMH	LIPI08	27005778	Total lipids in small HDL	-0.1018	0.1302	-0.7816	0.4344	0.865560248	1	0.0535	0.026	1.0024	0.0072	0.0017	0.0046	endocrine_nutritional_and_metabolic
FA	BLOO21	27863252	High light scatter percentage of red cells	0.0351	0.045	0.7812	0.4347	0.865560248	1	0.1655	0.0189	1.0259	0.0438	-0.0018	0.0052	circulatory_system
FA	BLOO36	27863252	Reticulocyte fraction of red cells	0.035	0.045	0.7772	0.437	0.865560248	1	0.1699	0.0202	1.0129	0.0418	-0.0021	0.0052	circulatory_system
FA	MEGASTROKE_LAS_TRANS	29531354	Large Artery Stroke (All)	-0.1074	0.1381	-0.7772	0.4371	0.865560248	1	0.0035	0.0013	1.0599	0.0065	0.001	0.0042	Stroke
MD	ELEC02	23720494	Selenium blood level	-0.2346	0.3019	-0.777	0.4372	0.865560248	1	0.0269	0.0343	1.0039	0.0071	0.0027	0.0045	electrolytes
FA	BLOO12	27863252	white blood cell count	0.0311	0.04	0.7762	0.4376	0.865560248	1	0.1768	0.0165	0.9655	0.0194	2.00E-04	0.0057	circulatory_system
MD	ADIP07M	27918534	Visceral adipose tissue attenutation (VATHU)	0.1555	0.2004	0.7761	0.4377	0.865560248	1	0.1374	0.0816	1.0329	0.0064	-0.0038	0.0051	endocrine_nutritional_and_metabolic
MD	BLOO11	27863252	lymphocyte count	0.0333	0.0429	0.7757	0.4379	0.865560248	1	0.1817	0.0148	0.969	0.0205	-0.0043	0.0051	circulatory_system
MD	OBES02	23563607	Obesity class 2	-0.0486	0.0627	-0.7758	0.4379	0.865560248	1	0.161	0.0107	0.8774	0.0086	-5.00E-04	0.0063	anthropometrics
MD	DEPR03	22472876	Major depressive disorder (PGC1)	0.0843	0.1088	0.7744	0.4387	0.865950412	1	0.1608	0.0257	1.0092	0.0066	0.0031	0.0049	mental_and_behavioural
FA	TRGL07	27005778	Triglycerides in medium VLDL	0.076	0.0988	0.7692	0.4418	0.869257572	1	0.096	0.0299	0.9991	0.0067	-0.0026	0.0042	endocrine_nutritional_and_metabolic
FA	NEUR02F	Not published (J. Coleman 2017 UK Biobank)	Neuroticism 300K complete female. UKB: 12-item version of the Eysenck Personality Inventory Neuroticism; GPC: item response theory	-0.0365	0.0476	-0.7683	0.4423	0.869257572	1	0.122	0.0076	0.9967	0.0097	-0.0039	0.0053	behaviour_and_personality
FA	BLOO25	27863252	Mean corpuscular hemoglobin concentration MCHC	-0.0383	0.0499	-0.7682	0.4424	0.869257572	1	0.092	0.0106	0.9873	0.0183	0.0027	0.005	circulatory_system
FA	ADIP03M	27918534	Subcutaneous adipose tissue volume (SAT)	0.0987	0.1287	0.7668	0.4432	0.869257572	1	0.1853	0.0551	1.0171	0.0062	-0.0044	0.0046	endocrine_nutritional_and_metabolic
MD	FATT31	27005778	Total fatty acids	-0.1133	0.1479	-0.7664	0.4434	0.869257572	1	0.0786	0.0455	1.006	0.0081	0.0019	0.0041	endocrine_nutritional_and_metabolic
MD	CROS01	23453885	Cross-psychiatric disorders	0.0468	0.0611	0.7653	0.4441	0.869443733	1	0.1741	0.0109	1.013	0.0081	-0.0031	0.0052	mental_and_behavioural
WMH	SLEE02	27568811	Sleep duration in children, BMI-adjusted.	0.0803	0.1054	0.7619	0.4461	0.872130488	1	0.1529	0.0444	0.9787	0.0064	-0.0046	0.0046	behaviour_and_personality
MD	GLYC38	28490609	IVGTT: AIR BMI- & insulin sensitivity (SI)-adjusted	-0.1398	0.1838	-0.7608	0.4468	0.872130488	1	0.1598	0.1001	0.9963	0.0073	0.0034	0.0042	endocrine_nutritional_and_metabolic
FA	MEGASTROKE_LAS_EUR	29531354	Large Artery Stroke (European)	-0.2992	0.3941	-0.7593	0.4477	0.872130488	1	0.001	0.0018	1.1038	0.0073	0.0044	0.0043	Stroke
FA	WEIG04M	23754948	Weight EU male	0.0435	0.0574	0.7589	0.4479	0.872130488	1	0.1917	0.013	0.8619	0.0073	-0.0029	0.005	anthropometrics
FA	DIAB06	28566273	Type-2 Diabetes 2017 BMI-adjusted	-0.0481	0.0636	-0.7561	0.4496	0.874256022	1	0.0608	0.0065	1.0049	0.0084	7.00E-04	0.0044	endocrine_nutritional_and_metabolic
WMH	IRON02	25352340	Transferrin	0.0807	0.1069	0.7546	0.4505	0.874822297	1	0.0472	0.019	1.0759	0.0208	-0.0056	0.0064	endocrine_nutritional_and_metabolic
WMH	ADHD01	20732625	ADHD	-0.0884	0.1175	-0.7528	0.4516	0.875774899	1	0.2414	0.0927	1.0068	0.0062	-0.0034	0.0045	mental_and_behavioural
MD	BODY04M	25673413	BMI (Locke) male	-0.0324	0.0432	-0.7514	0.4524	0.876143935	1	0.1747	0.0116	0.7895	0.0087	1.00E-04	0.0047	anthropometrics
MD	EDUC03	30038396	Educational Attainment: EduYears	0.0247	0.0331	0.7448	0.4564	0.882093952	1	0.1121	0.0031	0.9829	0.0163	0.008	0.0061	intelligence_and_education
FA	WAIS03F	25673412	Waist circumference EU female BMI-adjusted	0.0397	0.0534	0.7443	0.4567	0.882093952	1	0.1118	0.0093	0.8932	0.0087	5.00E-04	0.0048	anthropometrics
FA	WAIS04F	25673412	Waist circumference all ancestries female BMI-adjusted	0.0397	0.0535	0.7429	0.4575	0.882425871	1	0.1134	0.0094	0.8912	0.0086	6.00E-04	0.0048	anthropometrics
WMH	WEIG05F	29309628	Offspring birth weight	-0.0427	0.0576	-0.742	0.4581	0.882425871	1	0.0839	0.0086	1.0076	0.0068	0.0043	0.0049	anthropometrics
FA	BODY04	25673413	BMI (EUR Locke)	-0.0261	0.0352	-0.7407	0.4589	0.882783534	1	0.1377	0.0076	0.6471	0.0096	-0.0014	0.0051	anthropometrics
WMH	LIPI14	27005778	Total lipids in medium VLDL	-0.0557	0.0755	-0.7374	0.4609	0.884221558	1	0.1368	0.0328	0.9865	0.0067	-0.0042	0.0041	endocrine_nutritional_and_metabolic
WMH	PTSD01	28439101	PTSD Mixed Ancestry	0.1277	0.1738	0.7347	0.4625	0.884221558	1	0.0305	0.0221	1.0108	0.006	-0.0088	0.004	mental_and_behavioural
WMH	OBES03	23563607	Obesity class 3	0.0497	0.0678	0.7341	0.4629	0.884221558	1	0.1166	0.0132	0.9394	0.0087	-0.004	0.0061	anthropometrics
FA	URIN08	26831199	eGFRcrea_DM (serum creatinine, diabetes mellitus)	0.123	0.1677	0.7338	0.4631	0.884221558	1	0.0779	0.0409	0.9978	0.0071	0.0015	0.0057	genitourinary_system
MD	CHOL34	27005778	Total cholesterol in very large HDL	0.1407	0.1924	0.7312	0.4647	0.884221558	1	0.0355	0.0224	1.0117	0.0114	-0.0104	0.0046	endocrine_nutritional_and_metabolic
FA	LIPO05	27005778	Concentration of medium HDL particles	0.1038	0.1421	0.7309	0.4648	0.884221558	1	0.0608	0.025	0.9955	0.0072	-0.0045	0.0047	endocrine_nutritional_and_metabolic
MD	EDUC01M	27225129	Educational Attainment: EduYears Men	-0.0348	0.0476	-0.7302	0.4652	0.884221558	1	0.2009	0.0094	0.949	0.0077	0.0063	0.0049	intelligence_and_education
WMH	GLYC25	27416945	Stumvoll Insulin Sensitivity Index (ISI) age-, sex- & BMI-adjusted	-0.0675	0.0924	-0.73	0.4654	0.884221558	1	0.1182	0.0302	0.985	0.0075	-0.004	0.0046	endocrine_nutritional_and_metabolic
MD	TIRE01	28322280	Self-reported tiredness	0.0493	0.0677	0.7289	0.4661	0.884221558	1	0.0668	0.0059	0.9944	0.0071	-0.0025	0.0046	behaviour_and_personality
FA	CHOL21	20686565	Total cholesterol	0.0346	0.0475	0.7284	0.4664	0.884221558	1	0.1195	0.0204	0.9045	0.028	-5.00E-04	0.0049	endocrine_nutritional_and_metabolic
MD	GLYC08	22479202	Adiponectin	0.0716	0.0985	0.727	0.4672	0.884221558	1	0.1114	0.0244	0.9646	0.0117	1.00E-04	0.0049	endocrine_nutritional_and_metabolic
MD	PALL01	25607358	Subcortical brain regions: Pallidum	-0.0935	0.1286	-0.727	0.4673	0.884221558	1	0.1616	0.0397	0.9778	0.0068	-2.00E-04	0.005	brain
WMH	PHLI13	27005778	Phospholipids in very large VLDL	-0.0594	0.0819	-0.7253	0.4683	0.884221558	1	0.107	0.0281	0.985	0.007	-0.002	0.0045	endocrine_nutritional_and_metabolic
FA	OSTE05	28743860	Total body less head bone mineral density (TBLH-BMD) children	-0.0607	0.0838	-0.7243	0.4689	0.884221558	1	0.4247	0.0468	0.977	0.0064	9.00E-04	0.0055	musculoskeletal_system_and_connective_tissue
WMH	INSO01M	28604731	Insomnia male	-0.0626	0.0867	-0.7222	0.4702	0.884221558	1	0.0604	0.0089	0.9942	0.0074	0.0103	0.005	behaviour_and_personality
MD	AUTI01	26998691	Autism 2015	0.0601	0.0832	0.7218	0.4704	0.884221558	1	0.4356	0.0509	0.9665	0.0068	-0.0074	0.0049	mental_and_behavioural
MD	LIPI10	27005778	Total lipids in small VLDL	-0.0723	0.1004	-0.72	0.4715	0.884221558	1	0.1412	0.0358	0.9926	0.008	0.0034	0.0045	endocrine_nutritional_and_metabolic
FA	BLOO07	27863252	eosinophil count	-0.0307	0.0427	-0.7191	0.4721	0.884221558	1	0.1807	0.0214	0.9588	0.0274	0.0027	0.0058	circulatory_system
FA	LIPI14	27005778	Total lipids in medium VLDL	0.0633	0.088	0.7187	0.4723	0.884221558	1	0.1388	0.0332	0.9858	0.0067	-0.0021	0.0042	endocrine_nutritional_and_metabolic
FA	GLYC30	24699409	OGTT: insulin level at 30 min of OGTT	-0.2245	0.3126	-0.7182	0.4727	0.884221558	1	0.0614	0.097	1.0062	0.0071	0.0031	0.0047	endocrine_nutritional_and_metabolic
WMH	ALZH01	24162737	Alzheimer‚Äôs	0.0679	0.0946	0.7171	0.4733	0.884221558	1	0.0448	0.0208	1.0657	0.0294	0.0039	0.0054	nervous_system
WMH	GLYC30	24699409	OGTT: insulin level at 30 min of OGTT	-0.2251	0.314	-0.7169	0.4734	0.884221558	1	0.0638	0.0967	1.0059	0.007	2.00E-04	0.0046	endocrine_nutritional_and_metabolic
WMH	LIPO16	27005778	Mean diameter for VLDL particles	-0.0561	0.0784	-0.7163	0.4738	0.884221558	1	0.1375	0.0346	0.9892	0.0086	-5.00E-04	0.0044	endocrine_nutritional_and_metabolic
MD	TRGL05	27005778	Triglycerides in IDL	-0.0901	0.1268	-0.7104	0.4775	0.886088273	1	0.1076	0.0345	1.0106	0.015	9.00E-04	0.0048	endocrine_nutritional_and_metabolic
MD	LIPI08	27005778	Total lipids in small HDL	0.1147	0.1616	0.7102	0.4776	0.886088273	1	0.0541	0.0262	1.0022	0.0072	0.0041	0.0045	endocrine_nutritional_and_metabolic
MD	PHLI11	27005778	Phospholipids in small VLDL	-0.0738	0.1039	-0.7098	0.4778	0.886088273	1	0.1158	0.0343	0.9985	0.0086	0.003	0.0046	endocrine_nutritional_and_metabolic
WMH	BLOO14	27863252	Basophil percentage of white cells	-0.0389	0.0548	-0.7097	0.4779	0.886088273	1	0.0553	0.0088	1.0026	0.0166	-5.00E-04	0.0053	circulatory_system
MD	GLYC01	20081857	2hr glucose BMI-adjusted	0.0981	0.1384	0.709	0.4783	0.886088273	1	0.1026	0.034	0.9934	0.007	0.002	0.0049	endocrine_nutritional_and_metabolic
MD	BLOO25	27863252	Mean corpuscular hemoglobin concentration MCHC	0.0352	0.0497	0.7087	0.4785	0.886088273	1	0.092	0.0106	0.9872	0.0183	-0.002	0.0047	circulatory_system
MD	CHOL09	27005778	Mean diameter for HDL particles	0.071	0.1007	0.7055	0.4805	0.887407298	1	0.1198	0.0301	1.008	0.0189	-0.0056	0.0044	endocrine_nutritional_and_metabolic
MD	GLYC10	27005778	Glucose	-0.0783	0.1113	-0.704	0.4814	0.887407298	1	0.0864	0.0212	0.996	0.0063	0.0086	0.0047	endocrine_nutritional_and_metabolic
MD	ADHD02	27663945	ADHD symptoms	-0.0964	0.137	-0.7037	0.4816	0.887407298	1	0.0734	0.0294	1.0075	0.0074	3.00E-04	0.0051	behaviour_and_personality
FA	CHOL15	27005778	Free cholesterol in medium HDL	0.0895	0.1274	0.7026	0.4823	0.887407298	1	0.0641	0.0231	0.9983	0.0081	-0.0037	0.0049	endocrine_nutritional_and_metabolic
MD	ICVO01	25607358	Subcortical brain regions: ICV	0.0877	0.1248	0.7026	0.4823	0.887407298	1	0.1745	0.044	1.0027	0.0068	0.0046	0.0046	brain
MD	BLOO18	27863252	Eosinophil percentage of granulocytes	0.0342	0.0489	0.6997	0.4841	0.888593878	1	0.1697	0.019	0.9585	0.0245	-0.0015	0.006	circulatory_system
FA	ALCO01F	27911795	Daily alcohol use female	-0.0994	0.1422	-0.6993	0.4844	0.888593878	1	0.0279	0.0115	1.0138	0.0068	0.0019	0.005	behaviour_and_personality
MD	OBES03	23563607	Obesity class 3	0.0637	0.0911	0.6986	0.4848	0.888593878	1	0.1169	0.0132	0.9391	0.0087	-0.0074	0.0067	anthropometrics
WMH	ADHD03	23453885	Cross-disorder: ADHD subset	-0.0827	0.119	-0.695	0.4871	0.890326976	1	0.2487	0.0863	0.9885	0.0069	-0.002	0.0049	mental_and_behavioural
WMH	ADIP09M	27918534	Ratio of visceral-to-subcutaneous adipose tissue volume adjusted for BMI (VATSATadjBMI)	0.0718	0.1034	0.6948	0.4872	0.890326976	1	0.176	0.0554	1.0362	0.0064	-0.002	0.0052	endocrine_nutritional_and_metabolic
WMH	CHRO06	27494321	Undersleeper	0.0442	0.0638	0.6926	0.4886	0.890326976	1	0.0414	0.004	1.0067	0.0061	-0.0035	0.0052	behaviour_and_personality
MD	LIPO15	27005778	Mean diameter for LDL particles	-0.1061	0.1536	-0.6905	0.4899	0.890326976	1	0.0491	0.0262	1.0001	0.012	0.0019	0.0044	endocrine_nutritional_and_metabolic
WMH	CROS01	23453885	Cross-psychiatric disorders	-0.0362	0.0525	-0.6897	0.4904	0.890326976	1	0.174	0.0109	1.013	0.008	0.002	0.0053	mental_and_behavioural
FA	WEIG05F	29309628	Offspring birth weight	-0.0452	0.0656	-0.689	0.4909	0.890326976	1	0.0833	0.0085	1.0084	0.0067	0.0052	0.0046	anthropometrics
FA	CHOL31	27005778	Total cholesterol in medium VLDL	0.0609	0.0885	0.688	0.4914	0.890326976	1	0.1238	0.0339	0.9924	0.0075	-0.0028	0.0041	endocrine_nutritional_and_metabolic
WMH	SLEE01	27568811	Sleep duration in children.	0.0721	0.1048	0.6879	0.4915	0.890326976	1	0.1383	0.0437	0.9828	0.0069	-0.0041	0.0046	behaviour_and_personality
MD	FATT20	27005778	Average number of methylene groups in fatty acid chain	-0.1024	0.1493	-0.6861	0.4926	0.890326976	1	0.0569	0.0428	1.0145	0.0071	9.00E-04	0.0039	endocrine_nutritional_and_metabolic
WMH	EPIL01	25087078	Common epilepsies	0.0592	0.0864	0.6861	0.4927	0.890326976	1	0.072	0.0145	0.9912	0.0075	1.00E-04	0.0057	nervous_system
FA	FATT31	27005778	Total fatty acids	0.0949	0.1386	0.685	0.4933	0.890326976	1	0.078	0.0455	1.0062	0.0081	-0.0026	0.0044	endocrine_nutritional_and_metabolic
MD	CHRO06	27494321	Undersleeper	0.0582	0.085	0.6847	0.4935	0.890326976	1	0.0417	0.0039	1.0061	0.006	-0.0066	0.005	behaviour_and_personality
FA	HEIG07M	25865494	Sitting height ratio (SHR) Sitting/total height European male	0.0794	0.116	0.6843	0.4938	0.890326976	1	0.4544	0.0922	0.9837	0.0077	-0.0027	0.0052	anthropometrics
MD	LIPO02	27005778	Concentration of large HDL particles	0.062	0.0909	0.6818	0.4954	0.891442322	1	0.1341	0.0301	0.9978	0.0147	-0.0024	0.0042	endocrine_nutritional_and_metabolic
WMH	ADIP06F	27918534	Visceral adipose tissue volume adjusted for BMI (VATadjBMI)	-0.0586	0.0861	-0.6804	0.4963	0.891442322	1	0.2317	0.0447	1.0412	0.0064	0.0082	0.0053	endocrine_nutritional_and_metabolic
MD	LEAN02	28724990	Whole body lean mass (adulthood)	0.0607	0.0893	0.68	0.4965	0.891442322	1	0.1294	0.0154	0.9998	0.008	-0.0015	0.005	anthropometrics
WMH	ANOR01	28494655	Anorexia nervosa (PGC1)	0.0444	0.0653	0.6794	0.4969	0.891442322	1	0.2638	0.036	1.002	0.0067	-0.0028	0.0042	mental_and_behavioural
MD	IRON03	25352340	Transferrin saturation	0.1628	0.2405	0.6769	0.4985	0.893197631	1	0.0158	0.0106	1.0319	0.0098	-0.0027	0.006	endocrine_nutritional_and_metabolic
MD	REPR01	27798627	Reproductive behavior: Age First Birth	0.0339	0.0504	0.6731	0.5009	0.895801493	1	0.0554	0.0032	0.9514	0.0079	-0.0031	0.0046	behaviour_and_personality
MD	PTSD03M	28439101	PTSD European male	-0.3398	0.5051	-0.6726	0.5012	0.895801493	1	0.0491	0.0891	0.9986	0.0057	0.0017	0.0045	mental_and_behavioural
FA	LIPI13	27005778	Total lipids in very small VLDL	0.07	0.1048	0.6681	0.504	0.899686957	1	0.1069	0.0352	1.0094	0.0125	-0.0025	0.0044	endocrine_nutritional_and_metabolic
FA	LUNG05	28166213	Low FEV1 versus high FEV1 heavy smokers	-0.0359	0.0537	-0.6672	0.5047	0.899818734	1	0.465	0.0434	0.9945	0.007	-0.002	0.0046	respiratory_system
WMH	ANXI03	https://www.biorxiv.org/content/early/2017/10/16/203844	Lifetime probable anxiety diagnosis	0.0335	0.0503	0.6654	0.5058	0.900662454	1	0.1036	0.0071	0.991	0.0073	0.0059	0.0052	mental_and_behavioural
FA	PHLI04	27005778	Phospholipids in IDL	0.0936	0.1422	0.6585	0.5102	0.906197037	1	0.0604	0.041	1.0214	0.0193	-0.0047	0.0047	endocrine_nutritional_and_metabolic
MD	WEIG05F	29309628	Offspring birth weight	0.0473	0.072	0.6575	0.5108	0.906197037	1	0.0834	0.0085	1.0084	0.0067	-5.00E-04	0.0048	anthropometrics
WMH	TRGL08	27005778	Triglycerides in small HDL	-0.0699	0.1063	-0.6576	0.5108	0.906197037	1	0.0614	0.027	1.0004	0.0085	-0.0023	0.0044	endocrine_nutritional_and_metabolic
MD	NEUR03B	Not published (J. Coleman 2017 UK Biobank)	Neuroticism 150K healthy meta. UKB: 12-item version of the Eysenck Personality Inventory Neuroticism; GPC: item response theory	0.0406	0.062	0.6548	0.5126	0.908269051	1	0.1006	0.008	1.0048	0.0112	0.0049	0.0059	behaviour_and_personality
MD	BIPO01	21926972	Bipolar disorder	-0.0472	0.0724	-0.6526	0.514	0.909628079	1	0.4308	0.0383	1.0228	0.0082	0.005	0.0055	mental_and_behavioural
WMH	IRON01	25352340	Log10 Ferritin	0.0747	0.1152	0.6482	0.5169	0.912689189	1	0.0389	0.0119	1.0303	0.0094	2.00E-04	0.0065	endocrine_nutritional_and_metabolic
WMH	CHOL01	27005778	Cholesterol esters in large HDL	-0.0547	0.0844	-0.6479	0.517	0.912689189	1	0.1192	0.0307	1.0016	0.0144	0.0013	0.0046	endocrine_nutritional_and_metabolic
MD	BLOO02	27863252	red blood cell count	-0.0304	0.047	-0.6465	0.518	0.913332515	1	0.1867	0.0178	1.0021	0.0256	-0.0147	0.006	circulatory_system
FA	BODY03	25673413	BMI (MIX Locke)	-0.0228	0.0354	-0.6453	0.5188	0.913622059	1	0.1435	0.0079	0.6763	0.0102	-0.0014	0.0053	anthropometrics
WMH	LIPO13	27005778	Concentration of very large VLDL particles	-0.0556	0.0866	-0.6428	0.5204	0.914343568	1	0.1268	0.0296	0.9825	0.0068	-7.00E-04	0.0045	endocrine_nutritional_and_metabolic
MD	OPEN01	21173776	Openness to Experience (NEO five factor inventory)	-0.0851	0.1325	-0.6423	0.5207	0.914343568	1	0.1072	0.0262	0.9915	0.0067	0.001	0.0053	behaviour_and_personality
FA	HIPC01	25673412	Hip circumference European	0.0252	0.0394	0.6405	0.5219	0.914343568	1	0.1496	0.0088	0.7565	0.0086	-0.0045	0.005	anthropometrics
WMH	ADIP01	27918534	Pericardial adipose tissue volume	0.071	0.1109	0.64	0.5222	0.914343568	1	0.1449	0.0425	1.015	0.0069	0.0023	0.0054	endocrine_nutritional_and_metabolic
FA	HIPC02	25673412	Hip circumference All Ancestries	0.0252	0.0394	0.6391	0.5228	0.914343568	1	0.1495	0.0088	0.7531	0.0087	-0.0046	0.005	anthropometrics
WMH	DIAR02	27559109	Diarrhea at age 2-year (d2y)	0.0923	0.1445	0.6386	0.5231	0.914343568	1	0.1317	0.0892	0.9893	0.0067	-0.0042	0.0048	digestive_system
MD	TANN01	24770850	Tanner Stage: males and females	0.1202	0.1887	0.6371	0.5241	0.914343568	1	0.0901	0.0461	0.9827	0.0065	-0.0103	0.0052	anthropometrics
MD	NEUR01	27089181	Neuroticism. UKB: 12-item version of the Eysenck Personality Inventory Neuroticism; GPC: item response theory	0.0398	0.0626	0.6367	0.5243	0.914343568	1	0.0889	0.0075	0.9901	0.0118	-0.0033	0.0063	behaviour_and_personality
FA	GLYC15	27005778	Pyruvate	0.0965	0.1523	0.6338	0.5262	0.915554804	1	0.0369	0.0205	1.0116	0.0067	-0.0024	0.0045	endocrine_nutritional_and_metabolic
FA	OBES04	22484627	Childhood obesity	-0.0419	0.0663	-0.6329	0.5268	0.915554804	1	0.4141	0.0456	0.922	0.0074	0.0028	0.0045	anthropometrics
MD	LIPO12	27005778	Concentration of very large HDL particles	0.0814	0.129	0.6315	0.5277	0.915554804	1	0.0689	0.0263	0.9995	0.0144	-0.0084	0.0042	endocrine_nutritional_and_metabolic
FA	ADHD05F	29325848	ADHD female	-0.0676	0.1076	-0.628	0.53	0.915554804	1	0.134	0.0276	1.0587	0.0085	0.0057	0.006	mental_and_behavioural
FA	BLOO23	27863252	Immature fraction of reticulocytes	0.0286	0.0456	0.6269	0.5307	0.915554804	1	0.1184	0.0146	1.0268	0.0407	6.00E-04	0.0052	circulatory_system
FA	BLOO27	27863252	Mean corpuscular volume	-0.0244	0.039	-0.6267	0.5308	0.915554804	1	0.239	0.0257	1.0015	0.0372	-0.0037	0.0062	circulatory_system
FA	GLYC10	27005778	Glucose	0.0697	0.1111	0.6268	0.5308	0.915554804	1	0.0864	0.0211	0.996	0.0063	-0.0087	0.0052	endocrine_nutritional_and_metabolic
FA	PRSC01	27992413	Primary sclerosing cholangitis	-0.0554	0.0886	-0.6257	0.5315	0.915554804	1	0.1535	0.0347	1.0058	0.0101	0.0046	0.0053	endocrine_nutritional_and_metabolic
FA	TRGL09	27005778	Triglycerides in small VLDL	0.0554	0.0886	0.625	0.532	0.915554804	1	0.1192	0.0352	0.9942	0.0074	-2.00E-04	0.0041	endocrine_nutritional_and_metabolic
WMH	BLOO15	27863252	Basophil percentage of granulocytes	-0.0323	0.0517	-0.6247	0.5322	0.915554804	1	0.0575	0.0081	0.998	0.015	-0.0015	0.0052	circulatory_system
WMH	CHRO01	27494321	Chronotype	0.0289	0.0465	0.6208	0.5348	0.915554804	1	0.101	0.0059	1.0145	0.0079	-0.005	0.0047	behaviour_and_personality
FA	ADIP03	27918534	Subcutaneous adipose tissue volume (SAT)	-0.0541	0.0872	-0.6204	0.535	0.915554804	1	0.1614	0.0261	1.0342	0.0064	2.00E-04	0.0045	endocrine_nutritional_and_metabolic
WMH	URAT01	23263486	Urate	-0.0256	0.0412	-0.6201	0.5352	0.915554804	1	0.1529	0.0532	0.853	0.0454	0.0067	0.0047	endocrine_nutritional_and_metabolic
FA	CHOL30	27005778	Total cholesterol in medium LDL	-0.0841	0.1358	-0.6195	0.5356	0.915554804	1	0.0721	0.0453	1.0114	0.0215	-0.0011	0.0046	endocrine_nutritional_and_metabolic
WMH	CHOL21	20686565	Total cholesterol	-0.0267	0.0431	-0.6193	0.5357	0.915554804	1	0.1192	0.0205	0.9051	0.0282	0.0017	0.0047	endocrine_nutritional_and_metabolic
MD	ANXI02	26754954	Anxiety Disorders meta-analysis: case-control	0.1078	0.1742	0.6189	0.536	0.915554804	1	0.0769	0.0303	1.0026	0.0075	-9.00E-04	0.0059	mental_and_behavioural
WMH	TRGL04	27005778	Triglycerides in chylomicrons and largest VLDL particles	-0.0585	0.0946	-0.6186	0.5362	0.915554804	1	0.093	0.0274	0.9897	0.0068	-0.0034	0.0046	endocrine_nutritional_and_metabolic
MD	ADIP08F	27918534	Ratio of visceral-to-subcutaneous adipose tissue volume (VATSAT)	0.0811	0.1314	0.6172	0.5371	0.915554804	1	0.1841	0.0414	1.0506	0.0061	-0.0032	0.0052	endocrine_nutritional_and_metabolic
MD	WHIP04	25673412	Waist-hip ratio all ancestries	0.0305	0.0493	0.6173	0.5371	0.915554804	1	0.1025	0.0065	0.8265	0.0081	-0.0015	0.0048	anthropometrics
WMH	CHOL03	27005778	Cholesterol esters in large VLDL	-0.0449	0.0731	-0.6135	0.5395	0.917831228	1	0.1643	0.0333	0.9776	0.0069	-3.00E-04	0.0045	endocrine_nutritional_and_metabolic
WMH	PHLI10	27005778	Phospholipids in medium VLDL	-0.05	0.0817	-0.6113	0.541	0.917831228	1	0.1087	0.0325	0.9974	0.0071	-0.0035	0.0043	endocrine_nutritional_and_metabolic
MD	CHOL19	27005778	Free cholesterol to esterified cholesterol ratio	-0.1171	0.1916	-0.6111	0.5412	0.917831228	1	0.0595	0.0498	1.0128	0.0124	0.0021	0.0043	endocrine_nutritional_and_metabolic
WMH	CHRO05	27494321	Oversleeper	0.0576	0.0944	0.6099	0.5419	0.917831228	1	0.0188	0.004	1.0168	0.007	0.001	0.005	behaviour_and_personality
FA	ADIP01	27918534	Pericardial adipose tissue volume	0.0776	0.1273	0.6096	0.5421	0.917831228	1	0.1449	0.0426	1.015	0.0069	-0.0088	0.0047	endocrine_nutritional_and_metabolic
FA	LIPO15	27005778	Mean diameter for LDL particles	0.0984	0.1617	0.6085	0.5428	0.917831228	1	0.0494	0.0262	1	0.012	-0.0038	0.0047	endocrine_nutritional_and_metabolic
FA	URIN14	26631737	UACR_nonDM (urinary albumin-to-creatinine ratio, non diabetes mellitus)	-0.0708	0.1167	-0.6067	0.544	0.917831228	1	0.0541	0.0108	0.994	0.0072	0.0035	0.0053	genitourinary_system
MD	NEUR02F	Not published (J. Coleman 2017 UK Biobank)	Neuroticism 300K complete female. UKB: 12-item version of the Eysenck Personality Inventory Neuroticism; GPC: item response theory	0.036	0.0594	0.6064	0.5442	0.917831228	1	0.122	0.0076	0.9967	0.0097	0.0046	0.0055	behaviour_and_personality
WMH	REPR02F	27798627	Reproductive behavior: Number of Children Ever Born Female	0.0413	0.0681	0.606	0.5445	0.917831228	1	0.0217	0.0022	0.9761	0.0065	0.0023	0.0054	behaviour_and_personality
WMH	OCDI01	28761083	Obsessive compulsive disorder	-0.0426	0.0705	-0.605	0.5452	0.917831228	1	0.329	0.0481	0.9918	0.0068	0.002	0.0042	mental_and_behavioural
FA	ANKL01	28957384	Ankle injury	-0.1394	0.2306	-0.6044	0.5456	0.917831228	1	0.0044	0.0043	1.0008	0.0061	0.002	0.0043	musculoskeletal_system_and_connective_tissue
FA	LUNG03	28166213	High FEV1 versus average FEV1 never smokers	0.0484	0.0801	0.6036	0.5461	0.917831228	1	0.2117	0.0333	1.0147	0.0065	-0.0022	0.0045	respiratory_system
FA	PTSD03F	28439101	PTSD European female	-0.0689	0.1147	-0.6007	0.548	0.918875146	1	0.4575	0.1255	0.9866	0.0062	-6.00E-04	0.0048	mental_and_behavioural
FA	INCO03	27818178	Social deprivation, as measured using Townsend scores	-0.0444	0.074	-0.6007	0.548	0.918875146	1	0.0377	0.0047	1.0115	0.0066	-0.0015	0.0046	behaviour_and_personality
FA	SLEE01	27568811	Sleep duration in children.	0.0725	0.1209	0.5993	0.549	0.91941234	1	0.1402	0.0435	0.9823	0.0069	0.0012	0.0047	behaviour_and_personality
WMH	SCLE01	17660530	Multiple sclerosis	-0.0656	0.1097	-0.5983	0.5496	0.91941234	1	0.2779	0.1652	1.024	0.0101	0.0042	0.0057	nervous_system
MD	WHIP03	25673412	Waist-hip ratio EUR	0.0296	0.0496	0.5963	0.551	0.920671034	1	0.1014	0.0065	0.8298	0.008	-0.0013	0.0048	anthropometrics
FA	WEIG04F	23754948	Weight EU female	0.0271	0.0457	0.5933	0.553	0.920671034	1	0.1872	0.0108	0.8251	0.0071	-0.0019	0.0046	anthropometrics
MD	ADHD03	23453885	Cross-disorder: ADHD subset	-0.074	0.125	-0.5922	0.5537	0.920671034	1	0.251	0.0851	0.9883	0.0068	-0.0033	0.0046	mental_and_behavioural
MD	GROW03M	23449627	Pubertal growth: standardized difference in height between age 8 and adult in males	0.075	0.1268	0.5917	0.5541	0.920671034	1	0.38	0.0967	0.9817	0.0069	0.0032	0.005	anthropometrics
FA	GROW03F	23449627	Pubertal growth: standardized difference in height between age 8 and adult in females	0.0642	0.1087	0.5908	0.5547	0.920671034	1	0.3767	0.0916	0.9827	0.0066	-2.00E-04	0.0051	anthropometrics
WMH	FATT13	27005778	Average number of double bonds in a fatty acid chain	-0.0475	0.0804	-0.5905	0.5549	0.920671034	1	0.1683	0.0553	1.0023	0.0076	0.0021	0.0045	endocrine_nutritional_and_metabolic
FA	ADIP01F	27918534	Pericardial adipose tissue volume	-0.0791	0.1341	-0.5899	0.5552	0.920671034	1	0.1876	0.0686	1.0097	0.0066	-7.00E-04	0.0047	endocrine_nutritional_and_metabolic
WMH	ADIP04F	27918534	Subcutaneous adipose tissue attenuation (SATHU)	-0.0862	0.1464	-0.5887	0.5561	0.920671034	1	0.1512	0.071	1.0386	0.007	-0.0019	0.0048	endocrine_nutritional_and_metabolic
MD	KETO03	27005778	beta-hydroxybutyrate	0.092	0.1565	0.5879	0.5566	0.920671034	1	0.0387	0.0205	0.9938	0.0062	-0.0022	0.004	endocrine_nutritional_and_metabolic
MD	PHLI05	27005778	Phospholipids in large HDL	0.0554	0.0943	0.5869	0.5573	0.920671034	1	0.1253	0.0305	0.9985	0.0142	-0.0013	0.0044	endocrine_nutritional_and_metabolic
WMH	PHLI03	27005778	Phospholipids in chylomicrons and largest VLDL particles	-0.0538	0.0917	-0.5866	0.5574	0.920671034	1	0.0984	0.0269	0.9841	0.007	-0.0032	0.0047	endocrine_nutritional_and_metabolic
WMH	FATT24	27005778	Omega-3 fatty acids	0.0527	0.091	0.5798	0.5621	0.92295906	1	0.1529	0.0407	0.9915	0.0075	-0.0043	0.0044	endocrine_nutritional_and_metabolic
WMH	GLYC11	27005778	Glycerol	-0.0942	0.1628	-0.5787	0.5628	0.92295906	1	0.0286	0.0205	1.0151	0.0065	-9.00E-04	0.004	endocrine_nutritional_and_metabolic
FA	CHOL06	27005778	Cholesterol esters in medium VLDL	0.0489	0.0846	0.5784	0.563	0.92295906	1	0.1512	0.0364	0.9864	0.0081	-0.0031	0.0041	endocrine_nutritional_and_metabolic
MD	PTSD01	28439101	PTSD Mixed Ancestry	-0.1374	0.2376	-0.5782	0.5632	0.92295906	1	0.0282	0.0222	1.0116	0.006	0.0032	0.0045	mental_and_behavioural
MD	CHOL27	20686565	LDL-C	-0.0399	0.0691	-0.5771	0.5639	0.92295906	1	0.0942	0.026	0.9582	0.044	9.00E-04	0.0058	endocrine_nutritional_and_metabolic
MD	GLYC43	28490609	IVGTT: DI	-0.0875	0.1516	-0.577	0.564	0.92295906	1	0.2236	0.0867	0.9969	0.0063	-5.00E-04	0.0043	endocrine_nutritional_and_metabolic
FA	APOL02	27005778	Apolipoprotein B	0.0684	0.1186	0.5765	0.5643	0.92295906	1	0.0826	0.0386	1.0084	0.0144	-0.0051	0.0044	endocrine_nutritional_and_metabolic
WMH	GLYC15	27005778	Pyruvate	-0.0872	0.1515	-0.5758	0.5647	0.92295906	1	0.0362	0.0203	1.0119	0.0067	-0.0021	0.0045	endocrine_nutritional_and_metabolic
WMH	TANN01	24770850	Tanner Stage: males and females	0.0847	0.1472	0.5755	0.5649	0.92295906	1	0.0907	0.0461	0.9826	0.0065	4.00E-04	0.0054	anthropometrics
MD	ANKL01	28957384	Ankle injury	0.1583	0.2766	0.5723	0.5671	0.92295906	1	0.0043	0.0043	1.0008	0.0061	-0.0013	0.0046	musculoskeletal_system_and_connective_tissue
MD	BLOO17	27863252	Eosinophil percentage of white cells	0.0278	0.0487	0.5721	0.5673	0.92295906	1	0.1752	0.02	0.9611	0.0263	3.17E-05	0.006	circulatory_system
FA	LONE03	27629369	Loneliness: Case-control	0.0868	0.152	0.5713	0.5678	0.92295906	1	0.1212	0.0582	1.002	0.0065	-0.0033	0.0049	behaviour_and_personality
FA	GLYC14	26833098	Leptin (not BMI-adjusted)	-0.0506	0.0887	-0.5712	0.5678	0.92295906	1	0.0996	0.0161	0.9941	0.0067	-0.0013	0.0046	endocrine_nutritional_and_metabolic
WMH	VITD01	28757204	25-hydroxyvitamin D levels	0.0468	0.0825	0.568	0.5701	0.92295906	1	0.0758	0.0298	0.9847	0.0094	-0.0043	0.0048	nervous_system
FA	LIPO04	27005778	Concentration of large VLDL particles	0.0514	0.0904	0.568	0.5701	0.92295906	1	0.1331	0.0338	0.9733	0.0069	-0.0022	0.0041	endocrine_nutritional_and_metabolic
FA	GLYC35	22581228	Fasting glucose (BMI-adjusted)	-0.0392	0.0689	-0.5679	0.5701	0.92295906	1	0.098	0.0187	0.9986	0.0093	0.0035	0.005	endocrine_nutritional_and_metabolic
FA	LIPI06	27005778	Total lipids in medium HDL	0.0839	0.1479	0.5676	0.5703	0.92295906	1	0.0564	0.0253	0.9973	0.0076	-0.0039	0.0047	endocrine_nutritional_and_metabolic
MD	COLL01	23722424	Binary variable for college completion (College)	0.0398	0.0705	0.565	0.5721	0.92295906	1	0.1049	0.0075	1.0211	0.0086	-0.0014	0.0057	intelligence_and_education
WMH	ANXI03F	https://www.biorxiv.org/content/early/2017/10/16/203844	Lifetime probable anxiety diagnosis - Female	0.0355	0.0632	0.5621	0.5741	0.92295906	1	0.1361	0.0118	0.984	0.0067	9.00E-04	0.0049	mental_and_behavioural
FA	GAIT01	28077804	Gait speed in older individuals	-0.0715	0.1272	-0.562	0.5741	0.92295906	1	0.0463	0.0147	1.0136	0.0068	-0.0018	0.0046	anthropometrics
WMH	CHOL09	27005778	Mean diameter for HDL particles	-0.0499	0.0888	-0.562	0.5741	0.92295906	1	0.1177	0.03	1.0088	0.019	0.002	0.0048	endocrine_nutritional_and_metabolic
WMH	ANXI01	26754954	Anxiety Disorders meta-analysis: factor scores	0.0643	0.1144	0.562	0.5741	0.92295906	1	0.0695	0.0275	0.9989	0.0067	0.0066	0.005	mental_and_behavioural
WMH	ALCO02	27911795	Daily alcohol use (light/heavy) both	0.0952	0.1694	0.5619	0.5742	0.92295906	1	0.0075	0.0052	0.9916	0.0056	-0.0054	0.0042	behaviour_and_personality
FA	IRON01	25352340	Log10 Ferritin	-0.0765	0.1361	-0.5619	0.5742	0.92295906	1	0.0388	0.0119	1.0303	0.0093	0.0119	0.0063	endocrine_nutritional_and_metabolic
FA	PHLI12	27005778	Phospholipids in very small VLDL	0.0687	0.123	0.5588	0.5763	0.924998662	1	0.0854	0.0375	1.0148	0.0154	-0.0029	0.0046	endocrine_nutritional_and_metabolic
WMH	GLYC07	20081858	HOMA-IR: insulin resistance (age- & sex-adjusted)	-0.0537	0.0964	-0.5573	0.5773	0.924998662	1	0.0677	0.0127	1.0035	0.0066	0.0026	0.005	endocrine_nutritional_and_metabolic
MD	WAIS03M	25673412	Waist circumference EU male BMI-adjusted	0.0312	0.0559	0.5572	0.5774	0.924998662	1	0.1772	0.0124	0.8742	0.0081	0.0038	0.0052	anthropometrics
WMH	HIPC02M	25673412	Hip circumference All Ancestries male	0.0276	0.0498	0.5543	0.5793	0.925908581	1	0.1902	0.0155	0.8687	0.0091	-0.0018	0.006	anthropometrics
MD	BLOO32	27863252	Neutrophil percentage of white cells	-0.0277	0.0501	-0.5536	0.5798	0.925908581	1	0.141	0.0121	0.9563	0.0163	0.0022	0.006	circulatory_system
WMH	LIPO09	27005778	Concentration of small HDL particles	-0.0782	0.1417	-0.5521	0.5809	0.925908581	1	0.0449	0.0266	1.0018	0.0074	5.29E-05	0.0044	endocrine_nutritional_and_metabolic
WMH	PRSC01	27992413	Primary sclerosing cholangitis	0.046	0.0837	0.5504	0.582	0.925908581	1	0.1534	0.0351	1.0058	0.0103	-0.0022	0.0055	endocrine_nutritional_and_metabolic
FA	WAIS02	25673412	Waist circumference all ancestries	-0.022	0.04	-0.5499	0.5824	0.925908581	1	0.1429	0.0087	0.7399	0.009	4.00E-04	0.005	anthropometrics
MD	RHEU02	24390342	Rheumatoid Arthritis 2014 European	0.0341	0.0621	0.5498	0.5825	0.925908581	1	0.148	0.027	0.9439	0.0121	-0.0039	0.0046	musculoskeletal_system_and_connective_tissue
FA	ANXI02	26754954	Anxiety Disorders meta-analysis: case-control	-0.0867	0.1582	-0.5484	0.5835	0.925908581	1	0.0769	0.0303	1.0026	0.0075	-0.0038	0.0058	mental_and_behavioural
FA	CHOL05	27005778	Cholesterol esters in medium LDL	-0.0738	0.135	-0.5466	0.5846	0.925908581	1	0.0803	0.0494	1.0104	0.0209	-0.0011	0.0047	endocrine_nutritional_and_metabolic
FA	LUNG04	28166213	Low FEV1 versus average FEV1 heavy smokers	-0.0598	0.1096	-0.5459	0.5852	0.925908581	1	0.0952	0.0241	0.9951	0.0062	-0.0054	0.0045	respiratory_system
FA	ANXI03M	https://www.biorxiv.org/content/early/2017/10/16/203844	Lifetime probable anxiety diagnosis - Males	-0.0474	0.0869	-0.5452	0.5856	0.925908581	1	0.071	0.012	1.0026	0.0057	-0.0119	0.0047	mental_and_behavioural
FA	WHIP01	23563607	Extreme Waist-Hip Ratio	0.0526	0.0964	0.5452	0.5856	0.925908581	1	0.3504	0.0577	0.9604	0.0084	-0.0099	0.006	anthropometrics
FA	CHOL01	27005778	Cholesterol esters in large HDL	-0.0523	0.0959	-0.5451	0.5857	0.925908581	1	0.1205	0.031	1.0011	0.0144	0.0041	0.0047	endocrine_nutritional_and_metabolic
MD	GLYC14	26833098	Leptin (not BMI-adjusted)	0.0513	0.0944	0.5437	0.5866	0.926014145	1	0.0995	0.0161	0.9941	0.0067	-0.0013	0.0048	endocrine_nutritional_and_metabolic
WMH	CHOL07	27005778	Cholesterol esters in very large HDL	-0.0829	0.1527	-0.5427	0.5874	0.926014145	1	0.0407	0.0262	1.0142	0.0118	-0.0014	0.0048	endocrine_nutritional_and_metabolic
FA	FATT20	27005778	Average number of methylene groups in fatty acid chain	0.0871	0.1608	0.5421	0.5877	0.926014145	1	0.0572	0.0428	1.0144	0.0071	0.0035	0.0046	endocrine_nutritional_and_metabolic
MD	REPR01F	27798627	Reproductive behavior: Age First Birth Female	0.031	0.0574	0.5395	0.5896	0.927689508	1	0.0522	0.0038	0.9701	0.0075	-0.002	0.0049	behaviour_and_personality
MD	BLOO22	27863252	High light scatter reticulocyte count	-0.0306	0.0568	-0.538	0.5906	0.927689508	1	0.1659	0.0192	1.0265	0.0435	0.002	0.0062	circulatory_system
WMH	AGGR01	26087016	Aggression	-0.0878	0.1633	-0.5378	0.5907	0.927689508	1	0.052	0.0249	0.9928	0.0076	8.00E-04	0.0054	behaviour_and_personality
WMH	INSO01F	28604731	Insomnia female	0.0476	0.089	0.5348	0.5928	0.929427154	1	0.0463	0.0086	1.006	0.0065	-0.0066	0.0048	behaviour_and_personality
MD	GROW03	23449627	Pubertal growth: standardized difference in height between age 8 and adult in males and females	0.0536	0.1003	0.5344	0.5931	0.929427154	1	0.3304	0.0501	0.9718	0.0077	0.0014	0.0049	anthropometrics
WMH	LIPO04	27005778	Concentration of large VLDL particles	-0.042	0.0792	-0.5306	0.5957	0.930628571	1	0.1321	0.0333	0.9736	0.0069	-0.0035	0.0042	endocrine_nutritional_and_metabolic
MD	EDUC02	27046643	Attainment of a college or a university degree	0.0254	0.0479	0.5297	0.5963	0.930628571	1	0.1536	0.008	1.0324	0.0089	0.0016	0.005	intelligence_and_education
WMH	HIPC01M	25673412	Hip circumference European male	0.0262	0.0495	0.5295	0.5965	0.930628571	1	0.1902	0.0154	0.871	0.0091	-0.0016	0.0059	anthropometrics
MD	NEUR02B	Not published (J. Coleman 2017 UK Biobank)	Neuroticism 300K complete meta. UKB: 12-item version of the Eysenck Personality Inventory Neuroticism; GPC: item response theory	0.0266	0.0505	0.5278	0.5976	0.930628571	1	0.1124	0.006	1.0071	0.0126	0.0056	0.0063	behaviour_and_personality
MD	ADHD05F	29325848	ADHD female	0.0556	0.1055	0.5273	0.598	0.930628571	1	0.1341	0.0276	1.0586	0.0085	-0.0093	0.0055	mental_and_behavioural
MD	RHEU01	24390342	Rheumatoid Arthritis 2014	0.0332	0.063	0.5268	0.5983	0.930628571	1	0.1077	0.0198	0.9452	0.0123	-0.0039	0.0047	musculoskeletal_system_and_connective_tissue
FA	BLOO28	27863252	Monocyte percentage of white cells	-0.0228	0.0433	-0.5267	0.5984	0.930628571	1	0.1677	0.0207	1.0377	0.0353	0.006	0.0058	circulatory_system
WMH	DEPR05	29700475	Major depressive disorder (PGC2 29 studies preliminary)	-0.0362	0.0689	-0.5249	0.5997	0.931642054	1	0.1066	0.0137	0.992	0.0071	8.00E-04	0.0047	mental_and_behavioural
MD	WAIS04M	25673412	Waist circumference all ancestries male BMI-adjusted	0.0289	0.0558	0.517	0.6052	0.932473354	1	0.1742	0.0123	0.8729	0.008	0.004	0.0051	anthropometrics
FA	CHOL11	27005778	Free cholesterol in IDL	0.0692	0.134	0.5163	0.6057	0.932473354	1	0.0707	0.0405	1.0203	0.0198	-0.0037	0.0049	endocrine_nutritional_and_metabolic
MD	PHYS01	Not published (K. Hanscombe 2018 UK Biobank)	Physical activity (objectively-measured)	-0.0345	0.0668	-0.516	0.6058	0.932473354	1	0.1421	0.0096	0.9983	0.0075	3.00E-04	0.0048	physical_activity
MD	OSTE05	28743860	Total body less head bone mineral density (TBLH-BMD) children	0.0462	0.0895	0.5156	0.6062	0.932473354	1	0.4248	0.0468	0.977	0.0064	0.0017	0.0054	musculoskeletal_system_and_connective_tissue
WMH	AGAB01	21173776	Agreeableness (NEO five factor inventory)	0.1493	0.2905	0.5141	0.6072	0.932473354	1	0.0197	0.0272	1.0016	0.007	-0.0017	0.0051	behaviour_and_personality
WMH	KETO01	27005778	Metabolites: acetate	-0.058	0.1132	-0.512	0.6087	0.932473354	1	0.0579	0.019	1.0005	0.0069	7.00E-04	0.0046	endocrine_nutritional_and_metabolic
FA	LIPO07	27005778	Concentration of medium VLDL particles	0.0427	0.0835	0.5116	0.6089	0.932473354	1	0.1498	0.0346	0.9801	0.0069	6.36E-05	0.0042	endocrine_nutritional_and_metabolic
FA	CHOL20	27005778	Serum total cholesterol	0.0637	0.1248	0.5108	0.6095	0.932473354	1	0.0682	0.0379	1.0201	0.0151	-0.0036	0.0047	endocrine_nutritional_and_metabolic
FA	CHOL03	27005778	Cholesterol esters in large VLDL	0.0419	0.0823	0.5095	0.6104	0.932473354	1	0.1637	0.0329	0.9779	0.007	-0.0026	0.0041	endocrine_nutritional_and_metabolic
FA	OSTE03	26367794	Osteoporosis: lumbar spine bone mineral density	0.0507	0.0995	0.5094	0.6105	0.932473354	1	0.2729	0.0381	0.9867	0.0136	-0.0019	0.0109	musculoskeletal_system_and_connective_tissue
WMH	LIPO02	27005778	Concentration of large HDL particles	-0.0408	0.0801	-0.5091	0.6107	0.932473354	1	0.1334	0.0296	0.9981	0.0146	0.0026	0.0044	endocrine_nutritional_and_metabolic
WMH	LIPO08	27005778	Concentration of chylomicrons and largest VLDL particles	-0.0496	0.0976	-0.5087	0.611	0.932473354	1	0.121	0.0261	0.9863	0.0064	-0.0048	0.0047	endocrine_nutritional_and_metabolic
FA	ALCO02F	27911795	Daily alcohol use (light/heavy) female	-0.109	0.2146	-0.508	0.6114	0.932473354	1	0.0104	0.0091	1.0061	0.0061	-2.00E-04	0.0047	behaviour_and_personality
MD	BLOO23	27863252	Immature fraction of reticulocytes	-0.0299	0.0589	-0.5078	0.6116	0.932473354	1	0.1184	0.0146	1.0268	0.0407	0.0032	0.0057	circulatory_system
FA	WAIS01	25673412	Waist circumference EU	-0.0204	0.0402	-0.5077	0.6117	0.932473354	1	0.1414	0.0087	0.7419	0.0088	8.65E-05	0.005	anthropometrics
MD	SMOK05	28166213	Heavy versus never smoker in UKBileve	-0.0307	0.0607	-0.5065	0.6125	0.932473354	1	0.2641	0.017	1.0516	0.0082	0.0095	0.0051	behaviour_and_personality
FA	ADHD03	23453885	Cross-disorder: ADHD subset	0.057	0.1126	0.5057	0.6131	0.932473354	1	0.2511	0.0852	0.9882	0.0068	-1.00E-04	0.0043	mental_and_behavioural
WMH	LIPI03	27005778	Total lipids in large HDL	-0.0408	0.0807	-0.5055	0.6132	0.932473354	1	0.1306	0.0301	0.9995	0.0144	0.0024	0.0044	endocrine_nutritional_and_metabolic
WMH	ANXI02	26754954	Anxiety Disorders meta-analysis: case-control	0.063	0.1247	0.5056	0.6132	0.932473354	1	0.0772	0.0303	1.0026	0.0075	0.0078	0.0058	mental_and_behavioural
MD	LIPO14	27005778	Concentration of very small VLDL particles	-0.0591	0.1173	-0.5042	0.6141	0.932473354	1	0.1161	0.0356	1.005	0.0121	0.0017	0.0047	endocrine_nutritional_and_metabolic
MD	ALCO02	27911795	Daily alcohol use (light/heavy) both	0.1087	0.2159	0.5034	0.6147	0.932473354	1	0.0073	0.0052	0.9919	0.0055	-1.00E-04	0.0048	behaviour_and_personality
WMH	MENO01F	26414677	Age at Menopause	0.025	0.0497	0.5032	0.6148	0.932473354	1	0.1354	0.0159	0.9894	0.0138	-0.0088	0.0059	anthropometrics
WMH	BLOO06	27863252	neutrophil count	-0.0213	0.0425	-0.5013	0.6162	0.932473354	1	0.1578	0.0188	0.9575	0.0208	0.006	0.006	circulatory_system
FA	URAT01	23263486	Urate	0.0227	0.0454	0.5004	0.6168	0.932473354	1	0.1523	0.0529	0.854	0.0452	-0.0046	0.0049	endocrine_nutritional_and_metabolic
FA	LIPI05	27005778	Total lipids in large VLDL	0.0442	0.0885	0.4997	0.6173	0.932473354	1	0.1384	0.0292	0.9853	0.0065	-0.0014	0.0041	endocrine_nutritional_and_metabolic
FA	CHOL08	27005778	cholesterol in large HDL	-0.0494	0.099	-0.4991	0.6177	0.932473354	1	0.1033	0.0287	1.0063	0.0142	0.0046	0.0047	endocrine_nutritional_and_metabolic
WMH	HEIG03	25282103	Height 2014	0.0158	0.0317	0.4981	0.6184	0.932473354	1	0.3409	0.0175	1.2294	0.03	0.0061	0.0075	anthropometrics
MD	CHOL33	27005778	Total cholesterol in small VLDL	-0.0625	0.1254	-0.4979	0.6185	0.932473354	1	0.0887	0.031	1.0061	0.0094	0.0031	0.0048	endocrine_nutritional_and_metabolic
FA	LEAN06		Fat free mass / lean mass complete both	0.016	0.0323	0.4959	0.6199	0.932473354	1	0.2897	0.0116	1.1171	0.0282	0.0101	0.0074	anthropometrics
MD	IRON01	25352340	Log10 Ferritin	-0.0714	0.144	-0.4957	0.6201	0.932473354	1	0.0388	0.0119	1.0303	0.0093	-0.0083	0.0062	endocrine_nutritional_and_metabolic
WMH	ADIP03F	27918534	Subcutaneous adipose tissue volume (SAT)	0.049	0.099	0.4945	0.6209	0.932473354	1	0.1968	0.0435	1.0385	0.006	0.0079	0.0052	endocrine_nutritional_and_metabolic
FA	CHOL07	27005778	Cholesterol esters in very large HDL	-0.0887	0.1795	-0.4944	0.621	0.932473354	1	0.04	0.0265	1.0145	0.0118	0.0083	0.0048	endocrine_nutritional_and_metabolic
FA	SCLE02	21833088	Multiple sclerosis	0.0744	0.1508	0.4932	0.6219	0.93285	1	0.0535	0.0281	1.0575	0.0094	-0.0081	0.0057	nervous_system
FA	GLYC22	28898252	HbA1c European	-0.0293	0.0595	-0.4922	0.6226	0.932926173	1	0.0608	0.0072	0.9195	0.009	0.0039	0.0045	endocrine_nutritional_and_metabolic
MD	BLOO12	27863252	white blood cell count	0.0233	0.0476	0.4902	0.624	0.93405	1	0.1769	0.0165	0.9653	0.0194	-0.0019	0.0062	circulatory_system
MD	ADIP06M	27918534	Visceral adipose tissue volume adjusted for BMI (VATadjBMI)	0.0692	0.1421	0.487	0.6262	0.936367742	1	0.2112	0.0534	1.0262	0.0063	-0.0024	0.0052	endocrine_nutritional_and_metabolic
MD	ADIP01F	27918534	Pericardial adipose tissue volume	-0.0731	0.1508	-0.4852	0.6275	0.937336279	1	0.1877	0.0687	1.0097	0.0066	5.00E-04	0.0047	endocrine_nutritional_and_metabolic
WMH	CHOL27	20686565	LDL-C	-0.0254	0.053	-0.4796	0.6315	0.941294136	1	0.0941	0.0259	0.9584	0.044	0.0032	0.005	endocrine_nutritional_and_metabolic
MD	WHIP04F	25673412	Waist-hip ratio all ancestries female	0.0274	0.0573	0.4784	0.6324	0.941294136	1	0.1169	0.0106	0.8853	0.0089	-0.0037	0.0049	anthropometrics
WMH	MENA01F	25231870	Age at Menarche (marker of puberty in females)	0.0195	0.0408	0.4777	0.6329	0.941294136	1	0.1633	0.0083	0.9703	0.0108	-0.0048	0.0052	anthropometrics
MD	BLOO24	27863252	Lymphocyte percentage of white cells	0.023	0.0483	0.4768	0.6335	0.941294136	1	0.1471	0.0115	0.9672	0.0154	-0.0044	0.0057	circulatory_system
WMH	DEPR03	22472876	Major depressive disorder (PGC1)	-0.0369	0.0777	-0.4745	0.6352	0.941294136	1	0.1602	0.0258	1.0093	0.0067	0.0041	0.0046	mental_and_behavioural
WMH	SUBJ01	27089181	Subjective well-being: survey questions on life satisfaction, positive affect, or happiness	-0.0268	0.0567	-0.4736	0.6358	0.941294136	1	0.0248	0.002	1.0016	0.0071	-0.0074	0.0056	behaviour_and_personality
FA	CHOL23	27005778	Total cholesterol in HDL	-0.0497	0.1049	-0.4736	0.6358	0.941294136	1	0.0921	0.0279	1.0063	0.0125	0.0035	0.0047	endocrine_nutritional_and_metabolic
FA	BODY04M	25673413	BMI (Locke) male	-0.0199	0.0421	-0.4731	0.6361	0.941294136	1	0.1748	0.0116	0.7894	0.0087	5.53E-05	0.0054	anthropometrics
WMH	BLOO28	27863252	Monocyte percentage of white cells	-0.0166	0.035	-0.4724	0.6366	0.941294136	1	0.1675	0.0207	1.0382	0.0358	0.0031	0.005	circulatory_system
MD	ADIP05M	27918534	Visceral adipose tissue volume (VAT)	-0.0712	0.1507	-0.4723	0.6367	0.941294136	1	0.1735	0.0585	1.0327	0.0064	0.0016	0.0051	endocrine_nutritional_and_metabolic
FA	MENO01F	26414677	Age at Menopause	-0.0265	0.0567	-0.4677	0.64	0.941300917	1	0.1357	0.0158	0.9891	0.0137	-0.0011	0.0049	anthropometrics
FA	ADIP08F	27918534	Ratio of visceral-to-subcutaneous adipose tissue volume (VATSAT)	-0.0558	0.1195	-0.4674	0.6402	0.941300917	1	0.1841	0.0414	1.0507	0.0061	0.0032	0.0052	endocrine_nutritional_and_metabolic
WMH	BLOO33	27863252	Plateletcrit	0.0162	0.0346	0.4674	0.6402	0.941300917	1	0.2023	0.0175	1.0162	0.0244	-7.00E-04	0.0053	circulatory_system
MD	WHIP06	25673412	Waist-hip ratio all ancestries BMI-adjusted	0.026	0.0557	0.466	0.6412	0.941300917	1	0.0927	0.0075	0.8521	0.0093	0.0021	0.0048	anthropometrics
WMH	PHLI05	27005778	Phospholipids in large HDL	-0.0384	0.0825	-0.4657	0.6414	0.941300917	1	0.1255	0.0304	0.9984	0.0142	0.0025	0.0045	endocrine_nutritional_and_metabolic
MD	BFPC01	26833246	Body fat percentage (Lu. et al)	-0.0275	0.0592	-0.4647	0.6421	0.941300917	1	0.1066	0.0081	0.9045	0.0063	7.80E-05	0.0047	anthropometrics
WMH	LUNG03	28166213	High FEV1 versus average FEV1 never smokers	-0.0376	0.081	-0.4643	0.6424	0.941300917	1	0.2106	0.0338	1.0149	0.0066	-2.00E-04	0.0048	respiratory_system
MD	ADIP07	27918534	Visceral adipose tissue attenutation (VATHU)	-0.0658	0.1417	-0.4644	0.6424	0.941300917	1	0.1448	0.0397	1.0408	0.0061	0.0032	0.0054	endocrine_nutritional_and_metabolic
MD	BLOO28	27863252	Monocyte percentage of white cells	-0.0201	0.0432	-0.4641	0.6426	0.941300917	1	0.1677	0.0207	1.0378	0.0353	0.0037	0.0061	circulatory_system
WMH	LEAN01	28743860	Total body lean mass (TB-LM) / fat free mass (childhood)	-0.0294	0.0637	-0.4615	0.6444	0.942976375	1	0.3947	0.0477	0.9756	0.0066	0.0023	0.0048	anthropometrics
MD	WHIP05	25673412	Waist-hip ratio EUR BMI-adjusted	0.0258	0.0562	0.4599	0.6456	0.943771312	1	0.0917	0.0074	0.8549	0.0093	0.0022	0.0048	anthropometrics
WMH	INFB01	26192919	Inflammatory bowel diseases (UC + CD)	0.0204	0.0445	0.4571	0.6476	0.944477535	1	0.332	0.0343	1.0536	0.0104	5.00E-04	0.0051	digestive_system
MD	WHIP03F	25673412	Waist-hip ratio EUR female	0.0261	0.0575	0.4547	0.6493	0.944477535	1	0.1157	0.0106	0.8882	0.009	-0.0034	0.0049	anthropometrics
WMH	BLOO10	27863252	myeloid white cell count	-0.0193	0.0425	-0.454	0.6498	0.944477535	1	0.1622	0.018	0.9631	0.0203	0.0062	0.0061	circulatory_system
WMH	PHLI07	27005778	Phospholipids in large VLDL	-0.0368	0.0813	-0.4524	0.651	0.944477535	1	0.1158	0.0304	0.9893	0.0067	-0.0037	0.0044	endocrine_nutritional_and_metabolic
FA	ADIP08M	27918534	Ratio of visceral-to-subcutaneous adipose tissue volume (VATSAT)	-0.0555	0.1229	-0.4518	0.6514	0.944477535	1	0.2167	0.0566	1.0314	0.0065	0.0032	0.0053	endocrine_nutritional_and_metabolic
MD	LIPO16	27005778	Mean diameter for VLDL particles	-0.0418	0.0926	-0.4517	0.6515	0.944477535	1	0.1354	0.0344	0.9901	0.0084	0.0024	0.0044	endocrine_nutritional_and_metabolic
MD	HEIG07F	25865494	Sitting height ratio (SHR) Sitting/total height European female	-0.0477	0.1062	-0.4494	0.6531	0.944477535	1	0.3666	0.0834	0.993	0.0079	0.006	0.0048	anthropometrics
FA	PHLI01	27005778	Phospholipids in very large HDL	-0.0492	0.1099	-0.4477	0.6544	0.944477535	1	0.0914	0.0297	1.0075	0.0167	0.0068	0.0047	endocrine_nutritional_and_metabolic
MD	BLOO21	27863252	High light scatter percentage of red cells	-0.0253	0.0565	-0.4468	0.655	0.944477535	1	0.1655	0.0188	1.0259	0.0438	0.0043	0.0061	circulatory_system
FA	WAIS04M	25673412	Waist circumference all ancestries male BMI-adjusted	0.0244	0.0546	0.4467	0.6551	0.944477535	1	0.1743	0.0123	0.8729	0.008	0.0034	0.0055	anthropometrics
MD	REPR01M	27798627	Reproductive behavior: Age First Birth Male	0.0335	0.0751	0.4465	0.6552	0.944477535	1	0.1144	0.0105	0.9418	0.0064	-0.003	0.0044	behaviour_and_personality
MD	DIAB06	28566273	Type-2 Diabetes 2017 BMI-adjusted	-0.0336	0.0754	-0.4459	0.6556	0.944477535	1	0.0608	0.0065	1.0049	0.0084	0.0033	0.005	endocrine_nutritional_and_metabolic
FA	CHOL28	27005778	Total cholesterol in LDL	-0.0598	0.1346	-0.4442	0.6569	0.944477535	1	0.0712	0.0488	1.0125	0.0232	-0.0022	0.0047	endocrine_nutritional_and_metabolic
WMH	NEUR01	27089181	Neuroticism. UKB: 12-item version of the Eysenck Personality Inventory Neuroticism; GPC: item response theory	-0.0283	0.0638	-0.4441	0.657	0.944477535	1	0.089	0.0075	0.9898	0.0117	0.0066	0.0072	behaviour_and_personality
WMH	BLOO09	27863252	granulocyte count	-0.0187	0.0421	-0.4429	0.6578	0.944477535	1	0.1585	0.0187	0.96	0.021	0.0059	0.006	circulatory_system
WMH	BLOO01	27863252	platelet count	0.0143	0.0323	0.4422	0.6583	0.944477535	1	0.2272	0.0182	0.9953	0.0274	0.0059	0.0052	circulatory_system
MD	CONS01	21173776	Conscientiousness (NEO five factor inventory)	0.0782	0.1767	0.4422	0.6583	0.944477535	1	0.0747	0.0292	0.9996	0.0068	-0.0062	0.0056	behaviour_and_personality
FA	SMOK01	20418890	Tobacco: age of smoking initiation	-0.0521	0.1183	-0.4406	0.6595	0.944477535	1	0.0616	0.0185	0.9995	0.0061	-0.0024	0.0042	behaviour_and_personality
FA	CHRO05	27494321	Oversleeper	0.048	0.1089	0.4405	0.6596	0.944477535	1	0.0189	0.004	1.0164	0.0069	-0.0048	0.0053	behaviour_and_personality
MD	GLYC33	24699409	OGTT: area under the insulin curve (AUC ins)	0.1642	0.3728	0.4404	0.6596	0.944477535	1	0.0573	0.1099	1.01	0.0077	-0.0013	0.0047	endocrine_nutritional_and_metabolic
MD	AMIN03	27005778	Glycine	-0.038	0.0863	-0.44	0.6599	0.944477535	1	0.2111	0.1149	0.9979	0.0081	0.003	0.0049	endocrine_nutritional_and_metabolic
MD	HEIG07	25865494	Sitting height ratio (SHR) Sitting/total height European	-0.0374	0.0852	-0.4389	0.6608	0.944477535	1	0.3977	0.0503	0.9799	0.0078	0.005	0.0052	anthropometrics
MD	LUNG06	28166213	High FEV1 versus average FEV1 heavy smokers	0.0415	0.0947	0.4382	0.6612	0.944477535	1	0.1777	0.0365	1.0011	0.007	0.0018	0.0043	respiratory_system
WMH	ADIP09F	27918534	Ratio of visceral-to-subcutaneous adipose tissue volume adjusted for BMI (VATSATadjBMI)	-0.0424	0.0972	-0.4364	0.6625	0.944795894	1	0.1799	0.0448	1.0541	0.0063	0.0029	0.0053	endocrine_nutritional_and_metabolic
WMH	NEUR02F	Not published (J. Coleman 2017 UK Biobank)	Neuroticism 300K complete female. UKB: 12-item version of the Eysenck Personality Inventory Neuroticism; GPC: item response theory	-0.023	0.053	-0.4341	0.6642	0.944795894	1	0.1221	0.0076	0.9966	0.0098	0.0075	0.0059	behaviour_and_personality
FA	WAIS03M	25673412	Waist circumference EU male BMI-adjusted	0.0237	0.0546	0.434	0.6643	0.944795894	1	0.1772	0.0124	0.8742	0.0081	0.0034	0.0055	anthropometrics
FA	ADIP02F	27918534	Pericardial adipose tissue volume adjusted for height and weight (PATadjHtWt)	0.0487	0.1124	0.4337	0.6645	0.944795894	1	0.256	0.0746	1.013	0.0069	-0.0071	0.0047	endocrine_nutritional_and_metabolic
MD	IRON02	25352340	Transferrin	0.0585	0.1351	0.4328	0.6652	0.944795894	1	0.0473	0.019	1.0759	0.0208	-0.0057	0.0063	endocrine_nutritional_and_metabolic
FA	ADIP09F	27918534	Ratio of visceral-to-subcutaneous adipose tissue volume adjusted for BMI (VATSATadjBMI)	-0.0505	0.1169	-0.432	0.6657	0.944795894	1	0.1795	0.0449	1.0541	0.0064	0.0044	0.0051	endocrine_nutritional_and_metabolic
WMH	BLOO13	27863252	Sum basophil neutrophil counts	-0.0188	0.0438	-0.4298	0.6673	0.944795894	1	0.159	0.0188	0.9591	0.0212	0.0057	0.0059	circulatory_system
FA	PHLI09	27005778	Phospholipids in medium LDL	-0.0565	0.1316	-0.4292	0.6678	0.944795894	1	0.0726	0.0421	1.0087	0.0193	-0.0027	0.0047	endocrine_nutritional_and_metabolic
MD	WHIP06F	25673412	Waist-hip ratio all ancestries female BMI-adjusted	0.0263	0.0612	0.4291	0.6679	0.944795894	1	0.1156	0.0131	0.9035	0.0106	-0.0021	0.005	anthropometrics
FA	ALCO02M	27911795	Daily alcohol use (light/heavy) male	-0.067	0.1565	-0.4279	0.6687	0.944795894	1	0.0351	0.0179	1.0056	0.0068	-0.0038	0.0049	behaviour_and_personality
FA	OBES01	23563607	Obesity class 1	-0.0206	0.0482	-0.4277	0.6688	0.944795894	1	0.1702	0.009	0.7978	0.0087	8.00E-04	0.0054	anthropometrics
FA	SCLE01	17660530	Multiple sclerosis	0.0438	0.1029	0.4259	0.6702	0.944795894	1	0.2793	0.1656	1.0238	0.0101	-0.002	0.0044	nervous_system
WMH	ADIP08	27918534	Ratio of visceral-to-subcutaneous adipose tissue volume (VATSAT)	0.0351	0.0825	0.4254	0.6705	0.944795894	1	0.1574	0.0269	1.0459	0.0066	0.0034	0.0057	endocrine_nutritional_and_metabolic
FA	FATT15	27005778	Description of average fatty acid chain length, not actual carbon number	-0.0503	0.1182	-0.4251	0.6707	0.944795894	1	0.0984	0.0329	0.9836	0.0064	3.00E-04	0.0047	endocrine_nutritional_and_metabolic
FA	PALL01	25607358	Subcortical brain regions: Pallidum	-0.0506	0.1196	-0.4236	0.6719	0.944795894	1	0.1617	0.0399	0.9777	0.0068	-0.0012	0.005	brain
MD	WHIP05F	25673412	Waist-hip ratio EUR female BMI-adjusted	0.0258	0.061	0.4227	0.6725	0.944795894	1	0.1143	0.013	0.9058	0.0106	-0.0019	0.0049	anthropometrics
FA	FATT24	27005778	Omega-3 fatty acids	0.046	0.1088	0.4226	0.6726	0.944795894	1	0.1535	0.0409	0.9912	0.0075	-0.0036	0.0049	endocrine_nutritional_and_metabolic
FA	TRGL08	27005778	Triglycerides in small HDL	0.0508	0.1208	0.4205	0.6741	0.945674854	1	0.0633	0.0271	0.9995	0.0086	-0.0013	0.0047	endocrine_nutritional_and_metabolic
FA	CHOL29	27005778	Total cholesterol in medium HDL	0.0612	0.1461	0.4191	0.6752	0.945674854	1	0.0504	0.0245	1.0001	0.0085	-0.0021	0.0045	endocrine_nutritional_and_metabolic
FA	SMOK04	20418890	Tobacco: smoking initiation (ever versus never been a regular smoker)	-0.027	0.0645	-0.419	0.6752	0.945674854	1	0.0747	0.0067	0.9974	0.006	0.0012	0.0045	behaviour_and_personality
MD	FATT13	27005778	Average number of double bonds in a fatty acid chain	-0.0382	0.0919	-0.4161	0.6773	0.947692405	1	0.1675	0.0555	1.0025	0.0076	0.0034	0.0046	endocrine_nutritional_and_metabolic
MD	SMOK03	20418890	Tobacco: CPD (cigarets per day)	-0.0443	0.1069	-0.4139	0.6789	0.948280485	1	0.0594	0.0155	1.0055	0.0061	0.0064	0.0043	behaviour_and_personality
MD	AMIN04	27005778	Histidine	-0.0882	0.2134	-0.4132	0.6795	0.948280485	1	0.0326	0.0233	1.0046	0.0075	-8.00E-04	0.0043	endocrine_nutritional_and_metabolic
MD	NEUR02M	Not published (J. Coleman 2017 UK Biobank)	Neuroticism 300K complete male. UKB: 12-item version of the Eysenck Personality Inventory Neuroticism; GPC: item response theory	0.0246	0.0596	0.4129	0.6797	0.948280485	1	0.1148	0.0091	1.0061	0.0107	0.0024	0.0057	behaviour_and_personality
WMH	PTSD03M	28439101	PTSD European male	0.1052	0.2572	0.409	0.6825	0.950691008	1	0.0586	0.091	0.9977	0.0058	-0.0071	0.0044	mental_and_behavioural
MD	HEIG01	25281659	Birth Length	-0.0395	0.0974	-0.4062	0.6846	0.950691008	1	0.1689	0.0228	0.9925	0.0072	0.0056	0.0057	anthropometrics
MD	ADIP09F	27918534	Ratio of visceral-to-subcutaneous adipose tissue volume adjusted for BMI (VATSATadjBMI)	0.0513	0.1263	0.4059	0.6848	0.950691008	1	0.1794	0.0449	1.0541	0.0064	-0.0034	0.005	endocrine_nutritional_and_metabolic
FA	LIPI07	27005778	Total lipids in medium LDL	-0.0516	0.1275	-0.4046	0.6857	0.950691008	1	0.0854	0.048	1.0083	0.0202	-0.001	0.0046	endocrine_nutritional_and_metabolic
FA	ADIP06	27918534	Visceral adipose tissue volume adjusted for BMI (VATadjBMI)	-0.0374	0.0926	-0.4038	0.6864	0.950691008	1	0.1639	0.0275	1.0366	0.0068	0.0031	0.005	endocrine_nutritional_and_metabolic
MD	FATT21	27005778	Average number of methylene groups per a double bond	-0.036	0.0894	-0.4026	0.6873	0.950691008	1	0.1982	0.0817	0.9962	0.008	5.57E-05	0.0046	endocrine_nutritional_and_metabolic
FA	DIAB03	24509480	Type 2 Diabetes 2014	0.0234	0.0582	0.4013	0.6882	0.950691008	1	0.0688	0.0062	0.9677	0.0092	-0.0094	0.0046	endocrine_nutritional_and_metabolic
WMH	ANXI03M	https://www.biorxiv.org/content/early/2017/10/16/203844	Lifetime probable anxiety diagnosis - Males	0.0295	0.0737	0.3997	0.6894	0.950691008	1	0.0715	0.012	1.0023	0.0057	0.0082	0.0048	mental_and_behavioural
MD	NEUR03M	Not published (J. Coleman 2017 UK Biobank)	Neuroticism 150K healthy male. UKB: 12-item version of the Eysenck Personality Inventory Neuroticism; GPC: item response theory	0.0302	0.0759	0.3981	0.6906	0.950691008	1	0.1018	0.0131	1.0065	0.0102	0.0017	0.0055	behaviour_and_personality
FA	CHOL17	27005778	Free cholesterol in small VLDL	0.0402	0.1011	0.3976	0.6909	0.950691008	1	0.1102	0.0333	1.0004	0.0088	-0.0027	0.0045	endocrine_nutritional_and_metabolic
WMH	CHOL08	27005778	cholesterol in large HDL	-0.0336	0.0851	-0.3943	0.6933	0.950691008	1	0.1024	0.0283	1.0067	0.0143	6.00E-04	0.0045	endocrine_nutritional_and_metabolic
FA	CELI01	20190752	Celiac Disease	-0.0385	0.0982	-0.3918	0.6952	0.950691008	1	0.2518	0.0452	1.0667	0.0088	0.0017	0.0059	digestive_system
WMH	FATT10	27005778	22:6, docosahexaenoic acid	-0.0356	0.0909	-0.3914	0.6955	0.950691008	1	0.1288	0.0378	0.9965	0.0074	-0.002	0.0043	endocrine_nutritional_and_metabolic
MD	WAIS02F	25673412	Waist circumference all ancestries female	0.0179	0.0456	0.3914	0.6955	0.950691008	1	0.1623	0.0101	0.8082	0.0073	-0.0041	0.0046	anthropometrics
FA	LIPO11	27005778	Concentration of small VLDL particles	0.0334	0.0856	0.3904	0.6962	0.950691008	1	0.1473	0.0359	0.9908	0.0078	-0.0014	0.0041	endocrine_nutritional_and_metabolic
MD	TANN01M	24770850	Tanner Stage: males	-0.1965	0.5031	-0.3905	0.6962	0.950691008	1	0.0508	0.1224	1.0057	0.0073	-0.0076	0.0057	anthropometrics
MD	LIPI07	27005778	Total lipids in medium LDL	0.0534	0.1371	0.3894	0.697	0.950691008	1	0.0856	0.0481	1.0082	0.0202	-8.00E-04	0.0047	endocrine_nutritional_and_metabolic
FA	CHOL02	27005778	Cholesterol esters in large LDL	-0.0538	0.1383	-0.3893	0.6971	0.950691008	1	0.0758	0.0507	1.0128	0.0219	-0.002	0.0048	endocrine_nutritional_and_metabolic
FA	ADIP06M	27918534	Visceral adipose tissue volume adjusted for BMI (VATadjBMI)	0.0478	0.123	0.3885	0.6976	0.950691008	1	0.2113	0.0533	1.0262	0.0063	0.0011	0.005	endocrine_nutritional_and_metabolic
FA	BLOO08	27863252	basophil count	-0.0214	0.0552	-0.3884	0.6977	0.950691008	1	0.0706	0.0095	1	0.0172	0.0015	0.0056	circulatory_system
WMH	TRGL06	27005778	Triglycerides in large VLDL	-0.0306	0.0793	-0.3861	0.6994	0.950691008	1	0.1125	0.0286	0.9882	0.0065	-0.0051	0.0044	endocrine_nutritional_and_metabolic
FA	WAIS02F	25673412	Waist circumference all ancestries female	-0.0174	0.045	-0.3861	0.6994	0.950691008	1	0.1623	0.0101	0.8083	0.0073	-0.0016	0.0047	anthropometrics
MD	COAD02	26343387	Coronary Artery Disease (European and South Asian and East Asian, 1000 Genomes-based GWAS ): recessive model	-0.0262	0.0679	-0.3858	0.6996	0.950691008	1	0.0179	0.0021	0.9592	0.0051	0.003	0.0039	circulatory_system
FA	BIPO01	21926972	Bipolar disorder	0.0262	0.068	0.3852	0.7001	0.950691008	1	0.431	0.0383	1.0227	0.0082	-0.0079	0.0057	mental_and_behavioural
FA	GLYC13	26833098	Leptin (BMI-adjusted)	0.0365	0.0948	0.385	0.7002	0.950691008	1	0.0954	0.0173	1.0033	0.007	0.0019	0.0046	endocrine_nutritional_and_metabolic
MD	BLOO04	27863252	reticulocyte count	-0.0203	0.0527	-0.3848	0.7004	0.950691008	1	0.1685	0.0194	1.0161	0.0411	4.97E-05	0.0058	circulatory_system
WMH	BLOO08	27863252	basophil count	-0.0222	0.0579	-0.3841	0.7009	0.950691008	1	0.0709	0.0095	0.9989	0.0173	6.00E-04	0.0057	circulatory_system
FA	WAIS01M	25673412	Waist circumference EU male	-0.0201	0.0524	-0.3838	0.7011	0.950691008	1	0.1816	0.0172	0.8567	0.009	0.0014	0.0055	anthropometrics
FA	REPR02	27798627	Reproductive behavior: Number of Children Ever Born	0.0221	0.0582	0.3788	0.7048	0.950691008	1	0.0238	0.0017	0.9703	0.0072	-0.0044	0.0046	behaviour_and_personality
WMH	DEPR02	27089181	Depressive symptoms	0.0232	0.0617	0.3756	0.7072	0.950691008	1	0.0472	0.0037	1	0.007	0.0022	0.0055	behaviour_and_personality
FA	ADIP09M	27918534	Ratio of visceral-to-subcutaneous adipose tissue volume adjusted for BMI (VATSATadjBMI)	-0.0509	0.1356	-0.3754	0.7074	0.950691008	1	0.1763	0.0555	1.0361	0.0064	0.0017	0.0053	endocrine_nutritional_and_metabolic
FA	COAD01	26343387	Coronary Artery Disease (European and South Asian and East Asian, 1000 Genomes-based GWAS ): additive model	0.0196	0.0524	0.3753	0.7074	0.950691008	1	0.067	0.0051	0.8852	0.0082	-0.0093	0.0044	circulatory_system
WMH	TRGL03	20686565	Triglycerides	-0.0185	0.0498	-0.372	0.7099	0.950691008	1	0.1492	0.0256	0.8636	0.0144	0.0045	0.0056	endocrine_nutritional_and_metabolic
MD	KETO02	27005778	Metabolites: Acetoacetate	0.0467	0.1256	0.3718	0.71	0.950691008	1	0.0765	0.0279	0.979	0.0072	-0.0018	0.0042	endocrine_nutritional_and_metabolic
WMH	URIN11	26831199	eGFRcys (serum cystatin)	-0.025	0.0671	-0.3718	0.7101	0.950691008	1	0.1652	0.0661	0.9533	0.014	-0.0083	0.0053	genitourinary_system
FA	WHIP04F	25673412	Waist-hip ratio all ancestries female	-0.0205	0.0551	-0.3716	0.7102	0.950691008	1	0.1169	0.0106	0.8852	0.009	-0.002	0.0048	anthropometrics
FA	CHOL10	27005778	Free cholesterol	0.0592	0.1594	0.3711	0.7106	0.950691008	1	0.0691	0.0415	1.0228	0.0102	-0.0025	0.0045	endocrine_nutritional_and_metabolic
FA	FATT26	27005778	Omega-9 and saturated fatty acids	0.0492	0.1325	0.3711	0.7106	0.950691008	1	0.085	0.0441	0.9963	0.0078	-8.00E-04	0.0045	endocrine_nutritional_and_metabolic
FA	GROW03	23449627	Pubertal growth: standardized difference in height between age 8 and adult in males and females	0.0339	0.0916	0.3705	0.711	0.950691008	1	0.3301	0.0501	0.9718	0.0077	-0.0024	0.0055	anthropometrics
MD	PHLI12	27005778	Phospholipids in very small VLDL	-0.053	0.1431	-0.3704	0.7111	0.950691008	1	0.0853	0.0375	1.0149	0.0154	6.00E-04	0.0048	endocrine_nutritional_and_metabolic
MD	CHOL05	27005778	Cholesterol esters in medium LDL	0.0535	0.1444	0.3703	0.7112	0.950691008	1	0.0805	0.0494	1.0104	0.0209	4.61E-05	0.0048	endocrine_nutritional_and_metabolic
FA	AGGR01	26087016	Aggression	0.0593	0.1609	0.3685	0.7125	0.950691008	1	0.0517	0.0249	0.9929	0.0076	0.0015	0.0054	behaviour_and_personality
WMH	PTSD01F	28439101	PTSD Mixed Ancestry	0.0669	0.1819	0.3678	0.713	0.950691008	1	0.0538	0.0383	1.0097	0.0053	-0.0041	0.0046	mental_and_behavioural
MD	MENA02F	28436984	Age at Menarche (marker of puberty in females)	0.0145	0.0395	0.3678	0.713	0.950691008	1	0.16	0.0081	1.0131	0.0151	4.00E-04	0.0065	anthropometrics
MD	URAT01	23263486	Urate	-0.0206	0.0561	-0.3677	0.7131	0.950691008	1	0.1524	0.0529	0.8539	0.0451	0.0048	0.0051	endocrine_nutritional_and_metabolic
MD	WEIG03	27680694	Birth weight all ancestries	-0.0196	0.0534	-0.3662	0.7142	0.950691008	1	0.0973	0.0064	1.0333	0.0099	0.011	0.0052	anthropometrics
FA	ADIP06F	27918534	Visceral adipose tissue volume adjusted for BMI (VATadjBMI)	-0.0387	0.1064	-0.3636	0.7162	0.950691008	1	0.2321	0.0447	1.0411	0.0065	4.00E-04	0.0054	endocrine_nutritional_and_metabolic
WMH	URIN03	27005778	Urea	-0.0793	0.2186	-0.3627	0.7168	0.950691008	1	0.0221	0.0217	0.995	0.006	0.0036	0.0046	genitourinary_system
FA	FATT13	27005778	Average number of double bonds in a fatty acid chain	0.0343	0.0948	0.3622	0.7172	0.950691008	1	0.1674	0.0555	1.0026	0.0076	-0.0036	0.0046	endocrine_nutritional_and_metabolic
FA	LIPO13	27005778	Concentration of very large VLDL particles	0.0334	0.0923	0.3614	0.7178	0.950691008	1	0.1266	0.0298	0.9826	0.0068	-0.0031	0.0039	endocrine_nutritional_and_metabolic
MD	INCO02	27818178	Household income, one person per household	-0.0261	0.0724	-0.3604	0.7185	0.950691008	1	0.0716	0.0068	1.0301	0.0068	-0.0048	0.005	behaviour_and_personality
WMH	ADIP04M	27918534	Subcutaneous adipose tissue attenuation (SATHU)	0.0829	0.2301	0.3603	0.7186	0.950691008	1	0.0585	0.0801	1.0643	0.0073	-0.0019	0.005	endocrine_nutritional_and_metabolic
WMH	BALD01	28196072	Male pattern baldness	-0.0155	0.0431	-0.36	0.7189	0.950691008	1	0.3	0.0438	1.0363	0.0194	0.0075	0.005	anthropometrics
MD	ATOP01	26482879	Atopic dermatitis	-0.0393	0.1097	-0.3585	0.72	0.950691008	1	0.0723	0.0164	1.0233	0.007	0.0045	0.005	dermatology
FA	WHIP03F	25673412	Waist-hip ratio EUR female	-0.0197	0.0553	-0.3572	0.7209	0.950691008	1	0.1157	0.0106	0.8881	0.009	-0.0024	0.0048	anthropometrics
FA	GLYC44	28490609	IVGTT: DI BMI-adjusted	0.0543	0.1529	0.3551	0.7225	0.950691008	1	0.1579	0.0907	0.9985	0.0066	-3.00E-04	0.0041	endocrine_nutritional_and_metabolic
FA	BLOO01	27863252	platelet count	-0.014	0.0396	-0.3536	0.7236	0.950691008	1	0.2262	0.018	0.9985	0.0272	-0.0055	0.0058	circulatory_system
FA	GROW01	23449627	Pubertal growth: single height measurement at age 10 in girls and 12 in boys	0.0256	0.0724	0.3534	0.7238	0.950691008	1	0.4279	0.0479	0.9527	0.008	-0.0027	0.0055	anthropometrics
WMH	BLOO30	27863252	Sum neutrophil eosinophil counts	-0.0153	0.0434	-0.3524	0.7246	0.950691008	1	0.1586	0.0183	0.962	0.0208	0.0049	0.0059	circulatory_system
WMH	CHOL34	27005778	Total cholesterol in very large HDL	-0.0516	0.1466	-0.3524	0.7246	0.950691008	1	0.0362	0.0225	1.0113	0.0115	-0.0026	0.0046	endocrine_nutritional_and_metabolic
MD	MENO01F	26414677	Age at Menopause	0.0223	0.0635	0.3516	0.7252	0.950691008	1	0.1357	0.0158	0.989	0.0137	8.17E-05	0.0054	anthropometrics
MD	FATT10	27005778	22:6, docosahexaenoic acid	-0.0453	0.1289	-0.3512	0.7254	0.950691008	1	0.129	0.0383	0.9964	0.0073	0.0048	0.0049	endocrine_nutritional_and_metabolic
FA	ULCC01	26192919	Ulcerative Colitis	-0.0233	0.0665	-0.3509	0.7257	0.950691008	1	0.2568	0.0327	1.0473	0.0099	0.0031	0.0047	digestive_system
FA	LIPO01	27005778	Concentration of IDL particles	0.044	0.1255	0.3508	0.7258	0.950691008	1	0.0788	0.0415	1.0166	0.0176	-0.003	0.0046	endocrine_nutritional_and_metabolic
MD	WAIS01F	25673412	Waist circumference EU female	0.016	0.0457	0.3496	0.7266	0.950691008	1	0.1602	0.0099	0.8103	0.0072	-0.004	0.0045	anthropometrics
MD	SCBP01	24280982	Schizophrenia+bipolar	0.019	0.0545	0.3492	0.727	0.950691008	1	0.3773	0.0221	1.0203	0.009	-0.0011	0.0058	mental_and_behavioural
MD	SLEE02	27568811	Sleep duration in children, BMI-adjusted.	0.0468	0.1342	0.3485	0.7275	0.950691008	1	0.1517	0.0445	0.9789	0.0064	-0.0026	0.0044	behaviour_and_personality
WMH	ADIP02	27918534	Pericardial adipose tissue volume adjusted for height and weight (PATadjHtWt)	0.0321	0.0922	0.3484	0.7276	0.950691008	1	0.1935	0.046	1.0214	0.0067	0.0015	0.0053	endocrine_nutritional_and_metabolic
FA	INSO01M	28604731	Insomnia male	-0.0324	0.0932	-0.348	0.7278	0.950691008	1	0.0603	0.0088	0.9943	0.0074	-0.0093	0.0046	behaviour_and_personality
MD	GLYC03	21873549	Fasting pro-insulin	0.0527	0.1517	0.3475	0.7282	0.950691008	1	0.165	0.0886	0.9861	0.0097	-0.0064	0.0048	endocrine_nutritional_and_metabolic
WMH	ADIP09	27918534	Ratio of visceral-to-subcutaneous adipose tissue volume adjusted for BMI (VATSATadjBMI)	0.0295	0.0849	0.3473	0.7284	0.950691008	1	0.145	0.0266	1.0527	0.0067	0.0014	0.0056	endocrine_nutritional_and_metabolic
FA	LUNG02	28166213	Low FEV1 versus high FEV1 never smokers	-0.0166	0.0482	-0.345	0.7301	0.950863278	1	0.6219	0.0438	1.0127	0.007	-7.00E-04	0.0044	respiratory_system
FA	FATT10	27005778	22:6, docosahexaenoic acid	0.0385	0.1125	0.3421	0.7323	0.950863278	1	0.1287	0.0384	0.9964	0.0073	-0.0022	0.0044	endocrine_nutritional_and_metabolic
MD	PHLI04	27005778	Phospholipids in IDL	-0.0566	0.1656	-0.342	0.7324	0.950863278	1	0.0603	0.0411	1.0214	0.0193	-4.00E-04	0.0049	endocrine_nutritional_and_metabolic
FA	IRON03	25352340	Transferrin saturation	-0.0683	0.2	-0.3414	0.7328	0.950863278	1	0.0158	0.0107	1.0319	0.0098	0.0022	0.0059	endocrine_nutritional_and_metabolic
FA	LONE01	27629369	Loneliness: Linear	-0.0552	0.1621	-0.3408	0.7333	0.950863278	1	0.1088	0.0578	1.0057	0.0062	2.00E-04	0.0051	behaviour_and_personality
WMH	CIRR01	26394269	Primary Biliary Cirrhosis	0.0249	0.0736	0.339	0.7346	0.950863278	1	0.3812	0.0634	1.0025	0.0098	2.00E-04	0.0059	digestive_system
WMH	CHOL18	27005778	Free cholesterol in very large HDL	0.0408	0.1209	0.3378	0.7355	0.950863278	1	0.0484	0.0246	1.014	0.0138	-0.0035	0.0046	endocrine_nutritional_and_metabolic
MD	CHOL30	27005778	Total cholesterol in medium LDL	0.0464	0.1383	0.3357	0.7371	0.950863278	1	0.0724	0.0452	1.0113	0.0215	-4.00E-04	0.0046	endocrine_nutritional_and_metabolic
MD	WAIS03F	25673412	Waist circumference EU female BMI-adjusted	-0.0204	0.061	-0.3348	0.7377	0.950863278	1	0.1118	0.0093	0.8931	0.0087	-0.002	0.005	anthropometrics
FA	CHOL12	27005778	Free cholesterol in large HDL	-0.0318	0.0952	-0.3343	0.7381	0.950863278	1	0.1048	0.0285	1.0084	0.0142	0.0051	0.0048	endocrine_nutritional_and_metabolic
WMH	PUTA01	25607358	Subcortical brain regions: Putamen	-0.0235	0.0703	-0.3337	0.7386	0.950863278	1	0.2978	0.0457	0.9501	0.0071	-0.0034	0.0049	brain
MD	LIPI13	27005778	Total lipids in very small VLDL	-0.0409	0.1228	-0.3336	0.7387	0.950863278	1	0.1069	0.0351	1.0094	0.0125	3.00E-04	0.0048	endocrine_nutritional_and_metabolic
FA	WAIS01F	25673412	Waist circumference EU female	-0.015	0.0453	-0.3312	0.7405	0.950863278	1	0.1601	0.0099	0.8103	0.0072	-0.0019	0.0047	anthropometrics
MD	HEIG07M	25865494	Sitting height ratio (SHR) Sitting/total height European male	-0.0392	0.1183	-0.3311	0.7406	0.950863278	1	0.4541	0.0923	0.9837	0.0077	0.0012	0.0053	anthropometrics
MD	BLOO36	27863252	Reticulocyte fraction of red cells	-0.0178	0.0539	-0.3303	0.7412	0.950863278	1	0.1699	0.0202	1.0129	0.0418	0.0038	0.0056	circulatory_system
MD	KETO01	27005778	Metabolites: acetate	0.0427	0.1296	0.3299	0.7415	0.950863278	1	0.0571	0.019	1.0009	0.0067	0.0017	0.0046	endocrine_nutritional_and_metabolic
FA	LUNG06	28166213	High FEV1 versus average FEV1 heavy smokers	0.0304	0.0928	0.3278	0.7431	0.950863278	1	0.1783	0.0365	1.0009	0.007	-0.0025	0.0047	respiratory_system
MD	DEPR02	27089181	Depressive symptoms	-0.0233	0.0713	-0.3267	0.7439	0.950863278	1	0.0471	0.0038	1.0001	0.0071	0.0064	0.0051	behaviour_and_personality
MD	ALSD01	27455348	ALS	-0.0438	0.1341	-0.3264	0.7441	0.950863278	1	0.0488	0.013	0.995	0.0061	6.00E-04	0.0045	nervous_system
FA	REAS01	27046643	Verbal-numerical reasoning	0.0193	0.0591	0.3262	0.7443	0.950863278	1	0.1967	0.0175	1.0273	0.0077	0.0051	0.0049	intelligence_and_education
MD	WHIP03M	25673412	Waist-hip ratio EUR male	0.0224	0.0685	0.3261	0.7443	0.950863278	1	0.1409	0.0115	0.8903	0.0076	0.0028	0.0058	anthropometrics
FA	LIPI10	27005778	Total lipids in small VLDL	0.0295	0.0905	0.3258	0.7446	0.950863278	1	0.1413	0.0358	0.9926	0.008	-0.0017	0.0042	endocrine_nutritional_and_metabolic
MD	LIPO06	27005778	Concentration of medium LDL particles	0.0451	0.1384	0.3257	0.7446	0.950863278	1	0.0837	0.047	1.01	0.0196	-7.00E-04	0.0047	endocrine_nutritional_and_metabolic
MD	WAIS04F	25673412	Waist circumference all ancestries female BMI-adjusted	-0.0198	0.0611	-0.324	0.746	0.950863278	1	0.1134	0.0094	0.8911	0.0086	-0.0021	0.0051	anthropometrics
WMH	BLOO19	27863252	Granulocyte percentage of myeloid white cells	0.0116	0.0359	0.3236	0.7462	0.950863278	1	0.1553	0.0181	1.0183	0.0304	-0.0016	0.0049	circulatory_system
WMH	FATT07	27005778	Ratio of bisallylic groups to total fatty acids	0.0217	0.0673	0.323	0.7467	0.950863278	1	0.2731	0.0991	0.986	0.0079	-3.00E-04	0.0045	endocrine_nutritional_and_metabolic
WMH	SCLE02	21833088	Multiple sclerosis	0.0477	0.1483	0.3215	0.7478	0.950863278	1	0.0522	0.028	1.0581	0.0094	0.0091	0.0062	nervous_system
FA	LIPO06	27005778	Concentration of medium LDL particles	-0.0408	0.127	-0.3211	0.7481	0.950863278	1	0.0835	0.0471	1.0101	0.0196	-0.001	0.0046	endocrine_nutritional_and_metabolic
MD	LIPO09	27005778	Concentration of small HDL particles	0.0546	0.17	0.3212	0.7481	0.950863278	1	0.0459	0.0268	1.0014	0.0074	0.0053	0.0044	endocrine_nutritional_and_metabolic
MD	FATT26	27005778	Omega-9 and saturated fatty acids	-0.0416	0.1307	-0.3181	0.7504	0.950863278	1	0.0854	0.0441	0.9962	0.0078	-1.00E-04	0.004	endocrine_nutritional_and_metabolic
MD	BALD01	28196072	Male pattern baldness	-0.0179	0.0564	-0.3173	0.751	0.950863278	1	0.3005	0.0434	1.0359	0.0191	-3.00E-04	0.0052	anthropometrics
WMH	EXTR01	26362575	Extraversion (item response theory)	0.0251	0.0793	0.3172	0.7511	0.950863278	1	0.0515	0.0081	1.0007	0.0065	6.00E-04	0.0047	behaviour_and_personality
FA	CHKD01	26831199	CKD (chronic kidney disease)	-0.0347	0.1096	-0.3164	0.7517	0.950863278	1	0.0177	0.006	1.0173	0.0091	-7.00E-04	0.0052	genitourinary_system
WMH	URIN05	26631737	MA (microalbuminuria)	0.0455	0.1443	0.3153	0.7525	0.950863278	1	0.0147	0.0078	1.0067	0.007	0.0068	0.0047	genitourinary_system
FA	CHOL25	27005778	Total cholesterol in large LDL	-0.0436	0.1383	-0.3151	0.7527	0.950863278	1	0.068	0.045	1.0136	0.022	-0.0023	0.0047	endocrine_nutritional_and_metabolic
FA	PHLI11	27005778	Phospholipids in small VLDL	0.0283	0.0903	0.314	0.7535	0.950863278	1	0.1158	0.0344	0.9985	0.0086	-0.0019	0.0042	endocrine_nutritional_and_metabolic
WMH	HEIG07	25865494	Sitting height ratio (SHR) Sitting/total height European	-0.019	0.0608	-0.3134	0.754	0.950863278	1	0.3973	0.0504	0.98	0.0078	-0.0041	0.0054	anthropometrics
WMH	PTSD03F	28439101	PTSD European female	0.032	0.1023	0.3128	0.7545	0.950863278	1	0.456	0.1273	0.9867	0.0063	-0.0019	0.0047	mental_and_behavioural
FA	FATT21	27005778	Average number of methylene groups per a double bond	0.029	0.093	0.3122	0.7549	0.950863278	1	0.1983	0.0817	0.9962	0.008	0.0024	0.0047	endocrine_nutritional_and_metabolic
FA	DEPR02	27089181	Depressive symptoms	-0.0188	0.0601	-0.3121	0.755	0.950863278	1	0.0471	0.0038	1.0002	0.0071	-0.0055	0.0052	behaviour_and_personality
MD	FATT15	27005778	Description of average fatty acid chain length, not actual carbon number	-0.0396	0.1273	-0.311	0.7558	0.951037303	1	0.0985	0.0329	0.9835	0.0064	0.0041	0.0046	endocrine_nutritional_and_metabolic
FA	WAIS02M	25673412	Waist circumference all ancestries male	-0.0161	0.0522	-0.309	0.7573	0.951761276	1	0.1815	0.0175	0.8551	0.0093	0.001	0.0055	anthropometrics
MD	CHOL02	27005778	Cholesterol esters in large LDL	0.0467	0.1515	0.3085	0.7577	0.951761276	1	0.0759	0.0507	1.0127	0.0219	3.00E-04	0.0049	endocrine_nutritional_and_metabolic
FA	URIN03	27005778	Urea	-0.0661	0.2161	-0.3061	0.7596	0.951902877	1	0.0241	0.0218	0.9943	0.0059	-0.0017	0.0043	genitourinary_system
FA	SLEE02	27568811	Sleep duration in children, BMI-adjusted.	0.0369	0.1207	0.3057	0.7598	0.951902877	1	0.1517	0.0445	0.9789	0.0064	0.0026	0.0049	behaviour_and_personality
FA	LIPO09	27005778	Concentration of small HDL particles	-0.0473	0.1548	-0.3058	0.7598	0.951902877	1	0.0459	0.0268	1.0014	0.0074	-0.0031	0.0048	endocrine_nutritional_and_metabolic
MD	WHIP04M	25673412	Waist-hip ratio all ancestries male	0.0206	0.0679	0.304	0.7611	0.952700958	1	0.141	0.0113	0.8875	0.0075	0.0028	0.0058	anthropometrics
WMH	BLOO05	27863252	monocyte count	-0.0129	0.0426	-0.3019	0.7627	0.952807025	1	0.1863	0.0218	1.0469	0.0345	0.0043	0.0059	circulatory_system
FA	OVER01	23563607	Overweight	-0.0155	0.0514	-0.3019	0.7627	0.952807025	1	0.0876	0.0054	0.8185	0.0075	-0.001	0.0052	anthropometrics
FA	FATT22	27005778	Mono-unsaturated fatty acids	0.0365	0.1213	0.301	0.7634	0.952807025	1	0.1046	0.0425	0.9881	0.0078	-2.00E-04	0.0045	endocrine_nutritional_and_metabolic
MD	GLYC35	22581228	Fasting glucose (BMI-adjusted)	0.022	0.0733	0.2997	0.7644	0.952807025	1	0.098	0.0187	0.9986	0.0094	-0.0024	0.005	endocrine_nutritional_and_metabolic
WMH	ANKL01	28957384	Ankle injury	-0.0557	0.186	-0.2996	0.7645	0.952807025	1	0.0046	0.0043	1.0002	0.0061	0.0013	0.0044	musculoskeletal_system_and_connective_tissue
WMH	ACHI01	28358823	Achilles heel injury	-0.0368	0.1248	-0.295	0.768	0.956339688	1	0.009	0.0037	1.0009	0.0058	0.0021	0.0042	musculoskeletal_system_and_connective_tissue
WMH	BLOO27	27863252	Mean corpuscular volume	-0.0113	0.0384	-0.2931	0.7695	0.957377922	1	0.2392	0.0255	1.0001	0.0373	0.0083	0.0059	circulatory_system
FA	GLYC43	28490609	IVGTT: DI	0.0376	0.1296	0.2904	0.7715	0.95766937	1	0.2235	0.0868	0.9969	0.0063	6.00E-04	0.004	endocrine_nutritional_and_metabolic
WMH	FATT04	24823311	N-6 Fatty Acids: 20:4n6 (arachidonic acid)	0.0488	0.1683	0.2901	0.7717	0.95766937	1	0.0748	0.0641	1.037	0.0265	-0.0038	0.0047	endocrine_nutritional_and_metabolic
MD	LONG05	27015805	Mother attained age	0.0228	0.0788	0.2899	0.7719	0.95766937	1	0.0172	0.0016	1.0904	0.0088	0.012	0.0054	anthropometrics
MD	WAIS02M	25673412	Waist circumference all ancestries male	-0.0159	0.0549	-0.2892	0.7724	0.95766937	1	0.1814	0.0175	0.8552	0.0093	0.0028	0.0051	anthropometrics
MD	GLYC11	27005778	Glycerol	0.0557	0.1948	0.286	0.7749	0.958121574	1	0.0282	0.0204	1.0153	0.0063	-0.005	0.0043	endocrine_nutritional_and_metabolic
FA	OBES02	23563607	Obesity class 2	0.0171	0.0599	0.2845	0.776	0.958121574	1	0.161	0.0107	0.8774	0.0086	-0.0022	0.0069	anthropometrics
WMH	CONS01	21173776	Conscientiousness (NEO five factor inventory)	-0.0387	0.1363	-0.2837	0.7767	0.958121574	1	0.0748	0.0294	0.9996	0.0069	6.00E-04	0.0055	behaviour_and_personality
FA	DIAB02	22885922	Type 2 Diabetes 2012	0.0211	0.0745	0.283	0.7772	0.958121574	1	0.0971	0.0108	1.0128	0.0081	-0.0067	0.0054	endocrine_nutritional_and_metabolic
FA	ALSD01	27455348	ALS	0.033	0.1172	0.282	0.778	0.958121574	1	0.0488	0.013	0.995	0.0061	-0.0072	0.0044	nervous_system
FA	ADHD05M	29325848	ADHD male	0.0176	0.0626	0.2811	0.7786	0.958121574	1	0.2485	0.0205	1.0071	0.0082	0.0018	0.0052	mental_and_behavioural
FA	LIPI11	27005778	Total lipids in very large HDL	-0.0388	0.1383	-0.2803	0.7792	0.958121574	1	0.0639	0.0281	1.0138	0.0144	0.0078	0.0047	endocrine_nutritional_and_metabolic
MD	LUNG04	28166213	Low FEV1 versus average FEV1 heavy smokers	0.0319	0.1138	0.2801	0.7794	0.958121574	1	0.0948	0.0241	0.9953	0.0062	0.0026	0.0046	respiratory_system
WMH	MENA02F	28436984	Age at Menarche (marker of puberty in females)	0.0094	0.0336	0.2798	0.7796	0.958121574	1	0.1601	0.008	1.0122	0.015	-0.0024	0.0056	anthropometrics
FA	ALZH01	24162737	Alzheimer‚Äôs	0.028	0.1004	0.2792	0.7801	0.958121574	1	0.045	0.0208	1.0655	0.0294	0.0029	0.0057	nervous_system
FA	REPR01M	27798627	Reproductive behavior: Age First Birth Male	0.0174	0.0624	0.2782	0.7809	0.958121574	1	0.1144	0.0105	0.9418	0.0064	0.0014	0.0044	behaviour_and_personality
WMH	LIPI01	27005778	Total lipids in chylomicrons and largest VLDL particles	-0.0235	0.085	-0.277	0.7818	0.958121574	1	0.1234	0.0274	0.9883	0.0067	-0.0045	0.0045	endocrine_nutritional_and_metabolic
MD	WAIS02	25673412	Waist circumference all ancestries	0.011	0.0399	0.2765	0.7821	0.958121574	1	0.1429	0.0087	0.7399	0.0089	-0.0023	0.0046	anthropometrics
MD	CANU01	27023175	Lifetime cannabis use	0.0301	0.1091	0.276	0.7826	0.958121574	1	0.0904	0.0162	0.999	0.0067	5.00E-04	0.0052	mental_and_behavioural
WMH	OSTE03	26367794	Osteoporosis: lumbar spine bone mineral density	-0.0228	0.0831	-0.2741	0.784	0.958121574	1	0.2663	0.0377	0.99	0.0141	-0.0035	0.0105	musculoskeletal_system_and_connective_tissue
MD	LUNG01	28166213	Low FEV1 versus average FEV1 never smokers	0.0274	0.1002	0.2734	0.7845	0.958121574	1	0.1577	0.024	0.9955	0.0062	0.0026	0.0052	respiratory_system
FA	DEPR05	29700475	Major depressive disorder (PGC2 29 studies preliminary)	0.0197	0.0722	0.2733	0.7846	0.958121574	1	0.1065	0.0136	0.9919	0.007	-0.0036	0.0048	mental_and_behavioural
MD	BODY03	25673413	BMI (MIX Locke)	-0.01	0.0368	-0.2729	0.7849	0.958121574	1	0.1435	0.0079	0.6763	0.0101	-0.0026	0.0048	anthropometrics
WMH	ASTH01	20860503	Asthma	0.024	0.0886	0.2711	0.7863	0.958121574	1	0.1226	0.0231	0.9123	0.0077	-0.0038	0.0056	respiratory_system
MD	LIPI04	27005778	Total lipids in large LDL	0.0395	0.1457	0.2709	0.7865	0.958121574	1	0.0795	0.0497	1.0127	0.0214	-7.00E-04	0.0049	endocrine_nutritional_and_metabolic
MD	FATT24	27005778	Omega-3 fatty acids	-0.0325	0.1205	-0.2695	0.7875	0.958121574	1	0.154	0.0408	0.9911	0.0075	0.0041	0.0051	endocrine_nutritional_and_metabolic
MD	CHOL11	27005778	Free cholesterol in IDL	-0.0404	0.1502	-0.2693	0.7877	0.958121574	1	0.0706	0.0405	1.0204	0.0198	-9.00E-04	0.005	endocrine_nutritional_and_metabolic
MD	CHOL21	20686565	Total cholesterol	-0.0144	0.0537	-0.2688	0.7881	0.958121574	1	0.1195	0.0204	0.9046	0.0281	-7.00E-04	0.0049	endocrine_nutritional_and_metabolic
MD	SMOK04	20418890	Tobacco: smoking initiation (ever versus never been a regular smoker)	0.0193	0.0724	0.267	0.7895	0.958566385	1	0.0747	0.0067	0.9973	0.0061	-0.0015	0.0043	behaviour_and_personality
FA	CANU01	27023175	Lifetime cannabis use	-0.0265	0.0995	-0.2665	0.7898	0.958566385	1	0.0904	0.0162	0.999	0.0067	0.0032	0.0053	mental_and_behavioural
MD	GLAU01	27064256	Glaucoma (primary angle closure)	-0.0216	0.082	-0.2639	0.7918	0.960182785	1	0.1224	0.0184	1.0154	0.0071	-7.00E-04	0.0048	eye_and_adnexa
WMH	LUNG02	28166213	Low FEV1 versus high FEV1 never smokers	0.0146	0.0565	0.2595	0.7953	0.963613912	1	0.6225	0.0439	1.0126	0.007	-0.0024	0.0052	respiratory_system
WMH	LIPI11	27005778	Total lipids in very large HDL	-0.03	0.116	-0.2585	0.796	0.963649537	1	0.0644	0.0277	1.0136	0.0146	-0.001	0.0047	endocrine_nutritional_and_metabolic
MD	WAIS01	25673412	Waist circumference EU	0.0103	0.04	0.2571	0.7971	0.963841463	1	0.1414	0.0087	0.7419	0.0088	-0.0022	0.0046	anthropometrics
FA	COAD03	28714975	Coronary Artery Disease	0.012	0.0467	0.2566	0.7975	0.963841463	1	0.0438	0.0029	0.8547	0.0089	-0.0127	0.0044	circulatory_system
MD	BLOO10	27863252	myeloid white cell count	0.0127	0.0501	0.254	0.7995	0.965446639	1	0.1623	0.0178	0.9628	0.0201	2.00E-04	0.0063	circulatory_system
MD	ULCC01	26192919	Ulcerative Colitis	-0.016	0.0633	-0.2521	0.8009	0.966325189	1	0.257	0.0327	1.0472	0.0099	9.00E-04	0.0046	digestive_system
MD	HIPC02M	25673412	Hip circumference All Ancestries male	-0.0159	0.0637	-0.2504	0.8023	0.967202265	1	0.1902	0.0155	0.8687	0.0091	-0.0015	0.0052	anthropometrics
MD	CHKD01	26831199	CKD (chronic kidney disease)	0.0331	0.1333	0.2485	0.8038	0.96769214	1	0.0178	0.006	1.0173	0.0091	-4.00E-04	0.0054	genitourinary_system
MD	URIN11	26831199	eGFRcys (serum cystatin)	0.0211	0.0852	0.2479	0.8042	0.96769214	1	0.1663	0.0661	0.9526	0.014	0.0038	0.0056	genitourinary_system
WMH	LIPO12	27005778	Concentration of very large HDL particles	-0.0256	0.1037	-0.2465	0.8053	0.96769214	1	0.0677	0.0263	0.9999	0.0144	-2.00E-04	0.0045	endocrine_nutritional_and_metabolic
WMH	AMIN03	27005778	Glycine	0.0158	0.064	0.2464	0.8054	0.96769214	1	0.2067	0.113	0.999	0.0083	-6.00E-04	0.0044	endocrine_nutritional_and_metabolic
WMH	ACCU01	25607358	Subcortical brain regions: Nucleus Accumbens	0.0352	0.1434	0.2453	0.8062	0.96784411	1	0.0927	0.0362	0.9786	0.0064	-0.0146	0.005	brain
MD	OBES01	23563607	Obesity class 1	-0.0135	0.0558	-0.2425	0.8084	0.969675125	1	0.1702	0.009	0.7978	0.0087	-0.0051	0.0056	anthropometrics
MD	SLEE01	27568811	Sleep duration in children.	0.0344	0.1431	0.2407	0.8098	0.970272886	1	0.1403	0.0435	0.9823	0.0069	-0.0028	0.0045	behaviour_and_personality
FA	ADHD05	30478444	ADHD EUR	-0.0127	0.0534	-0.2389	0.8112	0.970272886	1	0.241	0.0151	1.0274	0.01	0.0053	0.0053	mental_and_behavioural
MD	COAD01	26343387	Coronary Artery Disease (European and South Asian and East Asian, 1000 Genomes-based GWAS ): additive model	-0.0139	0.0583	-0.2378	0.812	0.970272886	1	0.067	0.0051	0.8852	0.0081	0.0092	0.0044	circulatory_system
MD	BODY04	25673413	BMI (EUR Locke)	-0.0087	0.0367	-0.237	0.8127	0.970272886	1	0.1377	0.0076	0.6471	0.0096	-0.0023	0.0047	anthropometrics
WMH	CHRO02	27494321	Sleep Duration	0.0158	0.067	0.2365	0.8131	0.970272886	1	0.0557	0.005	1.0188	0.0074	0.0055	0.0055	behaviour_and_personality
MD	EXTR01	26362575	Extraversion (item response theory)	0.0217	0.0917	0.2361	0.8133	0.970272886	1	0.0514	0.0082	1.0007	0.0065	-5.00E-04	0.0048	behaviour_and_personality
FA	CHOL04	27005778	Cholesterol esters in medium HDL	0.0379	0.1608	0.2355	0.8138	0.970272886	1	0.051	0.0277	1.0012	0.0086	-0.0029	0.0047	endocrine_nutritional_and_metabolic
FA	LIPI03	27005778	Total lipids in large HDL	-0.0207	0.0882	-0.2348	0.8143	0.970272886	1	0.1313	0.0307	0.9992	0.0146	0.0026	0.0045	endocrine_nutritional_and_metabolic
FA	IRON02	25352340	Transferrin	-0.0269	0.1152	-0.2331	0.8157	0.971135791	1	0.0472	0.019	1.0759	0.0208	0.0105	0.0061	endocrine_nutritional_and_metabolic
FA	GLYC25	27416945	Stumvoll Insulin Sensitivity Index (ISI) age-, sex- & BMI-adjusted	0.024	0.1036	0.2316	0.8168	0.971640397	1	0.1182	0.03	0.9851	0.0076	0.0048	0.0051	endocrine_nutritional_and_metabolic
MD	GLYC13	26833098	Leptin (BMI-adjusted)	-0.0234	0.1014	-0.2303	0.8179	0.971697025	1	0.0954	0.0173	1.0033	0.007	-0.003	0.0048	endocrine_nutritional_and_metabolic
WMH	ADIP08F	27918534	Ratio of visceral-to-subcutaneous adipose tissue volume (VATSAT)	-0.023	0.1	-0.2298	0.8182	0.971697025	1	0.1854	0.0414	1.0504	0.0061	0.0054	0.0056	endocrine_nutritional_and_metabolic
WMH	FATT21	27005778	Average number of methylene groups per a double bond	-0.0178	0.0777	-0.2285	0.8192	0.972081255	1	0.1982	0.0811	0.9963	0.008	5.00E-04	0.0043	endocrine_nutritional_and_metabolic
WMH	HEAD01	22504419	Infant Head Circumference	0.02	0.0881	0.2274	0.8201	0.972346287	1	0.2308	0.0464	0.9905	0.0068	0.0022	0.0054	anthropometrics
FA	FATM04		Fat mass complete both	0.0066	0.0295	0.2249	0.822	0.973795548	1	0.2218	0.0073	1.0455	0.0166	0.0094	0.0065	anthropometrics
MD	CHOL15	27005778	Free cholesterol in medium HDL	-0.0296	0.1326	-0.2232	0.8234	0.974411952	1	0.0642	0.0231	0.9983	0.0081	0.0046	0.0045	endocrine_nutritional_and_metabolic
MD	LUNG02	28166213	Low FEV1 versus high FEV1 never smokers	0.0131	0.0589	0.2217	0.8245	0.974411952	1	0.6218	0.0438	1.0127	0.007	-0.0032	0.0046	respiratory_system
WMH	ADIP06	27918534	Visceral adipose tissue volume adjusted for BMI (VATadjBMI)	0.0183	0.0836	0.219	0.8267	0.974411952	1	0.1638	0.0276	1.0366	0.0068	0.0053	0.0054	endocrine_nutritional_and_metabolic
WMH	LIPI05	27005778	Total lipids in large VLDL	-0.0168	0.0773	-0.2173	0.828	0.974411952	1	0.1375	0.0288	0.9855	0.0065	-0.0064	0.0043	endocrine_nutritional_and_metabolic
WMH	HEAR01	23583979	Heart Rate	-0.0123	0.057	-0.2163	0.8288	0.974411952	1	0.0842	0.0092	1.0121	0.0086	0.0011	0.0049	circulatory_system
WMH	GROW03M	23449627	Pubertal growth: standardized difference in height between age 8 and adult in males	-0.0245	0.1137	-0.2157	0.8292	0.974411952	1	0.3814	0.0967	0.9816	0.0069	-0.0012	0.0051	anthropometrics
MD	LIPO10	27005778	Concentration of small LDL particles	0.0269	0.1257	0.2137	0.8308	0.974411952	1	0.0966	0.0418	1.0059	0.0155	-0.0012	0.0047	endocrine_nutritional_and_metabolic
FA	OSTE01	26367794	Osteoporosis: femoral neck bone mineral density	0.0181	0.0847	0.2137	0.8308	0.974411952	1	0.2537	0.0337	0.9714	0.0146	-0.0108	0.0101	musculoskeletal_system_and_connective_tissue
MD	CHOL28	27005778	Total cholesterol in LDL	0.0298	0.14	0.2127	0.8315	0.974411952	1	0.0714	0.0488	1.0124	0.0233	-1.00E-04	0.0048	endocrine_nutritional_and_metabolic
MD	LONG03	27015805	Father's age at death	0.0151	0.0709	0.2122	0.832	0.974411952	1	0.0184	0.0016	1.0533	0.0076	-0.0078	0.0048	anthropometrics
MD	URIN14	26631737	UACR_nonDM (urinary albumin-to-creatinine ratio, non diabetes mellitus)	0.0248	0.1189	0.2085	0.8348	0.974411952	1	0.0542	0.0108	0.994	0.0072	-8.77E-05	0.0052	genitourinary_system
FA	ACCU01	25607358	Subcortical brain regions: Nucleus Accumbens	-0.0314	0.1509	-0.208	0.8352	0.974411952	1	0.0915	0.0362	0.9789	0.0064	0.0018	0.0048	brain
FA	HIPC02M	25673412	Hip circumference All Ancestries male	0.0114	0.0546	0.208	0.8353	0.974411952	1	0.1903	0.0155	0.8687	0.0091	-0.003	0.0057	anthropometrics
MD	ADIP04M	27918534	Subcutaneous adipose tissue attenuation (SATHU)	0.0567	0.273	0.2078	0.8354	0.974411952	1	0.0599	0.0801	1.0643	0.0073	-5.00E-04	0.0047	endocrine_nutritional_and_metabolic
MD	BLOO09	27863252	granulocyte count	0.0105	0.0506	0.2076	0.8356	0.974411952	1	0.1586	0.0185	0.9597	0.0206	7.00E-04	0.0064	circulatory_system
MD	PHLI09	27005778	Phospholipids in medium LDL	0.0286	0.1383	0.2066	0.8363	0.974411952	1	0.0727	0.0421	1.0086	0.0193	9.00E-04	0.0046	endocrine_nutritional_and_metabolic
MD	WHIP01	23563607	Extreme Waist-Hip Ratio	0.0228	0.1106	0.2057	0.837	0.974411952	1	0.3504	0.0577	0.9604	0.0084	0.0061	0.0061	anthropometrics
MD	BLOO06	27863252	neutrophil count	0.0102	0.0503	0.2026	0.8395	0.974411952	1	0.158	0.0186	0.9572	0.0204	-2.00E-04	0.0064	circulatory_system
MD	APOL01	27005778	Apolipoprotein A-I	0.0235	0.1164	0.202	0.84	0.974411952	1	0.077	0.0299	1.0025	0.0115	-7.00E-04	0.0041	endocrine_nutritional_and_metabolic
MD	FATT22	27005778	Mono-unsaturated fatty acids	-0.0241	0.1195	-0.2017	0.8402	0.974411952	1	0.1051	0.0426	0.9879	0.0078	-3.00E-04	0.0042	endocrine_nutritional_and_metabolic
MD	AMIN07	27005778	Phenylalanine	-0.0292	0.1454	-0.201	0.8407	0.974411952	1	0.0588	0.0216	1.0023	0.0068	8.00E-04	0.0043	endocrine_nutritional_and_metabolic
MD	CHOL25	27005778	Total cholesterol in large LDL	0.0302	0.1504	0.201	0.8407	0.974411952	1	0.0682	0.045	1.0136	0.022	-5.00E-04	0.0048	endocrine_nutritional_and_metabolic
WMH	TANN01M	24770850	Tanner Stage: males	-0.0701	0.35	-0.2002	0.8414	0.974411952	1	0.0513	0.1228	1.0057	0.0073	0.0033	0.0054	anthropometrics
WMH	ALSD01	27455348	ALS	0.0207	0.1036	0.1995	0.8418	0.974411952	1	0.0481	0.0129	0.9955	0.0061	9.00E-04	0.0049	nervous_system
MD	LONG04	27015805	Parents attained age	0.0117	0.0588	0.1995	0.8418	0.974411952	1	0.0315	0.0023	1.0951	0.0107	0.0143	0.0053	anthropometrics
MD	EDUC04	25201988	Educational Attainment: EduYears	0.0133	0.067	0.1991	0.8422	0.974411952	1	0.1067	0.0074	1.0268	0.009	-0.0022	0.0059	intelligence_and_education
MD	BLOO30	27863252	Sum neutrophil eosinophil counts	0.01	0.0506	0.1984	0.8427	0.974411952	1	0.1588	0.0182	0.9617	0.0206	7.00E-04	0.0066	circulatory_system
WMH	GROW02F	23449627	Pubertal growth: standardized difference in height between age 14 and adult in females	-0.0272	0.1374	-0.1979	0.8431	0.974411952	1	0.2316	0.0819	0.9822	0.0063	0.0033	0.0057	anthropometrics
FA	LIPI02	27005778	Total lipids in IDL	0.0252	0.1278	0.1974	0.8435	0.974411952	1	0.0774	0.0429	1.0174	0.0183	-0.0028	0.0046	endocrine_nutritional_and_metabolic
FA	LIPI04	27005778	Total lipids in large LDL	-0.0257	0.1303	-0.197	0.8438	0.974411952	1	0.0793	0.0497	1.0128	0.0215	-0.0018	0.0046	endocrine_nutritional_and_metabolic
FA	FATT29	27005778	otPUFA (poly-insaturated fatty acids)	0.0203	0.103	0.1966	0.8441	0.974411952	1	0.159	0.1002	1.014	0.0125	-0.0025	0.0046	endocrine_nutritional_and_metabolic
FA	BLOO05	27863252	monocyte count	0.0091	0.0467	0.1959	0.8447	0.974411952	1	0.1862	0.0217	1.0471	0.0342	0.0029	0.0061	circulatory_system
MD	WAIS01M	25673412	Waist circumference EU male	-0.0106	0.055	-0.1933	0.8467	0.974411952	1	0.1815	0.0172	0.8568	0.009	0.0023	0.005	anthropometrics
WMH	NEUR02M	Not published (J. Coleman 2017 UK Biobank)	Neuroticism 300K complete male. UKB: 12-item version of the Eysenck Personality Inventory Neuroticism; GPC: item response theory	-0.0121	0.0625	-0.193	0.8469	0.974411952	1	0.1145	0.0092	1.0069	0.011	0.0058	0.0066	behaviour_and_personality
MD	PTSD03F	28439101	PTSD European female	0.0257	0.1331	0.1928	0.8471	0.974411952	1	0.457	0.1255	0.9866	0.0062	0.0042	0.0047	mental_and_behavioural
MD	LONG07	27015805	Longest 10% survival	0.0148	0.0769	0.1918	0.8479	0.974411952	1	0.0141	0.0017	1.0621	0.0083	-0.0145	0.005	anthropometrics
WMH	NEUR02B	Not published (J. Coleman 2017 UK Biobank)	Neuroticism 300K complete meta. UKB: 12-item version of the Eysenck Personality Inventory Neuroticism; GPC: item response theory	-0.0095	0.0499	-0.191	0.8485	0.974411952	1	0.1122	0.0062	1.0084	0.013	0.008	0.0069	behaviour_and_personality
MD	FATT07	27005778	Ratio of bisallylic groups to total fatty acids	-0.0152	0.0798	-0.1908	0.8487	0.974411952	1	0.2709	0.0992	0.9864	0.0079	0.005	0.0046	endocrine_nutritional_and_metabolic
FA	ADIP07	27918534	Visceral adipose tissue attenutation (VATHU)	-0.0224	0.1175	-0.1905	0.849	0.974411952	1	0.1448	0.0397	1.0409	0.0062	7.00E-04	0.0049	endocrine_nutritional_and_metabolic
MD	URIN08	26831199	eGFRcrea_DM (serum creatinine, diabetes mellitus)	-0.0365	0.193	-0.1893	0.8499	0.974411952	1	0.078	0.0409	0.9978	0.0071	-0.0021	0.0053	genitourinary_system
WMH	HEIG02	23563607	Extreme Height	0.0094	0.0499	0.1879	0.8509	0.974411952	1	1.0398	0.0911	0.888	0.015	0.0035	0.007	anthropometrics
FA	DIAB05	28566273	Type-2 Diabetes 2017	-0.0093	0.0496	-0.1878	0.851	0.974411952	1	0.0786	0.0057	0.9974	0.0097	-0.0056	0.0043	endocrine_nutritional_and_metabolic
FA	ADIP04	27918534	Subcutaneous adipose tissue attenuation (SATHU)	0.0392	0.2103	0.1862	0.8523	0.974943959	1	0.0601	0.0364	1.0562	0.0064	-3.00E-04	0.0051	endocrine_nutritional_and_metabolic
WMH	ALCO01M	27911795	Daily alcohol use male	-0.0167	0.0902	-0.1849	0.8533	0.974943959	1	0.1064	0.0194	1.0078	0.0062	0.0043	0.0052	behaviour_and_personality
FA	URIN01	27005778	Albumin	0.0262	0.1418	0.1847	0.8535	0.974943959	1	0.0583	0.0245	0.9898	0.0067	-0.0037	0.0047	genitourinary_system
FA	LUNG01	28166213	Low FEV1 versus average FEV1 never smokers	0.0156	0.086	0.1818	0.8558	0.97594373	1	0.158	0.024	0.9954	0.0062	-0.003	0.0048	respiratory_system
WMH	LUNG05	28166213	Low FEV1 versus high FEV1 heavy smokers	-0.0104	0.0577	-0.1807	0.8566	0.97594373	1	0.4648	0.0437	0.9945	0.0071	0.0039	0.0046	respiratory_system
MD	ACCU01	25607358	Subcortical brain regions: Nucleus Accumbens	-0.0314	0.1742	-0.1802	0.857	0.97594373	1	0.0916	0.0362	0.9789	0.0064	-0.0041	0.0049	brain
MD	LIPO03	27005778	Concentration of large LDL particles	0.0261	0.1461	0.1785	0.8584	0.97594373	1	0.0797	0.0485	1.0141	0.0209	-6.00E-04	0.0049	endocrine_nutritional_and_metabolic
MD	LONG06	27015805	Father attained age	-0.0114	0.0648	-0.176	0.8603	0.97594373	1	0.0297	0.0022	1.0809	0.01	0.0074	0.0054	anthropometrics
MD	CHOL32	27005778	Total cholesterol in small LDL	0.0237	0.1357	0.1748	0.8612	0.97594373	1	0.0732	0.0423	1.0149	0.0187	-6.00E-04	0.0048	endocrine_nutritional_and_metabolic
WMH	ADIP02M	27918534	Pericardial adipose tissue volume adjusted for height and weight (PATadjHtWt)	-0.0195	0.1118	-0.1743	0.8616	0.97594373	1	0.298	0.0881	1.0242	0.0064	0.0032	0.0056	endocrine_nutritional_and_metabolic
MD	CHRO05	27494321	Oversleeper	-0.0203	0.1167	-0.1743	0.8617	0.97594373	1	0.0189	0.004	1.0164	0.0068	0.0022	0.0052	behaviour_and_personality
FA	ATOP01	26482879	Atopic dermatitis	-0.0176	0.1009	-0.1741	0.8618	0.97594373	1	0.0723	0.0164	1.0233	0.007	-0.006	0.005	dermatology
MD	WEIG02	27680694	Birth weight EU	-0.0094	0.0538	-0.174	0.8619	0.97594373	1	0.1021	0.0067	1.0417	0.0097	0.01	0.005	anthropometrics
MD	INTE02	28530673	Intelligence	0.0098	0.0566	0.1737	0.8621	0.97594373	1	0.1882	0.0104	1.0101	0.0082	-0.0011	0.0054	intelligence_and_education
FA	OCDI01	28761083	Obsessive compulsive disorder	-0.0138	0.0805	-0.1717	0.8637	0.97594373	1	0.3269	0.0482	0.9922	0.0067	-0.001	0.0044	mental_and_behavioural
WMH	CHOL12	27005778	Free cholesterol in large HDL	0.0144	0.084	0.1714	0.8639	0.97594373	1	0.1044	0.0284	1.0086	0.0143	-7.00E-04	0.0045	endocrine_nutritional_and_metabolic
FA	ADHD04	30478444	ADHD	-0.009	0.0527	-0.1705	0.8647	0.97594373	1	0.3653	0.0226	1.0284	0.0096	0.0049	0.0054	mental_and_behavioural
WMH	ADIP05F	27918534	Visceral adipose tissue volume (VAT)	0.0181	0.107	0.1692	0.8656	0.97594373	1	0.1563	0.0421	1.0487	0.0063	0.0114	0.0052	endocrine_nutritional_and_metabolic
FA	CROH01	26192919	Crohn's disease	-0.0092	0.0547	-0.1685	0.8662	0.97594373	1	0.4978	0.0589	1.0239	0.0115	0.0012	0.0051	digestive_system
FA	LONG04	27015805	Parents attained age	-0.0088	0.052	-0.1684	0.8663	0.97594373	1	0.0315	0.0023	1.0951	0.0107	-0.0171	0.0053	anthropometrics
MD	GLYC12	27005778	Lactate	0.0336	0.1998	0.168	0.8666	0.97594373	1	0.0266	0.0182	1.0093	0.0064	0.0032	0.0041	endocrine_nutritional_and_metabolic
MD	BLOO34	27863252	Platelet distribution width	-0.0089	0.0532	-0.1667	0.8676	0.976304777	1	0.1671	0.0208	0.9909	0.0291	-0.0069	0.0061	circulatory_system
MD	URIN15	26631737	UACR (urinary albumin-to-creatinine ratio)	0.0191	0.1163	0.1642	0.8696	0.976845902	1	0.046	0.0089	0.9957	0.0068	1.00E-04	0.0053	genitourinary_system
MD	SMOK01	20418890	Tobacco: age of smoking initiation	-0.0222	0.1359	-0.1637	0.8699	0.976845902	1	0.0616	0.0186	0.9995	0.0062	0.0031	0.0049	behaviour_and_personality
FA	DIAR04	27559109	Doctor diagnosis of diarrhea at age 2-year (dd2y)	0.042	0.2578	0.1629	0.8706	0.976845902	1	0.0541	0.0655	0.9927	0.0063	-0.0021	0.0046	digestive_system
MD	FATT29	27005778	otPUFA (poly-insaturated fatty acids)	-0.0181	0.1116	-0.1627	0.8708	0.976845902	1	0.1596	0.1002	1.0138	0.0125	0.0037	0.0048	endocrine_nutritional_and_metabolic
WMH	BLOO26	27863252	Mean corpuscular hemoglobin MCH	0.0062	0.0386	0.1617	0.8716	0.976980655	1	0.2232	0.0256	1.0024	0.0402	0.0095	0.0057	circulatory_system
MD	BLOO19	27863252	Granulocyte percentage of myeloid white cells	0.0075	0.0468	0.1595	0.8733	0.978123227	1	0.1554	0.018	1.0182	0.0302	-0.0019	0.0064	circulatory_system
FA	KETO01	27005778	Metabolites: acetate	0.0191	0.1204	0.1585	0.8741	0.978256776	1	0.0571	0.0189	1.0009	0.0067	0.0038	0.0044	endocrine_nutritional_and_metabolic
WMH	PHLI01	27005778	Phospholipids in very large HDL	0.0151	0.0969	0.1557	0.8762	0.978698448	1	0.0907	0.0295	1.0078	0.0168	-0.0014	0.0047	endocrine_nutritional_and_metabolic
MD	GROW03F	23449627	Pubertal growth: standardized difference in height between age 8 and adult in females	0.0186	0.1193	0.1555	0.8764	0.978698448	1	0.3772	0.0917	0.9826	0.0066	-6.00E-04	0.0048	anthropometrics
WMH	BLOO12	27863252	white blood cell count	-0.0062	0.0398	-0.1545	0.8772	0.978698448	1	0.1769	0.0167	0.9651	0.0196	0.0033	0.006	circulatory_system
MD	REPR02	27798627	Reproductive behavior: Number of Children Ever Born	-0.0102	0.0664	-0.1539	0.8777	0.978698448	1	0.0238	0.0017	0.9703	0.0072	0.0015	0.0047	behaviour_and_personality
MD	COAD03	28714975	Coronary Artery Disease	-0.0078	0.0504	-0.1537	0.8779	0.978698448	1	0.0438	0.0029	0.8548	0.0089	0.0117	0.0042	circulatory_system
MD	LUNG05	28166213	Low FEV1 versus high FEV1 heavy smokers	-0.0089	0.0595	-0.1502	0.8806	0.979341948	1	0.4649	0.0434	0.9945	0.007	4.00E-04	0.0044	respiratory_system
MD	PHLI08	27005778	Phospholipids in medium HDL	-0.0204	0.1356	-0.1502	0.8806	0.979341948	1	0.0647	0.023	0.9955	0.0076	0.0032	0.0047	endocrine_nutritional_and_metabolic
FA	COAD02	26343387	Coronary Artery Disease (European and South Asian and East Asian, 1000 Genomes-based GWAS ): recessive model	0.0093	0.0626	0.1492	0.8814	0.979341948	1	0.0179	0.0021	0.9593	0.0051	-0.0026	0.0034	circulatory_system
FA	HEAR01	23583979	Heart Rate	-0.0089	0.0598	-0.1482	0.8822	0.979341948	1	0.0842	0.0092	1.012	0.0086	0.005	0.0046	circulatory_system
WMH	ADIP04	27918534	Subcutaneous adipose tissue attenuation (SATHU)	-0.025	0.1694	-0.1476	0.8827	0.979341948	1	0.0577	0.0364	1.0567	0.0064	-0.0032	0.0049	endocrine_nutritional_and_metabolic
MD	BODY04F	25673413	BMI (Locke) female	0.006	0.0418	0.1444	0.8852	0.979341948	1	0.1699	0.0091	0.7285	0.0082	-0.0028	0.0046	anthropometrics
MD	LONE03	27629369	Loneliness: Case-control	0.0257	0.1791	0.1433	0.8861	0.979341948	1	0.121	0.0581	1.002	0.0065	4.00E-04	0.0049	behaviour_and_personality
WMH	URIN08	26831199	eGFRcrea_DM (serum creatinine, diabetes mellitus)	-0.0215	0.15	-0.1433	0.8861	0.979341948	1	0.0798	0.0408	0.9974	0.007	-0.0053	0.005	genitourinary_system
FA	SUBJ01	27089181	Subjective well-being: survey questions on life satisfaction, positive affect, or happiness	-0.0086	0.0602	-0.1427	0.8866	0.979341948	1	0.0249	0.002	1.0012	0.0072	5.00E-04	0.0049	behaviour_and_personality
MD	HIPC01M	25673412	Hip circumference European male	-0.0092	0.0643	-0.1423	0.8868	0.979341948	1	0.1902	0.0154	0.871	0.0091	-0.0021	0.0053	anthropometrics
WMH	WHIP06M	25673412	Waist-hip ratio all ancestries male BMI-adjusted	0.0077	0.0547	0.1416	0.8874	0.979341948	1	0.1291	0.0109	0.902	0.0077	0.0064	0.0059	anthropometrics
FA	CHOL09	27005778	Mean diameter for HDL particles	0.0137	0.0976	0.1405	0.8883	0.979341948	1	0.1194	0.0301	1.0082	0.0189	0.0026	0.0048	endocrine_nutritional_and_metabolic
MD	GLYC15	27005778	Pyruvate	-0.0226	0.1609	-0.1405	0.8883	0.979341948	1	0.037	0.0204	1.0115	0.0067	0.0029	0.004	endocrine_nutritional_and_metabolic
WMH	GROW03F	23449627	Pubertal growth: standardized difference in height between age 8 and adult in females	0.0128	0.0916	0.1401	0.8886	0.979341948	1	0.3755	0.0917	0.9828	0.0066	-0.0023	0.0052	anthropometrics
FA	ADHD01	20732625	ADHD	-0.0162	0.1156	-0.14	0.8887	0.979341948	1	0.2435	0.0915	1.0065	0.0062	0.0031	0.0042	mental_and_behavioural
FA	WHIP06	25673412	Waist-hip ratio all ancestries BMI-adjusted	-0.0071	0.0517	-0.1379	0.8903	0.979512854	1	0.0927	0.0075	0.852	0.0093	2.00E-04	0.0052	anthropometrics
WMH	ADIP01M	27918534	Pericardial adipose tissue volume	-0.0193	0.1405	-0.1376	0.8905	0.979512854	1	0.1989	0.0874	1.0166	0.0068	0.003	0.0056	endocrine_nutritional_and_metabolic
WMH	WHIP05M	25673412	Waist-hip ratio EUR male BMI-adjusted	0.0076	0.0556	0.1372	0.8909	0.979512854	1	0.1274	0.011	0.9043	0.0077	0.0064	0.006	anthropometrics
FA	WHIP06F	25673412	Waist-hip ratio all ancestries female BMI-adjusted	-0.0077	0.0567	-0.1355	0.8922	0.980192202	1	0.1156	0.0131	0.9034	0.0106	-0.001	0.0049	anthropometrics
WMH	CHOL26	27005778	Total cholesterol in large VLDL	-0.0102	0.0772	-0.1319	0.8951	0.982535038	1	0.1158	0.0288	0.9915	0.0067	-0.0031	0.0044	endocrine_nutritional_and_metabolic
MD	CHOL24	27005778	Total cholesterol in IDL	0.0201	0.1534	0.1311	0.8957	0.982535038	1	0.0751	0.0444	1.017	0.0192	-2.00E-04	0.005	endocrine_nutritional_and_metabolic
MD	EDUC01	27225129	Educational Attainment: EduYears	0.0053	0.0406	0.1295	0.897	0.983210526	1	0.171	0.0061	0.927	0.0103	0.0054	0.0057	intelligence_and_education
FA	AGAB01	21173776	Agreeableness (NEO five factor inventory)	0.0368	0.2915	0.1262	0.8995	0.98400905	1	0.0192	0.0272	1.0019	0.007	0.0011	0.0053	behaviour_and_personality
MD	CHOL13	27005778	Free cholesterol in large LDL	0.0201	0.1595	0.1258	0.8999	0.98400905	1	0.0634	0.0479	1.0174	0.0237	-0.0013	0.0049	endocrine_nutritional_and_metabolic
FA	OPEN01	21173776	Openness to Experience (NEO five factor inventory)	0.0154	0.125	0.1232	0.902	0.98400905	1	0.1072	0.0262	0.9915	0.0067	7.00E-04	0.0054	behaviour_and_personality
FA	GROW03M	23449627	Pubertal growth: standardized difference in height between age 8 and adult in males	0.0141	0.116	0.1216	0.9032	0.98400905	1	0.3795	0.0966	0.9818	0.0069	-0.0044	0.0056	anthropometrics
MD	INTE01	23358156	Childhood Intelligence	-0.0136	0.1122	-0.1214	0.9034	0.98400905	1	0.2768	0.0453	1.0008	0.0091	0.0056	0.0061	intelligence_and_education
WMH	BLOO29	27863252	Mean platelet volume	-0.0035	0.0294	-0.1206	0.904	0.98400905	1	0.2651	0.0382	1.0055	0.0468	-0.0141	0.0054	circulatory_system
FA	DIAB07	26961502	Type 2 diabetes dominance deviation model	-0.0125	0.1037	-0.1205	0.9041	0.98400905	1	0.0115	0.0029	0.9704	0.0049	-3.00E-04	0.0038	endocrine_nutritional_and_metabolic
FA	TANN01M	24770850	Tanner Stage: males	-0.0472	0.3945	-0.1197	0.9047	0.98400905	1	0.0507	0.1224	1.0057	0.0074	0.0073	0.0052	anthropometrics
FA	CHOL32	27005778	Total cholesterol in small LDL	-0.0149	0.1249	-0.1193	0.905	0.98400905	1	0.073	0.0423	1.0149	0.0186	-9.00E-04	0.0045	endocrine_nutritional_and_metabolic
MD	FATT06	27005778	Ratio of bisallylic groups to double bonds	-0.0095	0.0801	-0.1184	0.9057	0.98400905	1	0.2945	0.1113	0.9777	0.009	0.0056	0.0046	endocrine_nutritional_and_metabolic
WMH	INSO01	28604731	Insomnia	-0.0081	0.0685	-0.1184	0.9058	0.98400905	1	0.047	0.0049	1.0041	0.0071	0.0017	0.0052	behaviour_and_personality
FA	WHIP05F	25673412	Waist-hip ratio EUR female BMI-adjusted	-0.0067	0.0565	-0.1178	0.9062	0.98400905	1	0.1144	0.013	0.9057	0.0106	-0.0014	0.0049	anthropometrics
FA	EXTR01	26362575	Extraversion (item response theory)	-0.0108	0.0923	-0.117	0.9068	0.98400905	1	0.0514	0.0082	1.0007	0.0065	0.0035	0.0049	behaviour_and_personality
FA	BFPC04		Body fat percentage complete both	0.0036	0.0306	0.1162	0.9075	0.98400905	1	0.2142	0.0066	1.0621	0.017	0.0073	0.0065	anthropometrics
WMH	HEIG04F	23754948	Height female 2013	0.0046	0.0398	0.1155	0.908	0.98400905	1	0.2479	0.0174	0.8255	0.0109	0.0054	0.0052	anthropometrics
MD	OVER01	23563607	Overweight	-0.0063	0.0554	-0.1141	0.9092	0.984091285	1	0.0876	0.0054	0.8185	0.0075	-0.003	0.0053	anthropometrics
MD	ADIP03	27918534	Subcutaneous adipose tissue volume (SAT)	-0.0112	0.0995	-0.1121	0.9107	0.984091285	1	0.1614	0.0261	1.0343	0.0064	-2.10E-05	0.0045	endocrine_nutritional_and_metabolic
WMH	GLYC08	22479202	Adiponectin	-0.0091	0.0814	-0.1119	0.9109	0.984091285	1	0.1112	0.0244	0.9648	0.0117	0.0144	0.0051	endocrine_nutritional_and_metabolic
FA	WHIP05	25673412	Waist-hip ratio EUR BMI-adjusted	-0.0058	0.0518	-0.1113	0.9114	0.984091285	1	0.0918	0.0074	0.8548	0.0093	-2.00E-04	0.0052	anthropometrics
FA	AMIN04	27005778	Histidine	0.0209	0.188	0.1112	0.9115	0.984091285	1	0.0328	0.0234	1.0046	0.0075	-2.00E-04	0.0044	endocrine_nutritional_and_metabolic
FA	INFB01	26192919	Inflammatory bowel diseases (UC + CD)	0.0061	0.0552	0.1102	0.9122	0.984107658	1	0.3326	0.0343	1.0532	0.0104	2.00E-04	0.005	digestive_system
MD	LIPI09	27005778	Total lipids in small LDL	0.0143	0.131	0.1093	0.9129	0.984124006	1	0.0897	0.0439	1.0068	0.0172	-5.00E-04	0.0046	endocrine_nutritional_and_metabolic
MD	GROW01F	23449627	Pubertal growth: single height measurement at age 10 in girls	0.0106	0.0976	0.1084	0.9137	0.984233481	1	0.567	0.0744	0.9578	0.0075	0.0022	0.0053	anthropometrics
WMH	COAD02	26343387	Coronary Artery Disease (European and South Asian and East Asian, 1000 Genomes-based GWAS ): recessive model	-0.0058	0.0541	-0.1067	0.915	0.984233481	1	0.0179	0.0021	0.9592	0.0052	0.0035	0.0038	circulatory_system
MD	HEIG04F	23754948	Height female 2013	0.0054	0.0517	0.105	0.9164	0.984233481	1	0.2474	0.0173	0.8261	0.0108	-0.0025	0.0052	anthropometrics
MD	INFB01	26192919	Inflammatory bowel diseases (UC + CD)	0.0056	0.054	0.1034	0.9177	0.984233481	1	0.3325	0.0343	1.0533	0.0105	-5.00E-04	0.0049	digestive_system
FA	HIPC01M	25673412	Hip circumference European male	0.0056	0.0549	0.1027	0.9182	0.984233481	1	0.1902	0.0154	0.871	0.0091	-0.0023	0.0057	anthropometrics
WMH	NEUR03F	Not published (J. Coleman 2017 UK Biobank)	Neuroticism 150K healthy female. UKB: 12-item version of the Eysenck Personality Inventory Neuroticism; GPC: item response theory	-0.0072	0.0705	-0.1023	0.9185	0.984233481	1	0.104	0.0104	1.0011	0.0086	0.0044	0.0056	behaviour_and_personality
WMH	GLYC14	26833098	Leptin (not BMI-adjusted)	-0.0078	0.0764	-0.1019	0.9188	0.984233481	1	0.0994	0.0162	0.9943	0.0067	0.0037	0.0048	endocrine_nutritional_and_metabolic
WMH	CHOL22	20686565	HDL-C	-0.0049	0.0489	-0.0999	0.9204	0.984233481	1	0.1102	0.0202	0.9289	0.0433	-0.0052	0.0052	endocrine_nutritional_and_metabolic
WMH	BFPC01	26833246	Body fat percentage (Lu. et al)	-0.0051	0.0518	-0.0992	0.921	0.984233481	1	0.1067	0.0081	0.9044	0.0063	0.0044	0.0049	anthropometrics
MD	AGGR01	26087016	Aggression	-0.0201	0.203	-0.0989	0.9212	0.984233481	1	0.0518	0.0249	0.9929	0.0076	-0.0094	0.0056	behaviour_and_personality
FA	GLAU01	27064256	Glaucoma (primary angle closure)	0.0072	0.074	0.0972	0.9226	0.984233481	1	0.1223	0.0184	1.0155	0.0071	0.0018	0.0045	eye_and_adnexa
WMH	REAC01	27046643	Reaction time	-0.0048	0.0496	-0.097	0.9227	0.984233481	1	0.0737	0.0055	1.0095	0.0072	0.0027	0.0048	intelligence_and_education
WMH	SCBP01	24280982	Schizophrenia+bipolar	0.0047	0.049	0.0965	0.9231	0.984233481	1	0.3764	0.0221	1.0209	0.009	0.0015	0.0058	mental_and_behavioural
MD	PHLI06	27005778	Phospholipids in large LDL	0.0156	0.1624	0.0959	0.9236	0.984233481	1	0.0617	0.0441	1.0179	0.0214	-3.00E-04	0.0049	endocrine_nutritional_and_metabolic
MD	WAIS04	25673412	Waist circumference all ancestries BMI-adjusted	-0.0044	0.0466	-0.0951	0.9243	0.984233481	1	0.1096	0.0069	0.8231	0.0082	0.0013	0.0047	anthropometrics
FA	ALCO02	27911795	Daily alcohol use (light/heavy) both	-0.0181	0.194	-0.0933	0.9257	0.984233481	1	0.0074	0.0052	0.9917	0.0055	-0.0017	0.0051	behaviour_and_personality
FA	LIPO03	27005778	Concentration of large LDL particles	-0.0119	0.1284	-0.0928	0.9261	0.984233481	1	0.0795	0.0486	1.0142	0.0209	-0.0019	0.0047	endocrine_nutritional_and_metabolic
FA	CHOL19	27005778	Free cholesterol to esterified cholesterol ratio	0.0154	0.1663	0.0927	0.9262	0.984233481	1	0.0591	0.0498	1.013	0.0124	-0.0012	0.0045	endocrine_nutritional_and_metabolic
FA	FATT04	24823311	N-6 Fatty Acids: 20:4n6 (arachidonic acid)	-0.0163	0.1759	-0.0927	0.9262	0.984233481	1	0.0667	0.0641	1.0384	0.0265	-0.003	0.0045	endocrine_nutritional_and_metabolic
FA	GLYC03	21873549	Fasting pro-insulin	-0.0114	0.1234	-0.092	0.9267	0.984233481	1	0.1652	0.0885	0.9861	0.0097	0.007	0.0045	endocrine_nutritional_and_metabolic
MD	ADHD04	30478444	ADHD	-0.0053	0.0592	-0.0903	0.9281	0.984992393	1	0.3653	0.0227	1.0284	0.0096	-0.0115	0.0057	mental_and_behavioural
FA	LIPI09	27005778	Total lipids in small LDL	0.0105	0.1186	0.0886	0.9294	0.985129204	1	0.0895	0.044	1.0069	0.0172	-0.002	0.0045	endocrine_nutritional_and_metabolic
MD	DIAR04	27559109	Doctor diagnosis of diarrhea at age 2-year (dd2y)	-0.0267	0.3022	-0.0884	0.9296	0.985129204	1	0.0534	0.0656	0.9928	0.0063	0.001	0.0046	digestive_system
MD	SCLE02	21833088	Multiple sclerosis	-0.0156	0.1832	-0.0853	0.9321	0.986719037	1	0.0535	0.0281	1.0575	0.0094	0.0043	0.006	nervous_system
FA	WHIP06M	25673412	Waist-hip ratio all ancestries male BMI-adjusted	-0.0059	0.0707	-0.0833	0.9336	0.986719037	1	0.129	0.0109	0.9021	0.0076	0.002	0.006	anthropometrics
FA	URIN15	26631737	UACR (urinary albumin-to-creatinine ratio)	-0.0096	0.1164	-0.0828	0.934	0.986719037	1	0.0459	0.0088	0.9957	0.0068	-8.25E-05	0.0054	genitourinary_system
FA	THAL01	25607358	Subcortical brain regions: Thalamus	0.0098	0.12	0.0818	0.9348	0.986719037	1	0.1402	0.0362	0.9791	0.0063	0.0024	0.0045	brain
FA	LIPO12	27005778	Concentration of very large HDL particles	-0.0102	0.1258	-0.0808	0.9356	0.986719037	1	0.0682	0.0262	0.9997	0.0144	0.0057	0.0046	endocrine_nutritional_and_metabolic
MD	HIPC03M	25673412	Hip circumference European male BMI-adjusted	0.0052	0.0649	0.0794	0.9367	0.986719037	1	0.204	0.0161	0.8672	0.0096	-0.0045	0.0058	anthropometrics
FA	VITD01	28757204	25-hydroxyvitamin D levels	-0.0068	0.0863	-0.0789	0.9371	0.986719037	1	0.0766	0.0297	0.984	0.0092	-0.0013	0.0043	nervous_system
FA	LIPO10	27005778	Concentration of small LDL particles	-0.0089	0.1134	-0.0786	0.9373	0.986719037	1	0.0965	0.0419	1.006	0.0155	-0.001	0.0045	endocrine_nutritional_and_metabolic
FA	BLOO11	27863252	lymphocyte count	-0.0029	0.0373	-0.078	0.9378	0.986719037	1	0.1817	0.0148	0.9691	0.0205	0.0029	0.005	circulatory_system
FA	CHOL18	27005778	Free cholesterol in very large HDL	-0.0109	0.1455	-0.075	0.9402	0.986719037	1	0.0489	0.0248	1.0138	0.0136	0.0083	0.0048	endocrine_nutritional_and_metabolic
FA	URIN05	26631737	MA (microalbuminuria)	0.0145	0.1929	0.075	0.9402	0.986719037	1	0.0143	0.0078	1.0071	0.007	-6.00E-04	0.0049	genitourinary_system
WMH	DIAB07	26961502	Type 2 diabetes dominance deviation model	-0.0062	0.083	-0.0749	0.9403	0.986719037	1	0.0113	0.003	0.9708	0.0049	0.0051	0.0037	endocrine_nutritional_and_metabolic
WMH	OSTE02	26367794	Osteoporosis: forearm bone mineral density	-0.0198	0.2672	-0.0742	0.9408	0.986719037	1	0.1606	0.1408	1.0205	0.0175	0.001	0.0143	musculoskeletal_system_and_connective_tissue
MD	DIAR02	27559109	Diarrhea at age 2-year (d2y)	0.0151	0.2045	0.0737	0.9413	0.986719037	1	0.131	0.089	0.9895	0.0067	0.0054	0.0049	digestive_system
WMH	WAIS03M	25673412	Waist circumference EU male BMI-adjusted	-0.004	0.0547	-0.0735	0.9414	0.986719037	1	0.1774	0.0124	0.8739	0.0081	0.008	0.0061	anthropometrics
FA	WHIP05M	25673412	Waist-hip ratio EUR male BMI-adjusted	-0.005	0.0718	-0.07	0.9442	0.98852622	1	0.1274	0.011	0.9043	0.0076	0.0019	0.006	anthropometrics
MD	WAIS03	25673412	Waist circumference EU BMI-adjusted	-0.0033	0.0469	-0.0696	0.9445	0.98852622	1	0.1087	0.0068	0.8246	0.0083	0.0011	0.0047	anthropometrics
MD	LIPO01	27005778	Concentration of IDL particles	-0.0098	0.1487	-0.0658	0.9476	0.990833839	1	0.0789	0.0415	1.0166	0.0176	-4.00E-04	0.0049	endocrine_nutritional_and_metabolic
FA	KETO02	27005778	Metabolites: Acetoacetate	0.0077	0.1186	0.0649	0.9482	0.990833839	1	0.0767	0.0279	0.9789	0.0071	-0.0011	0.0045	endocrine_nutritional_and_metabolic
MD	CHOL29	27005778	Total cholesterol in medium HDL	-0.0101	0.157	-0.0641	0.9489	0.990833839	1	0.0504	0.0245	1.0001	0.0085	0.0044	0.0045	endocrine_nutritional_and_metabolic
MD	CHOL04	27005778	Cholesterol esters in medium HDL	0.0106	0.1713	0.062	0.9506	0.990833839	1	0.0511	0.0276	1.0012	0.0086	0.0062	0.0046	endocrine_nutritional_and_metabolic
FA	CHOL34	27005778	Total cholesterol in very large HDL	-0.0105	0.1699	-0.0617	0.9508	0.990833839	1	0.0354	0.0224	1.0117	0.0114	0.0074	0.0047	endocrine_nutritional_and_metabolic
MD	HEAD01	22504419	Infant Head Circumference	0.0073	0.1186	0.0614	0.9511	0.990833839	1	0.2303	0.0467	0.9907	0.0068	0.0072	0.0051	anthropometrics
FA	SMOK03	20418890	Tobacco: CPD (cigarets per day)	0.0056	0.0942	0.0596	0.9525	0.990833839	1	0.0595	0.0155	1.0054	0.0061	-0.0085	0.0042	behaviour_and_personality
MD	LIPI06	27005778	Total lipids in medium HDL	0.0091	0.1552	0.0587	0.9532	0.990833839	1	0.0564	0.0253	0.9973	0.0075	0.0044	0.0046	endocrine_nutritional_and_metabolic
MD	DEPR05	29700475	Major depressive disorder (PGC2 29 studies preliminary)	-0.0047	0.0813	-0.0582	0.9536	0.990833839	1	0.1065	0.0136	0.9919	0.007	-1.00E-04	0.0045	mental_and_behavioural
FA	FATT06	27005778	Ratio of bisallylic groups to double bonds	0.0046	0.0785	0.0582	0.9536	0.990833839	1	0.2941	0.1113	0.9778	0.009	-0.0043	0.0049	endocrine_nutritional_and_metabolic
MD	LIPI02	27005778	Total lipids in IDL	0.0086	0.15	0.0573	0.9543	0.990844725	1	0.0776	0.0429	1.0173	0.0183	-6.00E-04	0.005	endocrine_nutritional_and_metabolic
MD	BLOO26	27863252	Mean corpuscular hemoglobin MCH	0.0023	0.0419	0.055	0.9561	0.991996895	1	0.2232	0.0257	1.0032	0.0398	0.0064	0.0054	circulatory_system
MD	OBES04	22484627	Childhood obesity	0.0036	0.0671	0.0534	0.9574	0.992629004	1	0.4146	0.0455	0.9219	0.0074	0.0028	0.0041	anthropometrics
WMH	URIN01	27005778	Albumin	-0.0072	0.1402	-0.0513	0.959	0.993503163	1	0.0582	0.0243	0.9898	0.0067	0.0048	0.0045	genitourinary_system
WMH	NEUR03M	Not published (J. Coleman 2017 UK Biobank)	Neuroticism 150K healthy male. UKB: 12-item version of the Eysenck Personality Inventory Neuroticism; GPC: item response theory	-0.0042	0.0843	-0.0497	0.9604	0.993503163	1	0.1014	0.0134	1.0071	0.0105	0.0063	0.007	behaviour_and_personality
FA	BLOO34	27863252	Platelet distribution width	0.0021	0.0428	0.0492	0.9607	0.993503163	1	0.1671	0.0208	0.991	0.0291	-0.001	0.0055	circulatory_system
MD	BLOO27	27863252	Mean corpuscular volume	-0.002	0.0417	-0.0481	0.9617	0.993503163	1	0.239	0.0257	1.0015	0.0371	0.0073	0.0056	circulatory_system
FA	CHOL33	27005778	Total cholesterol in small VLDL	0.0056	0.1157	0.0481	0.9617	0.993503163	1	0.0887	0.031	1.0061	0.0094	-0.0029	0.0047	endocrine_nutritional_and_metabolic
MD	BODY05	26961502	BMI dominance deviation	-0.0093	0.2073	-0.0449	0.9642	0.995194556	1	0.0029	0.0029	0.9988	0.0051	0.0023	0.0034	anthropometrics
WMH	WAIS04M	25673412	Waist circumference all ancestries male BMI-adjusted	-0.0024	0.0545	-0.0439	0.965	0.995194556	1	0.1744	0.0123	0.8727	0.008	0.0077	0.006	anthropometrics
WMH	OSTE05	28743860	Total body less head bone mineral density (TBLH-BMD) children	0.0029	0.0696	0.0421	0.9665	0.995194556	1	0.4242	0.0469	0.9771	0.0064	0.0032	0.0052	musculoskeletal_system_and_connective_tissue
WMH	HEIG04M	23754948	Height male 2013	0.0019	0.0454	0.0421	0.9665	0.995194556	1	0.2596	0.017	0.8343	0.0099	8.00E-04	0.0055	anthropometrics
MD	LUNG03	28166213	High FEV1 versus average FEV1 never smokers	-0.0038	0.0904	-0.0416	0.9668	0.995194556	1	0.2118	0.0333	1.0146	0.0065	0.0054	0.0041	respiratory_system
MD	AGAB01	21173776	Agreeableness (NEO five factor inventory)	-0.0123	0.3059	-0.0401	0.9681	0.995365409	1	0.0192	0.0272	1.0019	0.007	-0.0011	0.0054	behaviour_and_personality
MD	DIAB07	26961502	Type 2 diabetes dominance deviation model	-0.0043	0.1104	-0.0388	0.969	0.995365409	1	0.0115	0.0029	0.9704	0.0049	6.00E-04	0.0035	endocrine_nutritional_and_metabolic
WMH	ALCO02F	27911795	Daily alcohol use (light/heavy) female	-0.0066	0.1716	-0.0387	0.9691	0.995365409	1	0.0108	0.0091	1.0057	0.0061	-0.0043	0.0044	behaviour_and_personality
MD	LIPO05	27005778	Concentration of medium HDL particles	-0.0053	0.1478	-0.0357	0.9715	0.995365409	1	0.0609	0.025	0.9955	0.0072	0.0045	0.0046	endocrine_nutritional_and_metabolic
MD	VITD01	28757204	25-hydroxyvitamin D levels	0.0032	0.0916	0.0352	0.9719	0.995365409	1	0.0765	0.0297	0.9841	0.0093	0.0071	0.0041	nervous_system
MD	ADHD05	30478444	ADHD EUR	-0.0021	0.0586	-0.035	0.9721	0.995365409	1	0.241	0.0151	1.0273	0.01	-0.0107	0.0056	mental_and_behavioural
MD	SUBJ01	27089181	Subjective well-being: survey questions on life satisfaction, positive affect, or happiness	0.0024	0.0691	0.0345	0.9725	0.995365409	1	0.0249	0.002	1.0012	0.0072	0.0026	0.0052	behaviour_and_personality
FA	RHEU02	24390342	Rheumatoid Arthritis 2014 European	-0.002	0.0585	-0.0338	0.973	0.995365409	1	0.1481	0.027	0.9438	0.0121	0.0018	0.005	musculoskeletal_system_and_connective_tissue
WMH	BLOO35	27863252	Red cell distribution width	0.0017	0.0514	0.0336	0.9732	0.995365409	1	0.1906	0.023	0.965	0.0286	-5.00E-04	0.0068	circulatory_system
FA	PHLI06	27005778	Phospholipids in large LDL	0.0045	0.1408	0.0318	0.9747	0.996095309	1	0.0617	0.0441	1.0179	0.0214	-0.0037	0.0048	endocrine_nutritional_and_metabolic
MD	FATT04	24823311	N-6 Fatty Acids: 20:4n6 (arachidonic acid)	0.007	0.2253	0.0309	0.9753	0.996095309	1	0.0669	0.064	1.0384	0.0265	0.0046	0.0048	endocrine_nutritional_and_metabolic
FA	CHOL13	27005778	Free cholesterol in large LDL	-0.0041	0.1427	-0.0286	0.9772	0.996534828	1	0.0634	0.0479	1.0174	0.0237	-0.0031	0.0048	endocrine_nutritional_and_metabolic
MD	ANXI03F	https://www.biorxiv.org/content/early/2017/10/16/203844	Lifetime probable anxiety diagnosis - Female	0.0021	0.0734	0.028	0.9776	0.996534828	1	0.1372	0.0119	0.9832	0.0068	0.0051	0.0044	mental_and_behavioural
FA	CHOL24	27005778	Total cholesterol in IDL	0.0037	0.1344	0.0274	0.9781	0.996534828	1	0.0749	0.0444	1.0171	0.0192	-0.0029	0.0046	endocrine_nutritional_and_metabolic
FA	GLYC11	27005778	Glycerol	-0.0048	0.1851	-0.0258	0.9794	0.996534828	1	0.0285	0.0204	1.0152	0.0063	0.0033	0.0043	endocrine_nutritional_and_metabolic
FA	RHEU01	24390342	Rheumatoid Arthritis 2014	-0.0015	0.059	-0.025	0.9801	0.996534828	1	0.1077	0.0197	0.9451	0.0123	0.0018	0.0052	musculoskeletal_system_and_connective_tissue
MD	HIPC04M	25673412	Hip circumference All Ancestries male BMI-adjusted	0.0015	0.0647	0.0228	0.9818	0.996534828	1	0.2032	0.016	0.8661	0.0096	-0.004	0.0058	anthropometrics
WMH	TRGL07	27005778	Triglycerides in medium VLDL	-0.0019	0.0866	-0.0224	0.9821	0.996534828	1	0.0953	0.0299	0.9994	0.0067	-0.0067	0.0043	endocrine_nutritional_and_metabolic
FA	APOL01	27005778	Apolipoprotein A-I	-0.0024	0.1147	-0.0206	0.9835	0.996534828	1	0.0766	0.0299	1.0027	0.0115	0.0024	0.0047	endocrine_nutritional_and_metabolic
WMH	NEUR03B	Not published (J. Coleman 2017 UK Biobank)	Neuroticism 150K healthy meta. UKB: 12-item version of the Eysenck Personality Inventory Neuroticism; GPC: item response theory	0.0013	0.0644	0.0195	0.9845	0.996534828	1	0.1001	0.0081	1.0061	0.0113	0.0068	0.0068	behaviour_and_personality
MD	BLOO13	27863252	Sum basophil neutrophil counts	9.00E-04	0.0505	0.0184	0.9853	0.996534828	1	0.159	0.0186	0.9591	0.0209	0.0012	0.0066	circulatory_system
MD	URIN01	27005778	Albumin	0.0029	0.1583	0.018	0.9856	0.996534828	1	0.0581	0.0245	0.9899	0.0067	0.0014	0.0048	genitourinary_system
WMH	LUNG01	28166213	Low FEV1 versus average FEV1 never smokers	0.0015	0.0886	0.0174	0.9861	0.996534828	1	0.1572	0.0238	0.9957	0.0063	-0.0041	0.0045	respiratory_system
MD	MENA01F	25231870	Age at Menarche (marker of puberty in females)	-8.00E-04	0.0463	-0.0169	0.9865	0.996534828	1	0.1634	0.0083	0.97	0.0108	0.0033	0.0055	anthropometrics
WMH	GROW03	23449627	Pubertal growth: standardized difference in height between age 8 and adult in males and females	0.0012	0.0811	0.0151	0.988	0.996534828	1	0.3295	0.0503	0.9719	0.0077	-0.0029	0.0053	anthropometrics
FA	FATT07	27005778	Ratio of bisallylic groups to total fatty acids	-0.0012	0.081	-0.0147	0.9883	0.996534828	1	0.2704	0.0992	0.9865	0.0079	-0.0035	0.0048	endocrine_nutritional_and_metabolic
WMH	PHYS01	Not published (K. Hanscombe 2018 UK Biobank)	Physical activity (objectively-measured)	7.00E-04	0.0488	0.0139	0.9889	0.996534828	1	0.1413	0.0096	0.9992	0.0075	9.00E-04	0.0051	physical_activity
MD	WHIP05M	25673412	Waist-hip ratio EUR male BMI-adjusted	-0.0011	0.079	-0.0137	0.9891	0.996534828	1	0.1274	0.011	0.9043	0.0076	0.0089	0.0058	anthropometrics
MD	WHIP06M	25673412	Waist-hip ratio all ancestries male BMI-adjusted	-0.0011	0.0775	-0.0136	0.9892	0.996534828	1	0.129	0.0109	0.9022	0.0076	0.0089	0.0058	anthropometrics
FA	BFPC01	26833246	Body fat percentage (Lu. et al)	-7.00E-04	0.0515	-0.0132	0.9895	0.996534828	1	0.1066	0.0081	0.9046	0.0063	-0.001	0.0044	anthropometrics
MD	CHOL20	27005778	Serum total cholesterol	0.0018	0.1355	0.013	0.9896	0.996534828	1	0.0684	0.038	1.02	0.0151	5.00E-04	0.0048	endocrine_nutritional_and_metabolic
FA	LIPO16	27005778	Mean diameter for VLDL particles	-6.00E-04	0.0914	-0.0067	0.9946	0.9999	1	0.1353	0.0344	0.9901	0.0084	6.00E-04	0.0046	endocrine_nutritional_and_metabolic
WMH	PTSD03	28439101	PTSD European	8.00E-04	0.1294	0.0062	0.9951	0.9999	1	0.1245	0.0521	0.9933	0.0058	-0.0053	0.0045	mental_and_behavioural
FA	LIPO02	27005778	Concentration of large HDL particles	3.00E-04	0.0874	0.0039	0.9969	0.9999	1	0.1338	0.0302	0.9979	0.0147	0.0014	0.0045	endocrine_nutritional_and_metabolic
WMH	HEIG01	25281659	Birth Length	-3.00E-04	0.0805	-0.0037	0.997	0.9999	1	0.1682	0.0228	0.9927	0.0072	0.0035	0.0059	anthropometrics
MD	BLOO05	27863252	monocyte count	2.00E-04	0.0442	0.0037	0.9971	0.9999	1	0.1862	0.0217	1.047	0.0342	0.0048	0.0059	circulatory_system
MD	INSO01M	28604731	Insomnia male	2.00E-04	0.1029	0.0022	0.9983	0.9999	1	0.0602	0.0088	0.9944	0.0074	0.0052	0.0046	behaviour_and_personality
MD	INCO01	27818178	Household income	-2.00E-04	0.073	-0.0021	0.9983	0.9999	1	0.0599	0.0056	1.0296	0.0073	-0.0075	0.005	behaviour_and_personality
FA	PHLI05	27005778	Phospholipids in large HDL	5.54E-05	0.0925	6.00E-04	0.9995	0.9999	1	0.125	0.0305	0.9986	0.0142	9.00E-04	0.0048	endocrine_nutritional_and_metabolic
FA	GLYC33	24699409	OGTT: area under the insulin curve (AUC ins)	1.00E-04	0.3173	4.00E-04	0.9997	0.9999	1	0.0584	0.11	1.0099	0.0077	0.0025	0.0048	endocrine_nutritional_and_metabolic
MD	GLYC22	28898252	HbA1c European	6.64E-06	0.064	1.00E-04	0.9999	0.9999	1	0.0606	0.0072	0.9198	0.009	-0.0041	0.0043	endocrine_nutritional_and_metabolic
