# Supplementary material for: Genome-wide association study of MRI markers of cerebral small vessel disease in 42,310 participants
Source: Nat Commun. 2020 May 1;11:2175. doi: 10.1038/s41467-020-15932-3 (PMC7195435; doi:10.1038/s41467-020-15932-3)
Supplement: Supplementary file 5 — Dataset 5 [file 41467_2020_15932_MOESM5_ESM.csv]

#Supplementary Data 5. Significant genetic correlations with and without stroke cases from the third GWAS study
# trait1: First trait ID
# trait2: Second trait ID
# trait2_PMID: PMID or link for the second trait GWAS
# trait2_detail: Description of trait 2
# rg: Genetic correlation
# se: Standard error of rg
# z: test statistic
# p: p-value
# pBH: adjusted p-value with Benjamini-Hochberg FDR correction
# pBonf: adjusted p-value with Bonferroni correction
trait1	trait2	trait2_PMID	trait2_detail	rg_withStroke	se_withStroke	z_withStroke	p_withStroke	pBH_withStroke	pBonf_withStroke	phenotype_category	rg_withoutStroke	se_withoutStroke	z_withoutStroke	p_withoutStroke	pBH_withoutStroke	pBonf_withoutStroke
WMH	MEGASTROKE_AS_TRANS	29531354	Any Stroke (All)	0.3632	0.0558	6.5074	7.65E-11	1.10E-07	1.10E-07	Stroke	0.3564	0.059	6.0357	1.58E-09	2.27E-06	2.27E-06
WMH	LONG04	27015805	Parents attained age	0.2945	0.0483	6.1008	1.06E-09	7.58E-07	1.52E-06	anthropometrics	0.3015	0.0513	5.877	4.18E-09	3.00E-06	6.00E-06
WMH	MEGASTROKE_AIS_TRANS	29531354	Any Ischemic Stroke (All)	0.3191	0.053	6.017	1.78E-09	8.51E-07	2.55E-06	Stroke	0.3118	0.0562	5.5475	2.90E-08	8.33E-06	4.16E-05
WMH	MEGASTROKE_AS_EUR	29531354	Any Stroke (European)	0.3595	0.0608	5.9116	3.39E-09	1.22E-06	4.87E-06	Stroke	0.3659	0.0644	5.6824	1.33E-08	4.77E-06	1.91E-05
WMH	LONG05	27015805	Mother attained age	0.356	0.0608	5.8534	4.82E-09	1.38E-06	6.92E-06	anthropometrics	0.3647	0.0634	5.7547	8.68E-09	4.16E-06	1.25E-05
WMH	MEGASTROKE_SVS_TRANS	29531354	Small Vessel Stroke (All)	0.4859	0.0875	5.5529	2.81E-08	6.73E-06	4.04E-05	Stroke	0.4356	0.0887	4.9122	9.01E-07	1.85E-04	1.29E-03
WMH	MEGASTROKE_AIS_EUR	29531354	Any Ischemic Stroke (European)	0.2971	0.0574	5.1759	2.27E-07	4.66E-05	3.26E-04	Stroke	0.3043	0.0604	5.0362	4.75E-07	1.14E-04	6.82E-04
WMH	UKB_ICBP_DBP	30224653	Diastolic Blood Pressure	0.1572	0.0312	5.0416	4.62E-07	8.29E-05	6.64E-04	Blood pressure	0.1522	0.0321	4.7391	2.15E-06	3.86E-04	3.09E-03
WMH	SMOK04	20418890	Tobacco: smoking initiation (ever versus never been a regular smoker)	0.2555	0.0589	4.3351	1.46E-05	2.33E-03	2.09E-02	behaviour_and_personality	0.2514	0.0615	4.0868	4.37E-05	6.07E-03	6.29E-02
WMH	LONG02	27015805	Mother's age at death	-0.2552	0.0629	-4.0587	4.93E-05	5.46E-03	7.09E-02	anthropometrics	-0.2478	0.0655	-3.782	2.00E-04	1.60E-02	2.87E-01
WMH	LONG06	27015805	Father attained age	0.2082	0.0513	4.0585	4.94E-05	5.46E-03	7.10E-02	anthropometrics	0.2156	0.0534	4.0349	5.46E-05	6.54E-03	7.85E-02
WMH	LONG07	27015805	Longest 10% survival	-0.2579	0.0664	-3.8858	1.00E-04	7.98E-03	1.44E-01	anthropometrics	-0.2673	0.0675	-3.9577	7.57E-05	8.36E-03	1.09E-01
WMH	MEGASTROKE_SVS_EUR	29531354	Small Vessel Stroke (European)	0.6989	0.1796	3.8904	1.00E-04	7.98E-03	1.44E-01	Stroke	0.6461	0.177	3.6492	3.00E-04	2.16E-02	4.31E-01
WMH	HEAL01	27864402	Self-rated health	-0.1708	0.0472	-3.6171	3.00E-04	2.27E-02	4.31E-01	behaviour_and_personality	-0.1762	0.0492	-3.5811	3.00E-04	2.16E-02	4.31E-01
WMH	UKB_ICBP_SBP	30224653	Systolic Blood Pressure	0.1228	0.0346	3.5523	4.00E-04	2.87E-02	5.75E-01	Blood pressure	0.1187	0.0357	3.3272	9.00E-04	6.16E-02	1.00E+00
WMH	BODY02	23563607	Extreme BMI	0.1909	0.0552	3.4622	5.00E-04	3.42E-02	7.19E-01	anthropometrics	0.2093	0.056	3.7364	2.00E-04	1.60E-02	2.87E-01
WMH	WAIS01F	25673412	Waist circumference EU female	0.1306	0.0385	3.3877	7.00E-04	4.37E-02	1.00E+00	anthropometrics	0.1292	0.04	3.2327	1.20E-03	7.47E-02	1.00E+00
WMH	WAIS02F	25673412	Waist circumference all ancestries female	0.1291	0.0381	3.3889	7.00E-04	4.37E-02	1.00E+00	anthropometrics	0.1275	0.0397	3.2135	1.30E-03	7.47E-02	1.00E+00
