# Supplementary material for: Genome-wide association study of MRI markers of cerebral small vessel disease in 42,310 participants
Source: Nat Commun. 2020 May 1;11:2175. doi: 10.1038/s41467-020-15932-3 (PMC7195435; doi:10.1038/s41467-020-15932-3)
Supplement: Supplementary file 6 — Dataset 6 [file 41467_2020_15932_MOESM6_ESM.csv]

# Supplementary Data 6. HyprColoc results.
# Trait: biomarker trait
# Chr: chromosome
# Base.pairs: position in bp of the lead GWAS SNP
# Lead.SNP: lead GWAS SNP
# A1: tested allele
# A2: non-tested allele
# P_WMH: GWAS p-value for WMH
# P_FA: GWAS p-value for FA
# P_MD: GWAS p-value for MD
# HGNC.genes.: nearest genes to the lead snp and its proxies
# Novel: indicates by yes or no if the association locus has already been described in previous publications
# colocalized_traits: traits which are found colocalized in hyprcoloc
# posterior_prob: posterior probability that all traits are colocalized
# regional_prob: regional association probability
# candidate_snp: candidate causal variant explaining the shared association
# posterior_explained_by_snp: the proportion of the posterior probability explained by the candidate snp
Trait	Chr	Base.pairs	Lead.SNP	A1	A2	P_WMH	P_FA	P_MD	HGNC.genes.	Novel	colocalized_traits	posterior_prob	regional_prob	candidate_snp	posterior_explained_by_snp
FA	2	217,325,317	rs34380167	CCAAA	C	0.0281	1.16E-08	8.98E-05	SMARCAL1, RPL37A	Yes	FA, MD	0.7849	0.8436	rs13015080	0.1487
WMH	3	183,380,035	rs830179	A	G	4.67E-09	0.321	0.00111	KLHL24	Yes	WMH, MD	0.4784	0.7113	rs830179	0.0858
FA, MD	5	82,862,328	rs35544841	GA	G	6.89E-07	2.72E-25	1.80E-34	VCAN	No	WMH, FA, MD	0.9924	0.9985	rs67827860	0.8509
WMH	5	121,510,586	rs17148926	C	A	4.07E-09	0.00154	4.46E-05	CTC-441N14.4	Yes	WMH, FA, MD, AS, AIS, SVS	0.7542	0.805	rs17433120	0.9999
FA, MD	5	139,719,991	rs4150221	C	T	0.83	1.39E-09	4.40E-08	HBEGF	Yes	FA, MD	0.9693	0.9988	rs2237076	0.2087
FA	6	26,979,765	rs374598428	CAAAGAGGAGCTGGT¬†	C	0.0278	1.52E-08	2.01E-07	LINC00240, VN1R12P	Yes	FA, MD, LAS	0.6168	0.7889	rs36022097	0.1737
MD	6	31,329,092	rs7772614	A	C	0.0193	3.54E-05	8.44E-10	HLA-B, HLA-S	Yes	FA, MD	0.8347	0.8601	rs2523582	0.4499
WMH	6	151,016,058	rs275350	C	G	8.83E-17	0.00396	4.54E-05	PLEKHG1	No	WMH, MD	0.9084	0.9229	rs275350	0.9974
WMH	13	111,040,681	rs11838776	A	G	7.90E-11	0.197	0.0103	COL4A2	No	WMH, SVS	0.9969	0.9996	rs11838776	0.8492
WMH	14	100,581,636	rs11160570	T	C	6.10E-13	0.0109	3.19E-05	EVL, DEGS2	No	WMH, MD	0.8971	0.9316	rs11160570	0.4231
FA	16	89,951,460	rs112730611	T	C	0.0127	1.36E-09	3.86E-06	SPIRE2, TCF25	Yes	FA, MD	0.9303	0.9853	rs72813420	0.2603
WMH	17	43,128,906	rs8071429	T	A	2.61E-16	9.17E-05	4.14E-06	DCAKD, NMT1	No	WMH, FA, MD	0.7587	0.931	rs55897749	0.8177
