# Supplementary material for: Genome-wide association study of MRI markers of cerebral small vessel disease in 42,310 participants
Source: Nat Commun. 2020 May 1;11:2175. doi: 10.1038/s41467-020-15932-3 (PMC7195435; doi:10.1038/s41467-020-15932-3)
Supplement: Supplementary file 7 — Dataset 7 [file 41467_2020_15932_MOESM7_ESM.csv]

# Supplementary Data 7. PhenoScanner annotations
# sentinelsnp: the top SNP for an associated locus, "category" corresponds to the classification of traits we did, see the description of PhenoScanner data fields for other columns
# other fields are the standard ouput fields for phenoscanner annotation
sentinelsnp	rsid	hg19_coordinates	hg38_coordinates	chr	pos_hg19	pos_hg38	a1	a2	afr	amr	eas	eur	sas	consequence	protein_position	amino_acids	ensembl	hgnc	trait	efo	study	pmid	ancestry	year	beta	se	p	direction	n	n_cases	n_controls	n_studies	unit	dataset	category
rs12120143	rs12120143	chr1:197499003	chr1:197529873	1	197499003	197529873	C	T	1	0.9856	1	0.9821	0.9969	intron	-	-	ENSG00000213047	DENND1B	NA	NA	NA	NA	NA	NA	NA	NA	NA	NA	NA	NA	NA	NA	NA	NA	NA
rs7566761	rs11679640	chr2:43141485	chr2:42914345	2	43141485	42914345	C	G	0.8533	0.8862	0.9851	0.8181	0.865	intergenic	-	-	-	AC098824.6	White matter hyperintensity burden	EFO_0005665	Verhaaren BF	25663218	Mixed	2015	NA	NA	0.00000004	NA	-	-	-	-	-	NHGRI-EBI_GWAS_Catalog	WMH
rs7596872	rs7596872	chr2:56128091	chr2:55900956	2	56128091	55900956	A	C	0.1785	0.0576	0.003	0.0845	0.0358	intron	-	-	ENSG00000115380	EFEMP1	Comparative height size at age 10	NCIT_C106497;NCIT_C19666	Neale B	UKBB	European	2017	0.01719	0.002781	6.42E-10	+	332021	0	332021	1	-	Neale-B_UKBB_EUR_2017	Anthropometric
rs7596872	rs7596872	chr2:56128091	chr2:55900956	2	56128091	55900956	A	C	0.1785	0.0576	0.003	0.0845	0.0358	intron	-	-	ENSG00000115380	EFEMP1	Forced vital capacity	EFO_0004312	Neale B	UKBB	European	2017	0.02179	0.003312	4.76E-11	+	307638	0	307638	1	IVNT	Neale-B_UKBB_EUR_2017	Respiratory
rs7596872	rs7596872	chr2:56128091	chr2:55900956	2	56128091	55900956	A	C	0.1785	0.0576	0.003	0.0845	0.0358	intron	-	-	ENSG00000115380	EFEMP1	Forced vital capacity, best measure	EFO_0004312	Neale B	UKBB	European	2017	0.02142	0.003633	3.76E-09	+	255492	0	255492	1	IVNT	Neale-B_UKBB_EUR_2017	Respiratory
rs7596872	rs7596872	chr2:56128091	chr2:55900956	2	56128091	55900956	A	C	0.1785	0.0576	0.003	0.0845	0.0358	intron	-	-	ENSG00000115380	EFEMP1	Height	EFO_0004339	Neale B	UKBB	European	2017	0.02484	0.002895	9.41E-18	+	336474	0	336474	1	IVNT	Neale-B_UKBB_EUR_2017	Anthropometric
rs7596872	rs7596872	chr2:56128091	chr2:55900956	2	56128091	55900956	A	C	0.1785	0.0576	0.003	0.0845	0.0358	intron	-	-	ENSG00000115380	EFEMP1	Inguinal hernia	HP_0000023	Neale B	UKBB	European	2017	0.003722	0.000644	7.50E-09	+	337199	8815	328384	1	risk diff	Neale-B_UKBB_EUR_2017	Other
rs7596872	rs7596872	chr2:56128091	chr2:55900956	2	56128091	55900956	A	C	0.1785	0.0576	0.003	0.0845	0.0358	intron	-	-	ENSG00000115380	EFEMP1	Sitting height	EFO_0007118	Neale B	UKBB	European	2017	0.01963	0.00315	4.64E-10	+	336172	0	336172	1	IVNT	Neale-B_UKBB_EUR_2017	Anthropometric
rs7596872	rs78857879	chr2:56135099	chr2:55907964	2	56135099	55907964	A	G	0.0045	0.0461	0.003	0.0815	0.0368	intron	-	-	ENSG00000115380	EFEMP1	White matter hyperintensity burden	EFO_0005665	Verhaaren BF	25663218	Mixed	2015	NA	NA	0.00000002	NA	-	-	-	-	-	NHGRI-EBI_GWAS_Catalog	WMH
rs7596872	rs78857879	chr2:56135099	chr2:55907964	2	56135099	55907964	A	G	0.0045	0.0461	0.003	0.0815	0.0368	intron	-	-	ENSG00000115380	EFEMP1	Comparative height size at age 10	NCIT_C106497;NCIT_C19666	Neale B	UKBB	European	2017	0.0172	0.002793	7.29E-10	+	332021	0	332021	1	-	Neale-B_UKBB_EUR_2017	Anthropometric
rs7596872	rs78857879	chr2:56135099	chr2:55907964	2	56135099	55907964	A	G	0.0045	0.0461	0.003	0.0815	0.0368	intron	-	-	ENSG00000115380	EFEMP1	Forced vital capacity	EFO_0004312	Neale B	UKBB	European	2017	0.02172	0.003327	6.59E-11	+	307638	0	307638	1	IVNT	Neale-B_UKBB_EUR_2017	Respiratory
rs7596872	rs78857879	chr2:56135099	chr2:55907964	2	56135099	55907964	A	G	0.0045	0.0461	0.003	0.0815	0.0368	intron	-	-	ENSG00000115380	EFEMP1	Forced vital capacity, best measure	EFO_0004312	Neale B	UKBB	European	2017	0.02153	0.003649	3.63E-09	+	255492	0	255492	1	IVNT	Neale-B_UKBB_EUR_2017	Respiratory
rs7596872	rs78857879	chr2:56135099	chr2:55907964	2	56135099	55907964	A	G	0.0045	0.0461	0.003	0.0815	0.0368	intron	-	-	ENSG00000115380	EFEMP1	Height	EFO_0004339	Neale B	UKBB	European	2017	0.02476	0.002907	1.66E-17	+	336474	0	336474	1	IVNT	Neale-B_UKBB_EUR_2017	Anthropometric
rs7596872	rs78857879	chr2:56135099	chr2:55907964	2	56135099	55907964	A	G	0.0045	0.0461	0.003	0.0815	0.0368	intron	-	-	ENSG00000115380	EFEMP1	Inguinal hernia	HP_0000023	Neale B	UKBB	European	2017	0.003758	0.0006468	6.22E-09	+	337199	8815	328384	1	risk diff	Neale-B_UKBB_EUR_2017	Other
rs7596872	rs78857879	chr2:56135099	chr2:55907964	2	56135099	55907964	A	G	0.0045	0.0461	0.003	0.0815	0.0368	intron	-	-	ENSG00000115380	EFEMP1	Sitting height	EFO_0007118	Neale B	UKBB	European	2017	0.01888	0.003163	2.38E-09	+	336172	0	336172	1	IVNT	Neale-B_UKBB_EUR_2017	Anthropometric
rs7596872	rs3762515	chr2:56150864	chr2:55923729	2	56150864	55923729	T	C	0.0439	0.0937	0.0268	0.0855	0.0849	5_prime_UTR	-	-	ENSG00000115380	EFEMP1	Height	EFO_0004339	GIANT	25282103	European	2014	0.033	0.0053	5.10E-10	+	239410	0	239410	79	Z-score	GIANT_Height_EUR_2014	Anthropometric
rs7596872	rs3762515	chr2:56150864	chr2:55923729	2	56150864	55923729	T	C	0.0439	0.0937	0.0268	0.0855	0.0849	5_prime_UTR	-	-	ENSG00000115380	EFEMP1	Comparative height size at age 10	NCIT_C106497;NCIT_C19666	Neale B	UKBB	European	2017	0.01658	0.002813	3.76E-09	+	332021	0	332021	1	-	Neale-B_UKBB_EUR_2017	Anthropometric
rs7596872	rs3762515	chr2:56150864	chr2:55923729	2	56150864	55923729	T	C	0.0439	0.0937	0.0268	0.0855	0.0849	5_prime_UTR	-	-	ENSG00000115380	EFEMP1	Forced vital capacity	EFO_0004312	Neale B	UKBB	European	2017	0.02144	0.003351	1.58E-10	+	307638	0	307638	1	IVNT	Neale-B_UKBB_EUR_2017	Respiratory
rs7596872	rs3762515	chr2:56150864	chr2:55923729	2	56150864	55923729	T	C	0.0439	0.0937	0.0268	0.0855	0.0849	5_prime_UTR	-	-	ENSG00000115380	EFEMP1	Forced vital capacity, best measure	EFO_0004312	Neale B	UKBB	European	2017	0.02048	0.003674	2.50E-08	+	255492	0	255492	1	IVNT	Neale-B_UKBB_EUR_2017	Respiratory
rs7596872	rs3762515	chr2:56150864	chr2:55923729	2	56150864	55923729	T	C	0.0439	0.0937	0.0268	0.0855	0.0849	5_prime_UTR	-	-	ENSG00000115380	EFEMP1	Height	EFO_0004339	Neale B	UKBB	European	2017	0.02434	0.002928	9.51E-17	+	336474	0	336474	1	IVNT	Neale-B_UKBB_EUR_2017	Anthropometric
rs7596872	rs3762515	chr2:56150864	chr2:55923729	2	56150864	55923729	T	C	0.0439	0.0937	0.0268	0.0855	0.0849	5_prime_UTR	-	-	ENSG00000115380	EFEMP1	Inguinal hernia	HP_0000023	Neale B	UKBB	European	2017	0.003732	0.0006514	1.01E-08	+	337199	8815	328384	1	risk diff	Neale-B_UKBB_EUR_2017	Other
rs7596872	rs3762515	chr2:56150864	chr2:55923729	2	56150864	55923729	T	C	0.0439	0.0937	0.0268	0.0855	0.0849	5_prime_UTR	-	-	ENSG00000115380	EFEMP1	Sitting height	EFO_0007118	Neale B	UKBB	European	2017	0.01891	0.003186	2.95E-09	+	336172	0	336172	1	IVNT	Neale-B_UKBB_EUR_2017	Anthropometric
rs7596872	rs113481311	chr2:56152585	chr2:55925450	2	56152585	55925450	A	G	0.0605	0.098	0.0278	0.0924	0.1084	upstream	-	-	ENSG00000115380	EFEMP1	Comparative height size at age 10	NCIT_C106497;NCIT_C19666	Neale B	UKBB	European	2017	0.0152	0.002733	2.68E-08	+	332021	0	332021	1	-	Neale-B_UKBB_EUR_2017	Anthropometric
rs7596872	rs113481311	chr2:56152585	chr2:55925450	2	56152585	55925450	A	G	0.0605	0.098	0.0278	0.0924	0.1084	upstream	-	-	ENSG00000115380	EFEMP1	Forced vital capacity	EFO_0004312	Neale B	UKBB	European	2017	0.01931	0.003256	3.04E-09	+	307638	0	307638	1	IVNT	Neale-B_UKBB_EUR_2017	Respiratory
rs7596872	rs113481311	chr2:56152585	chr2:55925450	2	56152585	55925450	A	G	0.0605	0.098	0.0278	0.0924	0.1084	upstream	-	-	ENSG00000115380	EFEMP1	Height	EFO_0004339	Neale B	UKBB	European	2017	0.0223	0.002845	4.63E-15	+	336474	0	336474	1	IVNT	Neale-B_UKBB_EUR_2017	Anthropometric
rs7596872	rs113481311	chr2:56152585	chr2:55925450	2	56152585	55925450	A	G	0.0605	0.098	0.0278	0.0924	0.1084	upstream	-	-	ENSG00000115380	EFEMP1	Inguinal hernia	HP_0000023	Neale B	UKBB	European	2017	0.003719	0.0006329	4.18E-09	+	337199	8815	328384	1	risk diff	Neale-B_UKBB_EUR_2017	Other
rs7596872	rs146896516	chr2:56152750	chr2:55925615	2	56152750	55925615	A	C	0.0605	0.098	0.0268	0.0924	0.1074	upstream	-	-	ENSG00000115380	EFEMP1	Comparative height size at age 10	NCIT_C106497;NCIT_C19666	Neale B	UKBB	European	2017	0.01524	0.002731	2.40E-08	+	332021	0	332021	1	-	Neale-B_UKBB_EUR_2017	Anthropometric
rs7596872	rs146896516	chr2:56152750	chr2:55925615	2	56152750	55925615	A	C	0.0605	0.098	0.0268	0.0924	0.1074	upstream	-	-	ENSG00000115380	EFEMP1	Forced vital capacity	EFO_0004312	Neale B	UKBB	European	2017	0.01933	0.003254	2.81E-09	+	307638	0	307638	1	IVNT	Neale-B_UKBB_EUR_2017	Respiratory
rs7596872	rs146896516	chr2:56152750	chr2:55925615	2	56152750	55925615	A	C	0.0605	0.098	0.0268	0.0924	0.1074	upstream	-	-	ENSG00000115380	EFEMP1	Height	EFO_0004339	Neale B	UKBB	European	2017	0.02236	0.002843	3.67E-15	+	336474	0	336474	1	IVNT	Neale-B_UKBB_EUR_2017	Anthropometric
rs7596872	rs146896516	chr2:56152750	chr2:55925615	2	56152750	55925615	A	C	0.0605	0.098	0.0268	0.0924	0.1074	upstream	-	-	ENSG00000115380	EFEMP1	Inguinal hernia	HP_0000023	Neale B	UKBB	European	2017	0.003729	0.0006324	3.70E-09	+	337199	8815	328384	1	risk diff	Neale-B_UKBB_EUR_2017	Other
rs17576323	rs17576323	chr2:188003118	chr2:187138391	2	188003118	187138391	C	T	0.0106	0.1254	0	0.2038	0.1063	intron	-	-	-	AC007319.1	Pulse rate	NCIT_C49676	Neale B	UKBB	European	2017	0.03136	0.003142	1.88E-23	+	317756	0	317756	1	IVNT	Neale-B_UKBB_EUR_2017	Vascular
rs17576323	rs62172472	chr2:188028317	chr2:187163590	2	188028317	187163590	A	G	0.0106	0.1268	0	0.2028	0.1063	intron	-	-	-	AC007319.1	Pulse rate	NCIT_C49676	Neale B	UKBB	European	2017	0.03127	0.003141	2.38E-23	+	317756	0	317756	1	IVNT	Neale-B_UKBB_EUR_2017	Vascular
rs17576323	rs17705966	chr2:188165166	chr2:187300439	2	188165166	187300439	A	G	0.9894	0.8703	1	0.7972	0.8845	intron	-	-	-	AC007319.1	Pulse rate	NCIT_C49676	Neale B	UKBB	European	2017	-0.03177	0.003125	2.76E-24	-	317756	0	317756	1	IVNT	Neale-B_UKBB_EUR_2017	Vascular
rs17576323	rs17705966	chr2:188165166	chr2:187300439	2	188165166	187300439	A	G	0.9894	0.8703	1	0.7972	0.8845	intron	-	-	-	AC007319.1	Sitting height	EFO_0007118	Neale B	UKBB	European	2017	-0.01298	0.002344	3.09E-08	-	336172	0	336172	1	IVNT	Neale-B_UKBB_EUR_2017	Anthropometric
rs76122535	rs72932725	chr2:203649341	chr2:202784618	2	203649341	202784618	A	G	0.0371	0.0735	0.0169	0.1322	0.0133	intron	-	-	ENSG00000163596	ICA1L	Coronary artery disease	EFO_0000378;EFO_0001645	CARDIoGRAMplusC4D	26343387	Mixed	2015	0.1286	0.01563	2.22E-16	+	184305	60801	123504	48	log OR	CARDIoGRAMplusC4D_CHD_Mixed_2015	Vascular
rs76122535	rs72932725	chr2:203649341	chr2:202784618	2	203649341	202784618	A	G	0.0371	0.0735	0.0169	0.1322	0.0133	intron	-	-	ENSG00000163596	ICA1L	Myocardial infarction	EFO_0000612	CARDIoGRAMplusC4D	26343387	Mixed	2015	0.1213	0.01699	9.52E-13	+	167181	43677	123504	48	log OR	CARDIoGRAMplusC4D_MI_Mixed_2015	Vascular
rs76122535	rs72932725	chr2:203649341	chr2:202784618	2	203649341	202784618	A	G	0.0371	0.0735	0.0169	0.1322	0.0133	intron	-	-	ENSG00000163596	ICA1L	Chronic ischaemic heart disease	-	Neale B	UKBB	European	2017	0.003333	0.0005776	7.94E-09	+	337199	8755	328444	1	risk diff	Neale-B_UKBB_EUR_2017	Vascular
rs76122535	rs72932725	chr2:203649341	chr2:202784618	2	203649341	202784618	A	G	0.0371	0.0735	0.0169	0.1322	0.0133	intron	-	-	ENSG00000163596	ICA1L	Coronary artery disease	EFO_0000378;EFO_0001645	Nelson CP	28714975	Mixed	2017	0.1134	0.01323	1.06E-17	+	148715	10801	137914	1	log OR	Nelson-CP_CAD_Mixed_2017	Vascular
rs76122535	rs72932725	chr2:203649341	chr2:202784618	2	203649341	202784618	A	G	0.0371	0.0735	0.0169	0.1322	0.0133	intron	-	-	ENSG00000163596	ICA1L	Coronary artery disease	EFO_0000378;EFO_0001645	van der Harst P	29212778	Mixed	2018	0.08946	0.01067	5.10E-17	+	296525	34541	261984	1	log OR	van-der-Harst-P_CAD-UKBB_Mixed_2018	Vascular
rs76122535	rs72932725	chr2:203649341	chr2:202784618	2	203649341	202784618	A	G	0.0371	0.0735	0.0169	0.1322	0.0133	intron	-	-	ENSG00000163596	ICA1L	Coronary artery disease	EFO_0000378;EFO_0001645	van der Harst P	29212778	Mixed	2018	0.1021	0.0089	1.64E-30	+	547261	122733	424528	2	log OR	van-der-Harst-P_CAD_Mixed_2018	Vascular
rs76122535	rs72932731	chr2:203650410	chr2:202785687	2	203650410	202785687	A	G	0.9743	0.928	0.9831	0.8678	0.9867	intron	-	-	ENSG00000163596	ICA1L	Coronary artery disease	EFO_0000378;EFO_0001645	CARDIoGRAMplusC4D	26343387	Mixed	2015	-0.1293	0.01563	1.11E-16	-	184305	60801	123504	48	log OR	CARDIoGRAMplusC4D_CHD_Mixed_2015	Vascular
rs76122535	rs72932731	chr2:203650410	chr2:202785687	2	203650410	202785687	A	G	0.9743	0.928	0.9831	0.8678	0.9867	intron	-	-	ENSG00000163596	ICA1L	Myocardial infarction	EFO_0000612	CARDIoGRAMplusC4D	26343387	Mixed	2015	-0.1216	0.017	8.63E-13	-	167181	43677	123504	48	log OR	CARDIoGRAMplusC4D_MI_Mixed_2015	Vascular
rs76122535	rs72932731	chr2:203650410	chr2:202785687	2	203650410	202785687	A	G	0.9743	0.928	0.9831	0.8678	0.9867	intron	-	-	ENSG00000163596	ICA1L	Acute myocardial infarction	EFO_0000612	Neale B	UKBB	European	2017	-0.002145	0.0003905	3.94E-08	-	337199	3927	333272	1	risk diff	Neale-B_UKBB_EUR_2017	Vascular
rs76122535	rs72932731	chr2:203650410	chr2:202785687	2	203650410	202785687	A	G	0.9743	0.928	0.9831	0.8678	0.9867	intron	-	-	ENSG00000163596	ICA1L	Chronic ischaemic heart disease	-	Neale B	UKBB	European	2017	-0.003322	0.0005772	8.67E-09	-	337199	8755	328444	1	risk diff	Neale-B_UKBB_EUR_2017	Vascular
rs76122535	rs72932731	chr2:203650410	chr2:202785687	2	203650410	202785687	A	G	0.9743	0.928	0.9831	0.8678	0.9867	intron	-	-	ENSG00000163596	ICA1L	Coronary artery disease	EFO_0000378;EFO_0001645	Nelson CP	28714975	Mixed	2017	-0.114	0.01323	7.21E-18	-	148715	10801	137914	1	log OR	Nelson-CP_CAD_Mixed_2017	Vascular
rs76122535	rs72932731	chr2:203650410	chr2:202785687	2	203650410	202785687	A	G	0.9743	0.928	0.9831	0.8678	0.9867	intron	-	-	ENSG00000163596	ICA1L	Coronary artery disease	EFO_0000378;EFO_0001645	van der Harst P	29212778	Mixed	2018	-0.09007	0.01066	2.90E-17	-	296525	34541	261984	1	log OR	van-der-Harst-P_CAD-UKBB_Mixed_2018	Vascular
rs76122535	rs72932731	chr2:203650410	chr2:202785687	2	203650410	202785687	A	G	0.9743	0.928	0.9831	0.8678	0.9867	intron	-	-	ENSG00000163596	ICA1L	Coronary artery disease	EFO_0000378;EFO_0001645	van der Harst P	29212778	Mixed	2018	-0.1028	0.0089	6.87E-31	-	547261	122733	424528	2	log OR	van-der-Harst-P_CAD_Mixed_2018	Vascular
rs76122535	rs143911965	chr2:203650998	chr2:202786275	2	203650998	202786275	A	G	0.0295	0.0706	0.0159	0.1322	0.0133	intron	-	-	ENSG00000163596	ICA1L	Coronary artery disease	EFO_0000378;EFO_0001645	CARDIoGRAMplusC4D	26343387	Mixed	2015	0.1301	0.01564	1.11E-16	+	184305	60801	123504	48	log OR	CARDIoGRAMplusC4D_CHD_Mixed_2015	Vascular
rs76122535	rs143911965	chr2:203650998	chr2:202786275	2	203650998	202786275	A	G	0.0295	0.0706	0.0159	0.1322	0.0133	intron	-	-	ENSG00000163596	ICA1L	Myocardial infarction	EFO_0000612	CARDIoGRAMplusC4D	26343387	Mixed	2015	0.1226	0.017	5.62E-13	+	167181	43677	123504	48	log OR	CARDIoGRAMplusC4D_MI_Mixed_2015	Vascular
rs76122535	rs143911965	chr2:203650998	chr2:202786275	2	203650998	202786275	A	G	0.0295	0.0706	0.0159	0.1322	0.0133	intron	-	-	ENSG00000163596	ICA1L	Acute myocardial infarction	EFO_0000612	Neale B	UKBB	European	2017	0.002146	0.0003905	3.91E-08	+	337199	3927	333272	1	risk diff	Neale-B_UKBB_EUR_2017	Vascular
rs76122535	rs143911965	chr2:203650998	chr2:202786275	2	203650998	202786275	A	G	0.0295	0.0706	0.0159	0.1322	0.0133	intron	-	-	ENSG00000163596	ICA1L	Chronic ischaemic heart disease	-	Neale B	UKBB	European	2017	0.003312	0.0005772	9.57E-09	+	337199	8755	328444	1	risk diff	Neale-B_UKBB_EUR_2017	Vascular
rs76122535	rs143911965	chr2:203650998	chr2:202786275	2	203650998	202786275	A	G	0.0295	0.0706	0.0159	0.1322	0.0133	intron	-	-	ENSG00000163596	ICA1L	Coronary artery disease	EFO_0000378;EFO_0001645	Nelson CP	28714975	Mixed	2017	0.1151	0.01325	3.96E-18	+	148715	10801	137914	1	log OR	Nelson-CP_CAD_Mixed_2017	Vascular
rs76122535	rs143911965	chr2:203650998	chr2:202786275	2	203650998	202786275	A	G	0.0295	0.0706	0.0159	0.1322	0.0133	intron	-	-	ENSG00000163596	ICA1L	Coronary artery disease	EFO_0000378;EFO_0001645	van der Harst P	29212778	Mixed	2018	0.09002	0.01066	3.10E-17	+	296525	34541	261984	1	log OR	van-der-Harst-P_CAD-UKBB_Mixed_2018	Vascular
rs76122535	rs143911965	chr2:203650998	chr2:202786275	2	203650998	202786275	A	G	0.0295	0.0706	0.0159	0.1322	0.0133	intron	-	-	ENSG00000163596	ICA1L	Coronary artery disease	EFO_0000378;EFO_0001645	van der Harst P	29212778	Mixed	2018	0.103	0.0089	5.25E-31	+	547261	122733	424528	2	log OR	van-der-Harst-P_CAD_Mixed_2018	Vascular
rs76122535	rs72932737	chr2:203654540	chr2:202789817	2	203654540	202789817	A	G	0.0303	0.072	0.0159	0.1312	0.0133	intron	-	-	ENSG00000163596	ICA1L	Coronary artery disease	EFO_0000378;EFO_0001645	CARDIoGRAMplusC4D	26343387	Mixed	2015	0.1304	0.01564	7.51E-17	+	184305	60801	123504	48	log OR	CARDIoGRAMplusC4D_CHD_Mixed_2015	Vascular
rs76122535	rs72932737	chr2:203654540	chr2:202789817	2	203654540	202789817	A	G	0.0303	0.072	0.0159	0.1312	0.0133	intron	-	-	ENSG00000163596	ICA1L	Myocardial infarction	EFO_0000612	CARDIoGRAMplusC4D	26343387	Mixed	2015	0.1228	0.017	5.13E-13	+	167181	43677	123504	48	log OR	CARDIoGRAMplusC4D_MI_Mixed_2015	Vascular
rs76122535	rs72932737	chr2:203654540	chr2:202789817	2	203654540	202789817	A	G	0.0303	0.072	0.0159	0.1312	0.0133	intron	-	-	ENSG00000163596	ICA1L	Acute myocardial infarction	EFO_0000612	Neale B	UKBB	European	2017	0.002149	0.0003904	3.72E-08	+	337199	3927	333272	1	risk diff	Neale-B_UKBB_EUR_2017	Vascular
rs76122535	rs72932737	chr2:203654540	chr2:202789817	2	203654540	202789817	A	G	0.0303	0.072	0.0159	0.1312	0.0133	intron	-	-	ENSG00000163596	ICA1L	Chronic ischaemic heart disease	-	Neale B	UKBB	European	2017	0.003311	0.0005771	9.60E-09	+	337199	8755	328444	1	risk diff	Neale-B_UKBB_EUR_2017	Vascular
rs76122535	rs72932737	chr2:203654540	chr2:202789817	2	203654540	202789817	A	G	0.0303	0.072	0.0159	0.1312	0.0133	intron	-	-	ENSG00000163596	ICA1L	Coronary artery disease	EFO_0000378;EFO_0001645	Nelson CP	28714975	Mixed	2017	0.115	0.01323	3.96E-18	+	148715	10801	137914	1	log OR	Nelson-CP_CAD_Mixed_2017	Vascular
rs76122535	rs72932737	chr2:203654540	chr2:202789817	2	203654540	202789817	A	G	0.0303	0.072	0.0159	0.1312	0.0133	intron	-	-	ENSG00000163596	ICA1L	Coronary artery disease	EFO_0000378;EFO_0001645	van der Harst P	29212778	Mixed	2018	0.09012	0.01066	2.70E-17	+	296525	34541	261984	1	log OR	van-der-Harst-P_CAD-UKBB_Mixed_2018	Vascular
rs76122535	rs72932737	chr2:203654540	chr2:202789817	2	203654540	202789817	A	G	0.0303	0.072	0.0159	0.1312	0.0133	intron	-	-	ENSG00000163596	ICA1L	Coronary artery disease	EFO_0000378;EFO_0001645	van der Harst P	29212778	Mixed	2018	0.1032	0.0089	4.10E-31	+	547261	122733	424528	2	log OR	van-der-Harst-P_CAD_Mixed_2018	Vascular
rs76122535	rs6732078	chr2:203656554	chr2:202791831	2	203656554	202791831	A	G	0.0257	0.072	0.0159	0.1312	0.0133	intron	-	-	ENSG00000163596	ICA1L	Coronary artery disease	EFO_0000378;EFO_0001645	CARDIoGRAMplusC4D	26343387	Mixed	2015	0.1306	0.01564	6.75E-17	+	184305	60801	123504	48	log OR	CARDIoGRAMplusC4D_CHD_Mixed_2015	Vascular
rs76122535	rs6732078	chr2:203656554	chr2:202791831	2	203656554	202791831	A	G	0.0257	0.072	0.0159	0.1312	0.0133	intron	-	-	ENSG00000163596	ICA1L	Myocardial infarction	EFO_0000612	CARDIoGRAMplusC4D	26343387	Mixed	2015	0.1228	0.017	4.94E-13	+	167181	43677	123504	48	log OR	CARDIoGRAMplusC4D_MI_Mixed_2015	Vascular
rs76122535	rs6732078	chr2:203656554	chr2:202791831	2	203656554	202791831	A	G	0.0257	0.072	0.0159	0.1312	0.0133	intron	-	-	ENSG00000163596	ICA1L	Acute myocardial infarction	EFO_0000612	Neale B	UKBB	European	2017	0.002147	0.0003904	3.84E-08	+	337199	3927	333272	1	risk diff	Neale-B_UKBB_EUR_2017	Vascular
rs76122535	rs6732078	chr2:203656554	chr2:202791831	2	203656554	202791831	A	G	0.0257	0.072	0.0159	0.1312	0.0133	intron	-	-	ENSG00000163596	ICA1L	Chronic ischaemic heart disease	-	Neale B	UKBB	European	2017	0.003309	0.000577	9.79E-09	+	337199	8755	328444	1	risk diff	Neale-B_UKBB_EUR_2017	Vascular
rs76122535	rs6732078	chr2:203656554	chr2:202791831	2	203656554	202791831	A	G	0.0257	0.072	0.0159	0.1312	0.0133	intron	-	-	ENSG00000163596	ICA1L	Coronary artery disease	EFO_0000378;EFO_0001645	Nelson CP	28714975	Mixed	2017	0.1151	0.01323	3.40E-18	+	148715	10801	137914	1	log OR	Nelson-CP_CAD_Mixed_2017	Vascular
rs76122535	rs6732078	chr2:203656554	chr2:202791831	2	203656554	202791831	A	G	0.0257	0.072	0.0159	0.1312	0.0133	intron	-	-	ENSG00000163596	ICA1L	Coronary artery disease	EFO_0000378;EFO_0001645	van der Harst P	29212778	Mixed	2018	0.09004	0.01066	2.90E-17	+	296525	34541	261984	1	log OR	van-der-Harst-P_CAD-UKBB_Mixed_2018	Vascular
rs76122535	rs6732078	chr2:203656554	chr2:202791831	2	203656554	202791831	A	G	0.0257	0.072	0.0159	0.1312	0.0133	intron	-	-	ENSG00000163596	ICA1L	Coronary artery disease	EFO_0000378;EFO_0001645	van der Harst P	29212778	Mixed	2018	0.1032	0.0089	4.02E-31	+	547261	122733	424528	2	log OR	van-der-Harst-P_CAD_Mixed_2018	Vascular
rs76122535	rs6435168	chr2:203656846	chr2:202792123	2	203656846	202792123	A	C	0.0295	0.072	0.0159	0.1312	0.0133	intron	-	-	ENSG00000163596	ICA1L	Coronary artery disease	EFO_0000378;EFO_0001645	CARDIoGRAMplusC4D	26343387	Mixed	2015	0.1305	0.01564	7.19E-17	+	184305	60801	123504	48	log OR	CARDIoGRAMplusC4D_CHD_Mixed_2015	Vascular
rs76122535	rs6435168	chr2:203656846	chr2:202792123	2	203656846	202792123	A	C	0.0295	0.072	0.0159	0.1312	0.0133	intron	-	-	ENSG00000163596	ICA1L	Myocardial infarction	EFO_0000612	CARDIoGRAMplusC4D	26343387	Mixed	2015	0.1229	0.017	4.90E-13	+	167181	43677	123504	48	log OR	CARDIoGRAMplusC4D_MI_Mixed_2015	Vascular
rs76122535	rs6435168	chr2:203656846	chr2:202792123	2	203656846	202792123	A	C	0.0295	0.072	0.0159	0.1312	0.0133	intron	-	-	ENSG00000163596	ICA1L	Acute myocardial infarction	EFO_0000612	Neale B	UKBB	European	2017	0.002146	0.0003904	3.83E-08	+	337199	3927	333272	1	risk diff	Neale-B_UKBB_EUR_2017	Vascular
rs76122535	rs6435168	chr2:203656846	chr2:202792123	2	203656846	202792123	A	C	0.0295	0.072	0.0159	0.1312	0.0133	intron	-	-	ENSG00000163596	ICA1L	Chronic ischaemic heart disease	-	Neale B	UKBB	European	2017	0.003309	0.000577	9.79E-09	+	337199	8755	328444	1	risk diff	Neale-B_UKBB_EUR_2017	Vascular
rs76122535	rs6435168	chr2:203656846	chr2:202792123	2	203656846	202792123	A	C	0.0295	0.072	0.0159	0.1312	0.0133	intron	-	-	ENSG00000163596	ICA1L	Coronary artery disease	EFO_0000378;EFO_0001645	Nelson CP	28714975	Mixed	2017	0.115	0.01323	3.68E-18	+	148715	10801	137914	1	log OR	Nelson-CP_CAD_Mixed_2017	Vascular
rs76122535	rs6435168	chr2:203656846	chr2:202792123	2	203656846	202792123	A	C	0.0295	0.072	0.0159	0.1312	0.0133	intron	-	-	ENSG00000163596	ICA1L	Coronary artery disease	EFO_0000378;EFO_0001645	van der Harst P	29212778	Mixed	2018	0.09003	0.01065	2.90E-17	+	296525	34541	261984	1	log OR	van-der-Harst-P_CAD-UKBB_Mixed_2018	Vascular
rs76122535	rs6435168	chr2:203656846	chr2:202792123	2	203656846	202792123	A	C	0.0295	0.072	0.0159	0.1312	0.0133	intron	-	-	ENSG00000163596	ICA1L	Coronary artery disease	EFO_0000378;EFO_0001645	van der Harst P	29212778	Mixed	2018	0.1031	0.0089	4.25E-31	+	547261	122733	424528	2	log OR	van-der-Harst-P_CAD_Mixed_2018	Vascular
rs76122535	rs72932741	chr2:203661048	chr2:202796325	2	203661048	202796325	A	T	0.9705	0.928	0.9841	0.8688	0.9867	intron	-	-	ENSG00000163596	ICA1L	Coronary artery disease	EFO_0000378;EFO_0001645	CARDIoGRAMplusC4D	26343387	Mixed	2015	-0.1303	0.01563	7.75E-17	-	184305	60801	123504	48	log OR	CARDIoGRAMplusC4D_CHD_Mixed_2015	Vascular
rs76122535	rs72932741	chr2:203661048	chr2:202796325	2	203661048	202796325	A	T	0.9705	0.928	0.9841	0.8688	0.9867	intron	-	-	ENSG00000163596	ICA1L	Myocardial infarction	EFO_0000612	CARDIoGRAMplusC4D	26343387	Mixed	2015	-0.1233	0.01699	3.97E-13	-	167181	43677	123504	48	log OR	CARDIoGRAMplusC4D_MI_Mixed_2015	Vascular
rs76122535	rs72932741	chr2:203661048	chr2:202796325	2	203661048	202796325	A	T	0.9705	0.928	0.9841	0.8688	0.9867	intron	-	-	ENSG00000163596	ICA1L	Acute myocardial infarction	EFO_0000612	Neale B	UKBB	European	2017	-0.002147	0.0003903	3.80E-08	-	337199	3927	333272	1	risk diff	Neale-B_UKBB_EUR_2017	Vascular
rs76122535	rs72932741	chr2:203661048	chr2:202796325	2	203661048	202796325	A	T	0.9705	0.928	0.9841	0.8688	0.9867	intron	-	-	ENSG00000163596	ICA1L	Chronic ischaemic heart disease	-	Neale B	UKBB	European	2017	-0.003319	0.0005769	8.80E-09	-	337199	8755	328444	1	risk diff	Neale-B_UKBB_EUR_2017	Vascular
rs76122535	rs72932741	chr2:203661048	chr2:202796325	2	203661048	202796325	A	T	0.9705	0.928	0.9841	0.8688	0.9867	intron	-	-	ENSG00000163596	ICA1L	Coronary artery disease	EFO_0000378;EFO_0001645	Nelson CP	28714975	Mixed	2017	-0.1151	0.01325	3.88E-18	-	148715	10801	137914	1	log OR	Nelson-CP_CAD_Mixed_2017	Vascular
rs76122535	rs72932741	chr2:203661048	chr2:202796325	2	203661048	202796325	A	T	0.9705	0.928	0.9841	0.8688	0.9867	intron	-	-	ENSG00000163596	ICA1L	Coronary artery disease	EFO_0000378;EFO_0001645	van der Harst P	29212778	Mixed	2018	-0.09004	0.01065	2.80E-17	-	296525	34541	261984	1	log OR	van-der-Harst-P_CAD-UKBB_Mixed_2018	Vascular
rs76122535	rs72932741	chr2:203661048	chr2:202796325	2	203661048	202796325	A	T	0.9705	0.928	0.9841	0.8688	0.9867	intron	-	-	ENSG00000163596	ICA1L	Coronary artery disease	EFO_0000378;EFO_0001645	van der Harst P	29212778	Mixed	2018	-0.103	0.0089	4.38E-31	-	547261	122733	424528	2	log OR	van-der-Harst-P_CAD_Mixed_2018	Vascular
rs76122535	rs6705330	chr2:203662197	chr2:202797474	2	203662197	202797474	A	G	0.9705	0.928	0.9841	0.8688	0.9867	intron	-	-	ENSG00000163596	ICA1L	Coronary artery disease	EFO_0000378;EFO_0001645	CARDIoGRAM	21378990	European	2011	-0.1367	0.02108	8.98E-11	-	81845	20450	61395	14	log OR	CARDIoGRAM_CHD_EUR_2011	Vascular
rs76122535	rs6705330	chr2:203662197	chr2:202797474	2	203662197	202797474	A	G	0.9705	0.928	0.9841	0.8688	0.9867	intron	-	-	ENSG00000163596	ICA1L	Coronary artery disease	EFO_0000378;EFO_0001645	CARDIoGRAMplusC4D	23202125	Mixed	2013	-0.1142	0.01368	7.29E-17	-	194427	63746	130681	48	log OR	CARDIoGRAMplusC4D_CHD_Mixed_2013	Vascular
rs76122535	rs6705330	chr2:203662197	chr2:202797474	2	203662197	202797474	A	G	0.9705	0.928	0.9841	0.8688	0.9867	intron	-	-	ENSG00000163596	ICA1L	Coronary artery disease	EFO_0000378;EFO_0001645	CARDIoGRAMplusC4D	26343387	Mixed	2015	-0.1279	0.01558	2.22E-16	-	184305	60801	123504	48	log OR	CARDIoGRAMplusC4D_CHD_Mixed_2015	Vascular
rs76122535	rs6705330	chr2:203662197	chr2:202797474	2	203662197	202797474	A	G	0.9705	0.928	0.9841	0.8688	0.9867	intron	-	-	ENSG00000163596	ICA1L	Myocardial infarction	EFO_0000612	CARDIoGRAMplusC4D	26343387	Mixed	2015	-0.1198	0.01692	1.42E-12	-	167181	43677	123504	48	log OR	CARDIoGRAMplusC4D_MI_Mixed_2015	Vascular
rs76122535	rs6705330	chr2:203662197	chr2:202797474	2	203662197	202797474	A	G	0.9705	0.928	0.9841	0.8688	0.9867	intron	-	-	ENSG00000163596	ICA1L	Coronary artery disease	EFO_0000378	CARDIoGRAMplusC4D	23202125	Mixed	2013	NA	NA	7.29E-17	NA	194427	-	-	-	-	GRASP	Vascular
rs76122535	rs6705330	chr2:203662197	chr2:202797474	2	203662197	202797474	A	G	0.9705	0.928	0.9841	0.8688	0.9867	intron	-	-	ENSG00000163596	ICA1L	Coronary artery disease	EFO_0000378;EFO_0001645	Howson JMM	28530674	European	2017	-0.1032	0.0125	1.58E-16	-	215670	-	-	-	log OR	Howson-JMM_CHD_EUR_2017	Vascular
rs76122535	rs6705330	chr2:203662197	chr2:202797474	2	203662197	202797474	A	G	0.9705	0.928	0.9841	0.8688	0.9867	intron	-	-	ENSG00000163596	ICA1L	Coronary artery disease	EFO_0000378;EFO_0001645	Howson JMM	28530674	Mixed	2017	-0.1009	0.0123	2.23E-16	-	241496	-	-	-	log OR	Howson-JMM_CHD_EUR_2017	Vascular
rs76122535	rs6705330	chr2:203662197	chr2:202797474	2	203662197	202797474	A	G	0.9705	0.928	0.9841	0.8688	0.9867	intron	-	-	ENSG00000163596	ICA1L	Acute myocardial infarction	EFO_0000612	Neale B	UKBB	European	2017	-0.002147	0.0003903	3.79E-08	-	337199	3927	333272	1	risk diff	Neale-B_UKBB_EUR_2017	Vascular
rs76122535	rs6705330	chr2:203662197	chr2:202797474	2	203662197	202797474	A	G	0.9705	0.928	0.9841	0.8688	0.9867	intron	-	-	ENSG00000163596	ICA1L	Chronic ischaemic heart disease	-	Neale B	UKBB	European	2017	-0.003318	0.0005768	8.81E-09	-	337199	8755	328444	1	risk diff	Neale-B_UKBB_EUR_2017	Vascular
rs76122535	rs6705330	chr2:203662197	chr2:202797474	2	203662197	202797474	A	G	0.9705	0.928	0.9841	0.8688	0.9867	intron	-	-	ENSG00000163596	ICA1L	Coronary artery disease	EFO_0000378;EFO_0001645	Nelson CP	28714975	Mixed	2017	-0.1133	0.01319	9.25E-18	-	148715	10801	137914	1	log OR	Nelson-CP_CAD_Mixed_2017	Vascular
rs76122535	rs6705330	chr2:203662197	chr2:202797474	2	203662197	202797474	A	G	0.9705	0.928	0.9841	0.8688	0.9867	intron	-	-	ENSG00000163596	ICA1L	Coronary artery disease	EFO_0000378;EFO_0001645	van der Harst P	29212778	Mixed	2018	-0.09003	0.01065	2.80E-17	-	296525	34541	261984	1	log OR	van-der-Harst-P_CAD-UKBB_Mixed_2018	Vascular
rs76122535	rs6705330	chr2:203662197	chr2:202797474	2	203662197	202797474	A	G	0.9705	0.928	0.9841	0.8688	0.9867	intron	-	-	ENSG00000163596	ICA1L	Coronary artery disease	EFO_0000378;EFO_0001645	van der Harst P	29212778	Mixed	2018	-0.0948	0.0081	1.71E-31	-	547261	122733	424528	2	log OR	van-der-Harst-P_CAD_Mixed_2018	Vascular
rs76122535	rs72932745	chr2:203662888	chr2:202798165	2	203662888	202798165	A	C	0.9705	0.928	0.9831	0.8688	0.9867	intron	-	-	ENSG00000163596	ICA1L	Coronary artery disease	EFO_0000378;EFO_0001645	CARDIoGRAMplusC4D	26343387	Mixed	2015	-0.1305	0.01563	6.72E-17	-	184305	60801	123504	48	log OR	CARDIoGRAMplusC4D_CHD_Mixed_2015	Vascular
rs76122535	rs72932745	chr2:203662888	chr2:202798165	2	203662888	202798165	A	C	0.9705	0.928	0.9831	0.8688	0.9867	intron	-	-	ENSG00000163596	ICA1L	Myocardial infarction	EFO_0000612	CARDIoGRAMplusC4D	26343387	Mixed	2015	-0.123	0.01698	4.42E-13	-	167181	43677	123504	48	log OR	CARDIoGRAMplusC4D_MI_Mixed_2015	Vascular
rs76122535	rs72932745	chr2:203662888	chr2:202798165	2	203662888	202798165	A	C	0.9705	0.928	0.9831	0.8688	0.9867	intron	-	-	ENSG00000163596	ICA1L	Acute myocardial infarction	EFO_0000612	Neale B	UKBB	European	2017	-0.002143	0.0003902	3.99E-08	-	337199	3927	333272	1	risk diff	Neale-B_UKBB_EUR_2017	Vascular
rs76122535	rs72932745	chr2:203662888	chr2:202798165	2	203662888	202798165	A	C	0.9705	0.928	0.9831	0.8688	0.9867	intron	-	-	ENSG00000163596	ICA1L	Chronic ischaemic heart disease	-	Neale B	UKBB	European	2017	-0.003314	0.0005768	9.16E-09	-	337199	8755	328444	1	risk diff	Neale-B_UKBB_EUR_2017	Vascular
rs76122535	rs72932745	chr2:203662888	chr2:202798165	2	203662888	202798165	A	C	0.9705	0.928	0.9831	0.8688	0.9867	intron	-	-	ENSG00000163596	ICA1L	Coronary artery disease	EFO_0000378;EFO_0001645	Nelson CP	28714975	Mixed	2017	-0.115	0.01322	3.48E-18	-	148715	10801	137914	1	log OR	Nelson-CP_CAD_Mixed_2017	Vascular
rs76122535	rs72932745	chr2:203662888	chr2:202798165	2	203662888	202798165	A	C	0.9705	0.928	0.9831	0.8688	0.9867	intron	-	-	ENSG00000163596	ICA1L	Coronary artery disease	EFO_0000378;EFO_0001645	van der Harst P	29212778	Mixed	2018	-0.09004	0.01065	2.80E-17	-	296525	34541	261984	1	log OR	van-der-Harst-P_CAD-UKBB_Mixed_2018	Vascular
rs76122535	rs72932745	chr2:203662888	chr2:202798165	2	203662888	202798165	A	C	0.9705	0.928	0.9831	0.8688	0.9867	intron	-	-	ENSG00000163596	ICA1L	Coronary artery disease	EFO_0000378;EFO_0001645	van der Harst P	29212778	Mixed	2018	-0.1031	0.0089	3.86E-31	-	547261	122733	424528	2	log OR	van-der-Harst-P_CAD_Mixed_2018	Vascular
rs76122535	rs72932746	chr2:203663498	chr2:202798775	2	203663498	202798775	A	G	0.0287	0.072	0.0159	0.1312	0.0133	intron	-	-	ENSG00000163596	ICA1L	Coronary artery disease	EFO_0000378;EFO_0001645	CARDIoGRAMplusC4D	26343387	Mixed	2015	0.1304	0.01563	7.34E-17	+	184305	60801	123504	48	log OR	CARDIoGRAMplusC4D_CHD_Mixed_2015	Vascular
rs76122535	rs72932746	chr2:203663498	chr2:202798775	2	203663498	202798775	A	G	0.0287	0.072	0.0159	0.1312	0.0133	intron	-	-	ENSG00000163596	ICA1L	Myocardial infarction	EFO_0000612	CARDIoGRAMplusC4D	26343387	Mixed	2015	0.1225	0.01698	5.54E-13	+	167181	43677	123504	48	log OR	CARDIoGRAMplusC4D_MI_Mixed_2015	Vascular
rs76122535	rs72932746	chr2:203663498	chr2:202798775	2	203663498	202798775	A	G	0.0287	0.072	0.0159	0.1312	0.0133	intron	-	-	ENSG00000163596	ICA1L	Acute myocardial infarction	EFO_0000612	Neale B	UKBB	European	2017	0.002148	0.0003902	3.72E-08	+	337199	3927	333272	1	risk diff	Neale-B_UKBB_EUR_2017	Vascular
rs76122535	rs72932746	chr2:203663498	chr2:202798775	2	203663498	202798775	A	G	0.0287	0.072	0.0159	0.1312	0.0133	intron	-	-	ENSG00000163596	ICA1L	Chronic ischaemic heart disease	-	Neale B	UKBB	European	2017	0.003318	0.0005768	8.83E-09	+	337199	8755	328444	1	risk diff	Neale-B_UKBB_EUR_2017	Vascular
rs76122535	rs72932746	chr2:203663498	chr2:202798775	2	203663498	202798775	A	G	0.0287	0.072	0.0159	0.1312	0.0133	intron	-	-	ENSG00000163596	ICA1L	Coronary artery disease	EFO_0000378;EFO_0001645	Nelson CP	28714975	Mixed	2017	0.1147	0.01322	4.27E-18	+	148715	10801	137914	1	log OR	Nelson-CP_CAD_Mixed_2017	Vascular
rs76122535	rs72932746	chr2:203663498	chr2:202798775	2	203663498	202798775	A	G	0.0287	0.072	0.0159	0.1312	0.0133	intron	-	-	ENSG00000163596	ICA1L	Coronary artery disease	EFO_0000378;EFO_0001645	van der Harst P	29212778	Mixed	2018	0.09004	0.01065	2.80E-17	+	296525	34541	261984	1	log OR	van-der-Harst-P_CAD-UKBB_Mixed_2018	Vascular
rs76122535	rs72932746	chr2:203663498	chr2:202798775	2	203663498	202798775	A	G	0.0287	0.072	0.0159	0.1312	0.0133	intron	-	-	ENSG00000163596	ICA1L	Coronary artery disease	EFO_0000378;EFO_0001645	van der Harst P	29212778	Mixed	2018	0.1031	0.0089	4.17E-31	+	547261	122733	424528	2	log OR	van-der-Harst-P_CAD_Mixed_2018	Vascular
rs76122535	rs78128841	chr2:203663975	chr2:202799252	2	203663975	202799252	C	T	0.9713	0.928	0.9841	0.8688	0.9867	intron	-	-	ENSG00000163596	ICA1L	Coronary artery disease	EFO_0000378;EFO_0001645	CARDIoGRAMplusC4D	26343387	Mixed	2015	-0.1306	0.01563	6.53E-17	-	184305	60801	123504	48	log OR	CARDIoGRAMplusC4D_CHD_Mixed_2015	Vascular
rs76122535	rs78128841	chr2:203663975	chr2:202799252	2	203663975	202799252	C	T	0.9713	0.928	0.9841	0.8688	0.9867	intron	-	-	ENSG00000163596	ICA1L	Myocardial infarction	EFO_0000612	CARDIoGRAMplusC4D	26343387	Mixed	2015	-0.1226	0.01698	5.20E-13	-	167181	43677	123504	48	log OR	CARDIoGRAMplusC4D_MI_Mixed_2015	Vascular
rs76122535	rs78128841	chr2:203663975	chr2:202799252	2	203663975	202799252	C	T	0.9713	0.928	0.9841	0.8688	0.9867	intron	-	-	ENSG00000163596	ICA1L	Acute myocardial infarction	EFO_0000612	Neale B	UKBB	European	2017	-0.002148	0.0003902	3.72E-08	-	337199	3927	333272	1	risk diff	Neale-B_UKBB_EUR_2017	Vascular
rs76122535	rs78128841	chr2:203663975	chr2:202799252	2	203663975	202799252	C	T	0.9713	0.928	0.9841	0.8688	0.9867	intron	-	-	ENSG00000163596	ICA1L	Chronic ischaemic heart disease	-	Neale B	UKBB	European	2017	-0.003318	0.0005768	8.85E-09	-	337199	8755	328444	1	risk diff	Neale-B_UKBB_EUR_2017	Vascular
rs76122535	rs78128841	chr2:203663975	chr2:202799252	2	203663975	202799252	C	T	0.9713	0.928	0.9841	0.8688	0.9867	intron	-	-	ENSG00000163596	ICA1L	Coronary artery disease	EFO_0000378;EFO_0001645	Nelson CP	28714975	Mixed	2017	-0.1151	0.01322	3.34E-18	-	148715	10801	137914	1	log OR	Nelson-CP_CAD_Mixed_2017	Vascular
rs76122535	rs78128841	chr2:203663975	chr2:202799252	2	203663975	202799252	C	T	0.9713	0.928	0.9841	0.8688	0.9867	intron	-	-	ENSG00000163596	ICA1L	Coronary artery disease	EFO_0000378;EFO_0001645	van der Harst P	29212778	Mixed	2018	-0.09003	0.01065	2.80E-17	-	296525	34541	261984	1	log OR	van-der-Harst-P_CAD-UKBB_Mixed_2018	Vascular
rs76122535	rs78128841	chr2:203663975	chr2:202799252	2	203663975	202799252	C	T	0.9713	0.928	0.9841	0.8688	0.9867	intron	-	-	ENSG00000163596	ICA1L	Coronary artery disease	EFO_0000378;EFO_0001645	van der Harst P	29212778	Mixed	2018	-0.1031	0.0089	3.82E-31	-	547261	122733	424528	2	log OR	van-der-Harst-P_CAD_Mixed_2018	Vascular
rs76122535	rs76122535	chr2:203664929	chr2:202800206	2	203664929	202800206	C	G	0.9705	0.9222	0.9841	0.8598	0.9857	intron	-	-	ENSG00000163596	ICA1L	Coronary artery disease	EFO_0000378;EFO_0001645	CARDIoGRAMplusC4D	26343387	Mixed	2015	-0.1222	0.01532	1.55E-15	-	184305	60801	123504	48	log OR	CARDIoGRAMplusC4D_CHD_Mixed_2015	Vascular
rs76122535	rs76122535	chr2:203664929	chr2:202800206	2	203664929	202800206	C	G	0.9705	0.9222	0.9841	0.8598	0.9857	intron	-	-	ENSG00000163596	ICA1L	Myocardial infarction	EFO_0000612	CARDIoGRAMplusC4D	26343387	Mixed	2015	-0.1183	0.01666	1.23E-12	-	167181	43677	123504	48	log OR	CARDIoGRAMplusC4D_MI_Mixed_2015	Vascular
rs76122535	rs76122535	chr2:203664929	chr2:202800206	2	203664929	202800206	C	G	0.9705	0.9222	0.9841	0.8598	0.9857	intron	-	-	ENSG00000163596	ICA1L	Coronary artery disease	EFO_0000378;EFO_0001645	Nelson CP	28714975	Mixed	2017	-0.1107	0.01301	1.90E-17	-	148715	10801	137914	1	log OR	Nelson-CP_CAD_Mixed_2017	Vascular
rs76122535	rs76122535	chr2:203664929	chr2:202800206	2	203664929	202800206	C	G	0.9705	0.9222	0.9841	0.8598	0.9857	intron	-	-	ENSG00000163596	ICA1L	Coronary artery disease	EFO_0000378;EFO_0001645	van der Harst P	29212778	Mixed	2018	-0.08533	0.01047	3.70E-16	-	296525	34541	261984	1	log OR	van-der-Harst-P_CAD-UKBB_Mixed_2018	Vascular
rs76122535	rs76122535	chr2:203664929	chr2:202800206	2	203664929	202800206	C	G	0.9705	0.9222	0.9841	0.8598	0.9857	intron	-	-	ENSG00000163596	ICA1L	Coronary artery disease	EFO_0000378;EFO_0001645	van der Harst P	29212778	Mixed	2018	-0.0973	0.0087	7.36E-29	-	547261	122733	424528	2	log OR	van-der-Harst-P_CAD_Mixed_2018	Vascular
rs72934505	rs72932752	chr2:203667526	chr2:202802803	2	203667526	202802803	G	T	0.9728	0.9236	0.9841	0.8688	0.9867	intron	-	-	ENSG00000163596	ICA1L	Coronary artery disease	EFO_0000378;EFO_0001645	CARDIoGRAMplusC4D	26343387	Mixed	2015	-0.1311	0.01538	1.50E-17	-	184305	60801	123504	48	log OR	CARDIoGRAMplusC4D_CHD_Mixed_2015	Vascular
rs72934505	rs72932752	chr2:203667526	chr2:202802803	2	203667526	202802803	G	T	0.9728	0.9236	0.9841	0.8688	0.9867	intron	-	-	ENSG00000163596	ICA1L	Myocardial infarction	EFO_0000612	CARDIoGRAMplusC4D	26343387	Mixed	2015	-0.1222	0.01671	2.57E-13	-	167181	43677	123504	48	log OR	CARDIoGRAMplusC4D_MI_Mixed_2015	Vascular
rs72934505	rs72932752	chr2:203667526	chr2:202802803	2	203667526	202802803	G	T	0.9728	0.9236	0.9841	0.8688	0.9867	intron	-	-	ENSG00000163596	ICA1L	Acute myocardial infarction	EFO_0000612	Neale B	UKBB	European	2017	-0.002134	0.00039	4.47E-08	-	337199	3927	333272	1	risk diff	Neale-B_UKBB_EUR_2017	Vascular
rs72934505	rs72932752	chr2:203667526	chr2:202802803	2	203667526	202802803	G	T	0.9728	0.9236	0.9841	0.8688	0.9867	intron	-	-	ENSG00000163596	ICA1L	Chronic ischaemic heart disease	-	Neale B	UKBB	European	2017	-0.00329	0.0005765	1.15E-08	-	337199	8755	328444	1	risk diff	Neale-B_UKBB_EUR_2017	Vascular
rs72934505	rs72932752	chr2:203667526	chr2:202802803	2	203667526	202802803	G	T	0.9728	0.9236	0.9841	0.8688	0.9867	intron	-	-	ENSG00000163596	ICA1L	Coronary artery disease	EFO_0000378;EFO_0001645	Nelson CP	28714975	Mixed	2017	-0.1157	0.01307	9.05E-19	-	148715	10801	137914	1	log OR	Nelson-CP_CAD_Mixed_2017	Vascular
rs72934505	rs72932752	chr2:203667526	chr2:202802803	2	203667526	202802803	G	T	0.9728	0.9236	0.9841	0.8688	0.9867	intron	-	-	ENSG00000163596	ICA1L	Coronary artery disease	EFO_0000378;EFO_0001645	van der Harst P	29212778	Mixed	2018	-0.08972	0.01064	3.50E-17	-	296525	34541	261984	1	log OR	van-der-Harst-P_CAD-UKBB_Mixed_2018	Vascular
rs72934505	rs72932752	chr2:203667526	chr2:202802803	2	203667526	202802803	G	T	0.9728	0.9236	0.9841	0.8688	0.9867	intron	-	-	ENSG00000163596	ICA1L	Coronary artery disease	EFO_0000378;EFO_0001645	van der Harst P	29212778	Mixed	2018	-0.1034	0.0088	1.27E-31	-	547261	122733	424528	2	log OR	van-der-Harst-P_CAD_Mixed_2018	Vascular
rs76122535	rs72932752	chr2:203667526	chr2:202802803	2	203667526	202802803	G	T	0.9728	0.9236	0.9841	0.8688	0.9867	intron	-	-	ENSG00000163596	ICA1L	Coronary artery disease	EFO_0000378;EFO_0001645	CARDIoGRAMplusC4D	26343387	Mixed	2015	-0.1311	0.01538	1.50E-17	-	184305	60801	123504	48	log OR	CARDIoGRAMplusC4D_CHD_Mixed_2015	Vascular
rs76122535	rs72932752	chr2:203667526	chr2:202802803	2	203667526	202802803	G	T	0.9728	0.9236	0.9841	0.8688	0.9867	intron	-	-	ENSG00000163596	ICA1L	Myocardial infarction	EFO_0000612	CARDIoGRAMplusC4D	26343387	Mixed	2015	-0.1222	0.01671	2.57E-13	-	167181	43677	123504	48	log OR	CARDIoGRAMplusC4D_MI_Mixed_2015	Vascular
rs76122535	rs72932752	chr2:203667526	chr2:202802803	2	203667526	202802803	G	T	0.9728	0.9236	0.9841	0.8688	0.9867	intron	-	-	ENSG00000163596	ICA1L	Acute myocardial infarction	EFO_0000612	Neale B	UKBB	European	2017	-0.002134	0.00039	4.47E-08	-	337199	3927	333272	1	risk diff	Neale-B_UKBB_EUR_2017	Vascular
rs76122535	rs72932752	chr2:203667526	chr2:202802803	2	203667526	202802803	G	T	0.9728	0.9236	0.9841	0.8688	0.9867	intron	-	-	ENSG00000163596	ICA1L	Chronic ischaemic heart disease	-	Neale B	UKBB	European	2017	-0.00329	0.0005765	1.15E-08	-	337199	8755	328444	1	risk diff	Neale-B_UKBB_EUR_2017	Vascular
rs76122535	rs72932752	chr2:203667526	chr2:202802803	2	203667526	202802803	G	T	0.9728	0.9236	0.9841	0.8688	0.9867	intron	-	-	ENSG00000163596	ICA1L	Coronary artery disease	EFO_0000378;EFO_0001645	Nelson CP	28714975	Mixed	2017	-0.1157	0.01307	9.05E-19	-	148715	10801	137914	1	log OR	Nelson-CP_CAD_Mixed_2017	Vascular
rs76122535	rs72932752	chr2:203667526	chr2:202802803	2	203667526	202802803	G	T	0.9728	0.9236	0.9841	0.8688	0.9867	intron	-	-	ENSG00000163596	ICA1L	Coronary artery disease	EFO_0000378;EFO_0001645	van der Harst P	29212778	Mixed	2018	-0.08972	0.01064	3.50E-17	-	296525	34541	261984	1	log OR	van-der-Harst-P_CAD-UKBB_Mixed_2018	Vascular
rs76122535	rs72932752	chr2:203667526	chr2:202802803	2	203667526	202802803	G	T	0.9728	0.9236	0.9841	0.8688	0.9867	intron	-	-	ENSG00000163596	ICA1L	Coronary artery disease	EFO_0000378;EFO_0001645	van der Harst P	29212778	Mixed	2018	-0.1034	0.0088	1.27E-31	-	547261	122733	424528	2	log OR	van-der-Harst-P_CAD_Mixed_2018	Vascular
rs72934505	rs72932753	chr2:203670122	chr2:202805399	2	203670122	202805399	C	T	0.028	0.0764	0.0159	0.1302	0.0133	intron	-	-	ENSG00000163596	ICA1L	Coronary artery disease	EFO_0000378;EFO_0001645	CARDIoGRAMplusC4D	26343387	Mixed	2015	0.1317	0.01558	2.80E-17	+	184305	60801	123504	48	log OR	CARDIoGRAMplusC4D_CHD_Mixed_2015	Vascular
rs72934505	rs72932753	chr2:203670122	chr2:202805399	2	203670122	202805399	C	T	0.028	0.0764	0.0159	0.1302	0.0133	intron	-	-	ENSG00000163596	ICA1L	Myocardial infarction	EFO_0000612	CARDIoGRAMplusC4D	26343387	Mixed	2015	0.1234	0.01691	2.89E-13	+	167181	43677	123504	48	log OR	CARDIoGRAMplusC4D_MI_Mixed_2015	Vascular
rs72934505	rs72932753	chr2:203670122	chr2:202805399	2	203670122	202805399	C	T	0.028	0.0764	0.0159	0.1302	0.0133	intron	-	-	ENSG00000163596	ICA1L	Acute myocardial infarction	EFO_0000612	Neale B	UKBB	European	2017	0.002135	0.0003899	4.36E-08	+	337199	3927	333272	1	risk diff	Neale-B_UKBB_EUR_2017	Vascular
rs72934505	rs72932753	chr2:203670122	chr2:202805399	2	203670122	202805399	C	T	0.028	0.0764	0.0159	0.1302	0.0133	intron	-	-	ENSG00000163596	ICA1L	Chronic ischaemic heart disease	-	Neale B	UKBB	European	2017	0.00329	0.0005764	1.14E-08	+	337199	8755	328444	1	risk diff	Neale-B_UKBB_EUR_2017	Vascular
rs72934505	rs72932753	chr2:203670122	chr2:202805399	2	203670122	202805399	C	T	0.028	0.0764	0.0159	0.1302	0.0133	intron	-	-	ENSG00000163596	ICA1L	Coronary artery disease	EFO_0000378;EFO_0001645	Nelson CP	28714975	Mixed	2017	0.1158	0.01319	1.79E-18	+	148715	10801	137914	1	log OR	Nelson-CP_CAD_Mixed_2017	Vascular
rs72934505	rs72932753	chr2:203670122	chr2:202805399	2	203670122	202805399	C	T	0.028	0.0764	0.0159	0.1302	0.0133	intron	-	-	ENSG00000163596	ICA1L	Coronary artery disease	EFO_0000378;EFO_0001645	van der Harst P	29212778	Mixed	2018	0.08981	0.01064	3.20E-17	+	296525	34541	261984	1	log OR	van-der-Harst-P_CAD-UKBB_Mixed_2018	Vascular
rs72934505	rs72932753	chr2:203670122	chr2:202805399	2	203670122	202805399	C	T	0.028	0.0764	0.0159	0.1302	0.0133	intron	-	-	ENSG00000163596	ICA1L	Coronary artery disease	EFO_0000378;EFO_0001645	van der Harst P	29212778	Mixed	2018	0.1034	0.0089	2.18E-31	+	547261	122733	424528	2	log OR	van-der-Harst-P_CAD_Mixed_2018	Vascular
rs76122535	rs72932753	chr2:203670122	chr2:202805399	2	203670122	202805399	C	T	0.028	0.0764	0.0159	0.1302	0.0133	intron	-	-	ENSG00000163596	ICA1L	Coronary artery disease	EFO_0000378;EFO_0001645	CARDIoGRAMplusC4D	26343387	Mixed	2015	0.1317	0.01558	2.80E-17	+	184305	60801	123504	48	log OR	CARDIoGRAMplusC4D_CHD_Mixed_2015	Vascular
rs76122535	rs72932753	chr2:203670122	chr2:202805399	2	203670122	202805399	C	T	0.028	0.0764	0.0159	0.1302	0.0133	intron	-	-	ENSG00000163596	ICA1L	Myocardial infarction	EFO_0000612	CARDIoGRAMplusC4D	26343387	Mixed	2015	0.1234	0.01691	2.89E-13	+	167181	43677	123504	48	log OR	CARDIoGRAMplusC4D_MI_Mixed_2015	Vascular
rs76122535	rs72932753	chr2:203670122	chr2:202805399	2	203670122	202805399	C	T	0.028	0.0764	0.0159	0.1302	0.0133	intron	-	-	ENSG00000163596	ICA1L	Acute myocardial infarction	EFO_0000612	Neale B	UKBB	European	2017	0.002135	0.0003899	4.36E-08	+	337199	3927	333272	1	risk diff	Neale-B_UKBB_EUR_2017	Vascular
rs76122535	rs72932753	chr2:203670122	chr2:202805399	2	203670122	202805399	C	T	0.028	0.0764	0.0159	0.1302	0.0133	intron	-	-	ENSG00000163596	ICA1L	Chronic ischaemic heart disease	-	Neale B	UKBB	European	2017	0.00329	0.0005764	1.14E-08	+	337199	8755	328444	1	risk diff	Neale-B_UKBB_EUR_2017	Vascular
rs76122535	rs72932753	chr2:203670122	chr2:202805399	2	203670122	202805399	C	T	0.028	0.0764	0.0159	0.1302	0.0133	intron	-	-	ENSG00000163596	ICA1L	Coronary artery disease	EFO_0000378;EFO_0001645	Nelson CP	28714975	Mixed	2017	0.1158	0.01319	1.79E-18	+	148715	10801	137914	1	log OR	Nelson-CP_CAD_Mixed_2017	Vascular
rs76122535	rs72932753	chr2:203670122	chr2:202805399	2	203670122	202805399	C	T	0.028	0.0764	0.0159	0.1302	0.0133	intron	-	-	ENSG00000163596	ICA1L	Coronary artery disease	EFO_0000378;EFO_0001645	van der Harst P	29212778	Mixed	2018	0.08981	0.01064	3.20E-17	+	296525	34541	261984	1	log OR	van-der-Harst-P_CAD-UKBB_Mixed_2018	Vascular
rs76122535	rs72932753	chr2:203670122	chr2:202805399	2	203670122	202805399	C	T	0.028	0.0764	0.0159	0.1302	0.0133	intron	-	-	ENSG00000163596	ICA1L	Coronary artery disease	EFO_0000378;EFO_0001645	van der Harst P	29212778	Mixed	2018	0.1034	0.0089	2.18E-31	+	547261	122733	424528	2	log OR	van-der-Harst-P_CAD_Mixed_2018	Vascular
rs72934505	rs144505847	chr2:203672406	chr2:202807683	2	203672406	202807683	C	T	0.975	0.9236	0.9841	0.8698	0.9867	intron	-	-	ENSG00000163596	ICA1L	Coronary artery disease	EFO_0000378;EFO_0001645	CARDIoGRAMplusC4D	26343387	Mixed	2015	-0.131	0.01556	3.78E-17	-	184305	60801	123504	48	log OR	CARDIoGRAMplusC4D_CHD_Mixed_2015	Vascular
rs72934505	rs144505847	chr2:203672406	chr2:202807683	2	203672406	202807683	C	T	0.975	0.9236	0.9841	0.8698	0.9867	intron	-	-	ENSG00000163596	ICA1L	Myocardial infarction	EFO_0000612	CARDIoGRAMplusC4D	26343387	Mixed	2015	-0.1229	0.0169	3.48E-13	-	167181	43677	123504	48	log OR	CARDIoGRAMplusC4D_MI_Mixed_2015	Vascular
rs72934505	rs144505847	chr2:203672406	chr2:202807683	2	203672406	202807683	C	T	0.975	0.9236	0.9841	0.8698	0.9867	intron	-	-	ENSG00000163596	ICA1L	Acute myocardial infarction	EFO_0000612	Neale B	UKBB	European	2017	-0.002136	0.0003899	4.28E-08	-	337199	3927	333272	1	risk diff	Neale-B_UKBB_EUR_2017	Vascular
rs72934505	rs144505847	chr2:203672406	chr2:202807683	2	203672406	202807683	C	T	0.975	0.9236	0.9841	0.8698	0.9867	intron	-	-	ENSG00000163596	ICA1L	Chronic ischaemic heart disease	-	Neale B	UKBB	European	2017	-0.003294	0.0005764	1.10E-08	-	337199	8755	328444	1	risk diff	Neale-B_UKBB_EUR_2017	Vascular
rs72934505	rs144505847	chr2:203672406	chr2:202807683	2	203672406	202807683	C	T	0.975	0.9236	0.9841	0.8698	0.9867	intron	-	-	ENSG00000163596	ICA1L	Coronary artery disease	EFO_0000378;EFO_0001645	Nelson CP	28714975	Mixed	2017	-0.1154	0.01318	2.15E-18	-	148715	10801	137914	1	log OR	Nelson-CP_CAD_Mixed_2017	Vascular
rs72934505	rs144505847	chr2:203672406	chr2:202807683	2	203672406	202807683	C	T	0.975	0.9236	0.9841	0.8698	0.9867	intron	-	-	ENSG00000163596	ICA1L	Coronary artery disease	EFO_0000378;EFO_0001645	van der Harst P	29212778	Mixed	2018	-0.08993	0.01064	2.90E-17	-	296525	34541	261984	1	log OR	van-der-Harst-P_CAD-UKBB_Mixed_2018	Vascular
rs72934505	rs144505847	chr2:203672406	chr2:202807683	2	203672406	202807683	C	T	0.975	0.9236	0.9841	0.8698	0.9867	intron	-	-	ENSG00000163596	ICA1L	Coronary artery disease	EFO_0000378;EFO_0001645	van der Harst P	29212778	Mixed	2018	-0.1033	0.0089	2.48E-31	-	547261	122733	424528	2	log OR	van-der-Harst-P_CAD_Mixed_2018	Vascular
rs76122535	rs144505847	chr2:203672406	chr2:202807683	2	203672406	202807683	C	T	0.975	0.9236	0.9841	0.8698	0.9867	intron	-	-	ENSG00000163596	ICA1L	Coronary artery disease	EFO_0000378;EFO_0001645	CARDIoGRAMplusC4D	26343387	Mixed	2015	-0.131	0.01556	3.78E-17	-	184305	60801	123504	48	log OR	CARDIoGRAMplusC4D_CHD_Mixed_2015	Vascular
rs76122535	rs144505847	chr2:203672406	chr2:202807683	2	203672406	202807683	C	T	0.975	0.9236	0.9841	0.8698	0.9867	intron	-	-	ENSG00000163596	ICA1L	Myocardial infarction	EFO_0000612	CARDIoGRAMplusC4D	26343387	Mixed	2015	-0.1229	0.0169	3.48E-13	-	167181	43677	123504	48	log OR	CARDIoGRAMplusC4D_MI_Mixed_2015	Vascular
rs76122535	rs144505847	chr2:203672406	chr2:202807683	2	203672406	202807683	C	T	0.975	0.9236	0.9841	0.8698	0.9867	intron	-	-	ENSG00000163596	ICA1L	Acute myocardial infarction	EFO_0000612	Neale B	UKBB	European	2017	-0.002136	0.0003899	4.28E-08	-	337199	3927	333272	1	risk diff	Neale-B_UKBB_EUR_2017	Vascular
rs76122535	rs144505847	chr2:203672406	chr2:202807683	2	203672406	202807683	C	T	0.975	0.9236	0.9841	0.8698	0.9867	intron	-	-	ENSG00000163596	ICA1L	Chronic ischaemic heart disease	-	Neale B	UKBB	European	2017	-0.003294	0.0005764	1.10E-08	-	337199	8755	328444	1	risk diff	Neale-B_UKBB_EUR_2017	Vascular
rs76122535	rs144505847	chr2:203672406	chr2:202807683	2	203672406	202807683	C	T	0.975	0.9236	0.9841	0.8698	0.9867	intron	-	-	ENSG00000163596	ICA1L	Coronary artery disease	EFO_0000378;EFO_0001645	Nelson CP	28714975	Mixed	2017	-0.1154	0.01318	2.15E-18	-	148715	10801	137914	1	log OR	Nelson-CP_CAD_Mixed_2017	Vascular
rs76122535	rs144505847	chr2:203672406	chr2:202807683	2	203672406	202807683	C	T	0.975	0.9236	0.9841	0.8698	0.9867	intron	-	-	ENSG00000163596	ICA1L	Coronary artery disease	EFO_0000378;EFO_0001645	van der Harst P	29212778	Mixed	2018	-0.08993	0.01064	2.90E-17	-	296525	34541	261984	1	log OR	van-der-Harst-P_CAD-UKBB_Mixed_2018	Vascular
rs76122535	rs144505847	chr2:203672406	chr2:202807683	2	203672406	202807683	C	T	0.975	0.9236	0.9841	0.8698	0.9867	intron	-	-	ENSG00000163596	ICA1L	Coronary artery disease	EFO_0000378;EFO_0001645	van der Harst P	29212778	Mixed	2018	-0.1033	0.0089	2.48E-31	-	547261	122733	424528	2	log OR	van-der-Harst-P_CAD_Mixed_2018	Vascular
rs72934505	rs80087860	chr2:203673072	chr2:202808349	2	203673072	202808349	A	C	0.9713	0.9236	0.9841	0.8708	0.9867	intron	-	-	ENSG00000163596	ICA1L	Coronary artery disease	EFO_0000378;EFO_0001645	CARDIoGRAMplusC4D	26343387	Mixed	2015	-0.1334	0.01626	2.22E-16	-	184305	60801	123504	48	log OR	CARDIoGRAMplusC4D_CHD_Mixed_2015	Vascular
rs72934505	rs80087860	chr2:203673072	chr2:202808349	2	203673072	202808349	A	C	0.9713	0.9236	0.9841	0.8708	0.9867	intron	-	-	ENSG00000163596	ICA1L	Myocardial infarction	EFO_0000612	CARDIoGRAMplusC4D	26343387	Mixed	2015	-0.1235	0.01771	3.10E-12	-	167181	43677	123504	48	log OR	CARDIoGRAMplusC4D_MI_Mixed_2015	Vascular
rs72934505	rs80087860	chr2:203673072	chr2:202808349	2	203673072	202808349	A	C	0.9713	0.9236	0.9841	0.8708	0.9867	intron	-	-	ENSG00000163596	ICA1L	Acute myocardial infarction	EFO_0000612	Neale B	UKBB	European	2017	-0.002134	0.0003899	4.42E-08	-	337199	3927	333272	1	risk diff	Neale-B_UKBB_EUR_2017	Vascular
rs72934505	rs80087860	chr2:203673072	chr2:202808349	2	203673072	202808349	A	C	0.9713	0.9236	0.9841	0.8708	0.9867	intron	-	-	ENSG00000163596	ICA1L	Chronic ischaemic heart disease	-	Neale B	UKBB	European	2017	-0.00329	0.0005763	1.14E-08	-	337199	8755	328444	1	risk diff	Neale-B_UKBB_EUR_2017	Vascular
rs72934505	rs80087860	chr2:203673072	chr2:202808349	2	203673072	202808349	A	C	0.9713	0.9236	0.9841	0.8708	0.9867	intron	-	-	ENSG00000163596	ICA1L	Coronary artery disease	EFO_0000378;EFO_0001645	Nelson CP	28714975	Mixed	2017	-0.116	0.01356	1.23E-17	-	148715	10801	137914	1	log OR	Nelson-CP_CAD_Mixed_2017	Vascular
rs72934505	rs80087860	chr2:203673072	chr2:202808349	2	203673072	202808349	A	C	0.9713	0.9236	0.9841	0.8708	0.9867	intron	-	-	ENSG00000163596	ICA1L	Coronary artery disease	EFO_0000378;EFO_0001645	van der Harst P	29212778	Mixed	2018	-0.0898	0.01064	3.20E-17	-	296525	34541	261984	1	log OR	van-der-Harst-P_CAD-UKBB_Mixed_2018	Vascular
rs72934505	rs80087860	chr2:203673072	chr2:202808349	2	203673072	202808349	A	C	0.9713	0.9236	0.9841	0.8708	0.9867	intron	-	-	ENSG00000163596	ICA1L	Coronary artery disease	EFO_0000378;EFO_0001645	van der Harst P	29212778	Mixed	2018	-0.1031	0.009	1.85E-30	-	547261	122733	424528	2	log OR	van-der-Harst-P_CAD_Mixed_2018	Vascular
rs76122535	rs80087860	chr2:203673072	chr2:202808349	2	203673072	202808349	A	C	0.9713	0.9236	0.9841	0.8708	0.9867	intron	-	-	ENSG00000163596	ICA1L	Coronary artery disease	EFO_0000378;EFO_0001645	CARDIoGRAMplusC4D	26343387	Mixed	2015	-0.1334	0.01626	2.22E-16	-	184305	60801	123504	48	log OR	CARDIoGRAMplusC4D_CHD_Mixed_2015	Vascular
rs76122535	rs80087860	chr2:203673072	chr2:202808349	2	203673072	202808349	A	C	0.9713	0.9236	0.9841	0.8708	0.9867	intron	-	-	ENSG00000163596	ICA1L	Myocardial infarction	EFO_0000612	CARDIoGRAMplusC4D	26343387	Mixed	2015	-0.1235	0.01771	3.10E-12	-	167181	43677	123504	48	log OR	CARDIoGRAMplusC4D_MI_Mixed_2015	Vascular
rs76122535	rs80087860	chr2:203673072	chr2:202808349	2	203673072	202808349	A	C	0.9713	0.9236	0.9841	0.8708	0.9867	intron	-	-	ENSG00000163596	ICA1L	Acute myocardial infarction	EFO_0000612	Neale B	UKBB	European	2017	-0.002134	0.0003899	4.42E-08	-	337199	3927	333272	1	risk diff	Neale-B_UKBB_EUR_2017	Vascular
rs76122535	rs80087860	chr2:203673072	chr2:202808349	2	203673072	202808349	A	C	0.9713	0.9236	0.9841	0.8708	0.9867	intron	-	-	ENSG00000163596	ICA1L	Chronic ischaemic heart disease	-	Neale B	UKBB	European	2017	-0.00329	0.0005763	1.14E-08	-	337199	8755	328444	1	risk diff	Neale-B_UKBB_EUR_2017	Vascular
rs76122535	rs80087860	chr2:203673072	chr2:202808349	2	203673072	202808349	A	C	0.9713	0.9236	0.9841	0.8708	0.9867	intron	-	-	ENSG00000163596	ICA1L	Coronary artery disease	EFO_0000378;EFO_0001645	Nelson CP	28714975	Mixed	2017	-0.116	0.01356	1.23E-17	-	148715	10801	137914	1	log OR	Nelson-CP_CAD_Mixed_2017	Vascular
rs76122535	rs80087860	chr2:203673072	chr2:202808349	2	203673072	202808349	A	C	0.9713	0.9236	0.9841	0.8708	0.9867	intron	-	-	ENSG00000163596	ICA1L	Coronary artery disease	EFO_0000378;EFO_0001645	van der Harst P	29212778	Mixed	2018	-0.0898	0.01064	3.20E-17	-	296525	34541	261984	1	log OR	van-der-Harst-P_CAD-UKBB_Mixed_2018	Vascular
rs76122535	rs80087860	chr2:203673072	chr2:202808349	2	203673072	202808349	A	C	0.9713	0.9236	0.9841	0.8708	0.9867	intron	-	-	ENSG00000163596	ICA1L	Coronary artery disease	EFO_0000378;EFO_0001645	van der Harst P	29212778	Mixed	2018	-0.1031	0.009	1.85E-30	-	547261	122733	424528	2	log OR	van-der-Harst-P_CAD_Mixed_2018	Vascular
rs72934505	rs72932755	chr2:203673563	chr2:202808840	2	203673563	202808840	A	T	0.975	0.9236	0.9851	0.8698	0.9867	intron	-	-	ENSG00000163596	ICA1L	Coronary artery disease	EFO_0000378;EFO_0001645	CARDIoGRAMplusC4D	26343387	Mixed	2015	-0.1311	0.0156	4.33E-17	-	184305	60801	123504	48	log OR	CARDIoGRAMplusC4D_CHD_Mixed_2015	Vascular
rs72934505	rs72932755	chr2:203673563	chr2:202808840	2	203673563	202808840	A	T	0.975	0.9236	0.9851	0.8698	0.9867	intron	-	-	ENSG00000163596	ICA1L	Myocardial infarction	EFO_0000612	CARDIoGRAMplusC4D	26343387	Mixed	2015	-0.1234	0.01693	3.21E-13	-	167181	43677	123504	48	log OR	CARDIoGRAMplusC4D_MI_Mixed_2015	Vascular
rs72934505	rs72932755	chr2:203673563	chr2:202808840	2	203673563	202808840	A	T	0.975	0.9236	0.9851	0.8698	0.9867	intron	-	-	ENSG00000163596	ICA1L	Acute myocardial infarction	EFO_0000612	Neale B	UKBB	European	2017	-0.002134	0.0003899	4.41E-08	-	337199	3927	333272	1	risk diff	Neale-B_UKBB_EUR_2017	Vascular
rs72934505	rs72932755	chr2:203673563	chr2:202808840	2	203673563	202808840	A	T	0.975	0.9236	0.9851	0.8698	0.9867	intron	-	-	ENSG00000163596	ICA1L	Chronic ischaemic heart disease	-	Neale B	UKBB	European	2017	-0.00329	0.0005763	1.14E-08	-	337199	8755	328444	1	risk diff	Neale-B_UKBB_EUR_2017	Vascular
rs72934505	rs72932755	chr2:203673563	chr2:202808840	2	203673563	202808840	A	T	0.975	0.9236	0.9851	0.8698	0.9867	intron	-	-	ENSG00000163596	ICA1L	Coronary artery disease	EFO_0000378;EFO_0001645	Nelson CP	28714975	Mixed	2017	-0.1154	0.0132	2.45E-18	-	148715	10801	137914	1	log OR	Nelson-CP_CAD_Mixed_2017	Vascular
rs72934505	rs72932755	chr2:203673563	chr2:202808840	2	203673563	202808840	A	T	0.975	0.9236	0.9851	0.8698	0.9867	intron	-	-	ENSG00000163596	ICA1L	Coronary artery disease	EFO_0000378;EFO_0001645	van der Harst P	29212778	Mixed	2018	-0.08978	0.01064	3.20E-17	-	296525	34541	261984	1	log OR	van-der-Harst-P_CAD-UKBB_Mixed_2018	Vascular
rs72934505	rs72932755	chr2:203673563	chr2:202808840	2	203673563	202808840	A	T	0.975	0.9236	0.9851	0.8698	0.9867	intron	-	-	ENSG00000163596	ICA1L	Coronary artery disease	EFO_0000378;EFO_0001645	van der Harst P	29212778	Mixed	2018	-0.1032	0.0089	3.14E-31	-	547261	122733	424528	2	log OR	van-der-Harst-P_CAD_Mixed_2018	Vascular
rs76122535	rs72932755	chr2:203673563	chr2:202808840	2	203673563	202808840	A	T	0.975	0.9236	0.9851	0.8698	0.9867	intron	-	-	ENSG00000163596	ICA1L	Coronary artery disease	EFO_0000378;EFO_0001645	CARDIoGRAMplusC4D	26343387	Mixed	2015	-0.1311	0.0156	4.33E-17	-	184305	60801	123504	48	log OR	CARDIoGRAMplusC4D_CHD_Mixed_2015	Vascular
rs76122535	rs72932755	chr2:203673563	chr2:202808840	2	203673563	202808840	A	T	0.975	0.9236	0.9851	0.8698	0.9867	intron	-	-	ENSG00000163596	ICA1L	Myocardial infarction	EFO_0000612	CARDIoGRAMplusC4D	26343387	Mixed	2015	-0.1234	0.01693	3.21E-13	-	167181	43677	123504	48	log OR	CARDIoGRAMplusC4D_MI_Mixed_2015	Vascular
rs76122535	rs72932755	chr2:203673563	chr2:202808840	2	203673563	202808840	A	T	0.975	0.9236	0.9851	0.8698	0.9867	intron	-	-	ENSG00000163596	ICA1L	Acute myocardial infarction	EFO_0000612	Neale B	UKBB	European	2017	-0.002134	0.0003899	4.41E-08	-	337199	3927	333272	1	risk diff	Neale-B_UKBB_EUR_2017	Vascular
rs76122535	rs72932755	chr2:203673563	chr2:202808840	2	203673563	202808840	A	T	0.975	0.9236	0.9851	0.8698	0.9867	intron	-	-	ENSG00000163596	ICA1L	Chronic ischaemic heart disease	-	Neale B	UKBB	European	2017	-0.00329	0.0005763	1.14E-08	-	337199	8755	328444	1	risk diff	Neale-B_UKBB_EUR_2017	Vascular
rs76122535	rs72932755	chr2:203673563	chr2:202808840	2	203673563	202808840	A	T	0.975	0.9236	0.9851	0.8698	0.9867	intron	-	-	ENSG00000163596	ICA1L	Coronary artery disease	EFO_0000378;EFO_0001645	Nelson CP	28714975	Mixed	2017	-0.1154	0.0132	2.45E-18	-	148715	10801	137914	1	log OR	Nelson-CP_CAD_Mixed_2017	Vascular
rs76122535	rs72932755	chr2:203673563	chr2:202808840	2	203673563	202808840	A	T	0.975	0.9236	0.9851	0.8698	0.9867	intron	-	-	ENSG00000163596	ICA1L	Coronary artery disease	EFO_0000378;EFO_0001645	van der Harst P	29212778	Mixed	2018	-0.08978	0.01064	3.20E-17	-	296525	34541	261984	1	log OR	van-der-Harst-P_CAD-UKBB_Mixed_2018	Vascular
rs76122535	rs72932755	chr2:203673563	chr2:202808840	2	203673563	202808840	A	T	0.975	0.9236	0.9851	0.8698	0.9867	intron	-	-	ENSG00000163596	ICA1L	Coronary artery disease	EFO_0000378;EFO_0001645	van der Harst P	29212778	Mixed	2018	-0.1032	0.0089	3.14E-31	-	547261	122733	424528	2	log OR	van-der-Harst-P_CAD_Mixed_2018	Vascular
rs72934505	rs72932759	chr2:203674288	chr2:202809565	2	203674288	202809565	A	G	0.0333	0.0764	0.0159	0.1302	0.0123	intron	-	-	ENSG00000163596	ICA1L	Coronary artery disease	EFO_0000378;EFO_0001645	CARDIoGRAMplusC4D	26343387	Mixed	2015	0.1306	0.01555	4.57E-17	+	184305	60801	123504	48	log OR	CARDIoGRAMplusC4D_CHD_Mixed_2015	Vascular
rs72934505	rs72932759	chr2:203674288	chr2:202809565	2	203674288	202809565	A	G	0.0333	0.0764	0.0159	0.1302	0.0123	intron	-	-	ENSG00000163596	ICA1L	Myocardial infarction	EFO_0000612	CARDIoGRAMplusC4D	26343387	Mixed	2015	0.1228	0.01689	3.63E-13	+	167181	43677	123504	48	log OR	CARDIoGRAMplusC4D_MI_Mixed_2015	Vascular
rs72934505	rs72932759	chr2:203674288	chr2:202809565	2	203674288	202809565	A	G	0.0333	0.0764	0.0159	0.1302	0.0123	intron	-	-	ENSG00000163596	ICA1L	Acute myocardial infarction	EFO_0000612	Neale B	UKBB	European	2017	0.002134	0.0003898	4.41E-08	+	337199	3927	333272	1	risk diff	Neale-B_UKBB_EUR_2017	Vascular
rs72934505	rs72932759	chr2:203674288	chr2:202809565	2	203674288	202809565	A	G	0.0333	0.0764	0.0159	0.1302	0.0123	intron	-	-	ENSG00000163596	ICA1L	Chronic ischaemic heart disease	-	Neale B	UKBB	European	2017	0.00329	0.0005762	1.14E-08	+	337199	8755	328444	1	risk diff	Neale-B_UKBB_EUR_2017	Vascular
rs72934505	rs72932759	chr2:203674288	chr2:202809565	2	203674288	202809565	A	G	0.0333	0.0764	0.0159	0.1302	0.0123	intron	-	-	ENSG00000163596	ICA1L	Coronary artery disease	EFO_0000378;EFO_0001645	Nelson CP	28714975	Mixed	2017	0.115	0.01317	2.63E-18	+	148715	10801	137914	1	log OR	Nelson-CP_CAD_Mixed_2017	Vascular
rs72934505	rs72932759	chr2:203674288	chr2:202809565	2	203674288	202809565	A	G	0.0333	0.0764	0.0159	0.1302	0.0123	intron	-	-	ENSG00000163596	ICA1L	Coronary artery disease	EFO_0000378;EFO_0001645	van der Harst P	29212778	Mixed	2018	0.08957	0.01064	3.80E-17	+	296525	34541	261984	1	log OR	van-der-Harst-P_CAD-UKBB_Mixed_2018	Vascular
rs72934505	rs72932759	chr2:203674288	chr2:202809565	2	203674288	202809565	A	G	0.0333	0.0764	0.0159	0.1302	0.0123	intron	-	-	ENSG00000163596	ICA1L	Coronary artery disease	EFO_0000378;EFO_0001645	van der Harst P	29212778	Mixed	2018	0.1029	0.0089	3.77E-31	+	547261	122733	424528	2	log OR	van-der-Harst-P_CAD_Mixed_2018	Vascular
rs76122535	rs72932759	chr2:203674288	chr2:202809565	2	203674288	202809565	A	G	0.0333	0.0764	0.0159	0.1302	0.0123	intron	-	-	ENSG00000163596	ICA1L	Coronary artery disease	EFO_0000378;EFO_0001645	CARDIoGRAMplusC4D	26343387	Mixed	2015	0.1306	0.01555	4.57E-17	+	184305	60801	123504	48	log OR	CARDIoGRAMplusC4D_CHD_Mixed_2015	Vascular
rs76122535	rs72932759	chr2:203674288	chr2:202809565	2	203674288	202809565	A	G	0.0333	0.0764	0.0159	0.1302	0.0123	intron	-	-	ENSG00000163596	ICA1L	Myocardial infarction	EFO_0000612	CARDIoGRAMplusC4D	26343387	Mixed	2015	0.1228	0.01689	3.63E-13	+	167181	43677	123504	48	log OR	CARDIoGRAMplusC4D_MI_Mixed_2015	Vascular
rs76122535	rs72932759	chr2:203674288	chr2:202809565	2	203674288	202809565	A	G	0.0333	0.0764	0.0159	0.1302	0.0123	intron	-	-	ENSG00000163596	ICA1L	Acute myocardial infarction	EFO_0000612	Neale B	UKBB	European	2017	0.002134	0.0003898	4.41E-08	+	337199	3927	333272	1	risk diff	Neale-B_UKBB_EUR_2017	Vascular
rs76122535	rs72932759	chr2:203674288	chr2:202809565	2	203674288	202809565	A	G	0.0333	0.0764	0.0159	0.1302	0.0123	intron	-	-	ENSG00000163596	ICA1L	Chronic ischaemic heart disease	-	Neale B	UKBB	European	2017	0.00329	0.0005762	1.14E-08	+	337199	8755	328444	1	risk diff	Neale-B_UKBB_EUR_2017	Vascular
rs76122535	rs72932759	chr2:203674288	chr2:202809565	2	203674288	202809565	A	G	0.0333	0.0764	0.0159	0.1302	0.0123	intron	-	-	ENSG00000163596	ICA1L	Coronary artery disease	EFO_0000378;EFO_0001645	Nelson CP	28714975	Mixed	2017	0.115	0.01317	2.63E-18	+	148715	10801	137914	1	log OR	Nelson-CP_CAD_Mixed_2017	Vascular
rs76122535	rs72932759	chr2:203674288	chr2:202809565	2	203674288	202809565	A	G	0.0333	0.0764	0.0159	0.1302	0.0123	intron	-	-	ENSG00000163596	ICA1L	Coronary artery disease	EFO_0000378;EFO_0001645	van der Harst P	29212778	Mixed	2018	0.08957	0.01064	3.80E-17	+	296525	34541	261984	1	log OR	van-der-Harst-P_CAD-UKBB_Mixed_2018	Vascular
rs76122535	rs72932759	chr2:203674288	chr2:202809565	2	203674288	202809565	A	G	0.0333	0.0764	0.0159	0.1302	0.0123	intron	-	-	ENSG00000163596	ICA1L	Coronary artery disease	EFO_0000378;EFO_0001645	van der Harst P	29212778	Mixed	2018	0.1029	0.0089	3.77E-31	+	547261	122733	424528	2	log OR	van-der-Harst-P_CAD_Mixed_2018	Vascular
rs72934505	rs115400054	chr2:203676105	chr2:202811382	2	203676105	202811382	C	T	0.9939	0.9308	0.995	0.8777	0.9867	intron	-	-	ENSG00000163596	ICA1L	Coronary artery disease	EFO_0000378;EFO_0001645	CARDIoGRAMplusC4D	26343387	Mixed	2015	-0.1302	0.01609	5.55E-16	-	184305	60801	123504	48	log OR	CARDIoGRAMplusC4D_CHD_Mixed_2015	Vascular
rs72934505	rs115400054	chr2:203676105	chr2:202811382	2	203676105	202811382	C	T	0.9939	0.9308	0.995	0.8777	0.9867	intron	-	-	ENSG00000163596	ICA1L	Myocardial infarction	EFO_0000612	CARDIoGRAMplusC4D	26343387	Mixed	2015	-0.1237	0.01747	1.46E-12	-	167181	43677	123504	48	log OR	CARDIoGRAMplusC4D_MI_Mixed_2015	Vascular
rs72934505	rs115400054	chr2:203676105	chr2:202811382	2	203676105	202811382	C	T	0.9939	0.9308	0.995	0.8777	0.9867	intron	-	-	ENSG00000163596	ICA1L	Cholesterol total	EFO_0004574	Surakka I	25961943	European	2015	0.054	0.009235	0.000000005	+	-	-	-	-	SD increase	NHGRI-EBI_GWAS_Catalog	Metabolic
rs72934505	rs115400054	chr2:203676105	chr2:202811382	2	203676105	202811382	C	T	0.9939	0.9308	0.995	0.8777	0.9867	intron	-	-	ENSG00000163596	ICA1L	Chronic ischaemic heart disease	-	Neale B	UKBB	European	2017	-0.00327	0.000582	1.93E-08	-	337199	8755	328444	1	risk diff	Neale-B_UKBB_EUR_2017	Vascular
rs72934505	rs115400054	chr2:203676105	chr2:202811382	2	203676105	202811382	C	T	0.9939	0.9308	0.995	0.8777	0.9867	intron	-	-	ENSG00000163596	ICA1L	Sitting height	EFO_0007118	Neale B	UKBB	European	2017	-0.01555	0.002836	4.15E-08	-	336172	0	336172	1	IVNT	Neale-B_UKBB_EUR_2017	Anthropometric
rs72934505	rs115400054	chr2:203676105	chr2:202811382	2	203676105	202811382	C	T	0.9939	0.9308	0.995	0.8777	0.9867	intron	-	-	ENSG00000163596	ICA1L	Coronary artery disease	EFO_0000378;EFO_0001645	Nelson CP	28714975	Mixed	2017	-0.1148	0.01355	2.59E-17	-	148715	10801	137914	1	log OR	Nelson-CP_CAD_Mixed_2017	Vascular
rs72934505	rs115400054	chr2:203676105	chr2:202811382	2	203676105	202811382	C	T	0.9939	0.9308	0.995	0.8777	0.9867	intron	-	-	ENSG00000163596	ICA1L	Coronary artery disease	EFO_0000378;EFO_0001645	van der Harst P	29212778	Mixed	2018	-0.08892	0.01077	1.50E-16	-	296525	34541	261984	1	log OR	van-der-Harst-P_CAD-UKBB_Mixed_2018	Vascular
rs72934505	rs115400054	chr2:203676105	chr2:202811382	2	203676105	202811382	C	T	0.9939	0.9308	0.995	0.8777	0.9867	intron	-	-	ENSG00000163596	ICA1L	Coronary artery disease	EFO_0000378;EFO_0001645	van der Harst P	29212778	Mixed	2018	-0.102	0.009	1.64E-29	-	547261	122733	424528	2	log OR	van-der-Harst-P_CAD_Mixed_2018	Vascular
rs76122535	rs115400054	chr2:203676105	chr2:202811382	2	203676105	202811382	C	T	0.9939	0.9308	0.995	0.8777	0.9867	intron	-	-	ENSG00000163596	ICA1L	Coronary artery disease	EFO_0000378;EFO_0001645	CARDIoGRAMplusC4D	26343387	Mixed	2015	-0.1302	0.01609	5.55E-16	-	184305	60801	123504	48	log OR	CARDIoGRAMplusC4D_CHD_Mixed_2015	Vascular
rs76122535	rs115400054	chr2:203676105	chr2:202811382	2	203676105	202811382	C	T	0.9939	0.9308	0.995	0.8777	0.9867	intron	-	-	ENSG00000163596	ICA1L	Myocardial infarction	EFO_0000612	CARDIoGRAMplusC4D	26343387	Mixed	2015	-0.1237	0.01747	1.46E-12	-	167181	43677	123504	48	log OR	CARDIoGRAMplusC4D_MI_Mixed_2015	Vascular
rs76122535	rs115400054	chr2:203676105	chr2:202811382	2	203676105	202811382	C	T	0.9939	0.9308	0.995	0.8777	0.9867	intron	-	-	ENSG00000163596	ICA1L	Cholesterol total	EFO_0004574	Surakka I	25961943	European	2015	0.054	0.009235	0.000000005	+	-	-	-	-	SD increase	NHGRI-EBI_GWAS_Catalog	Metabolic
rs76122535	rs115400054	chr2:203676105	chr2:202811382	2	203676105	202811382	C	T	0.9939	0.9308	0.995	0.8777	0.9867	intron	-	-	ENSG00000163596	ICA1L	Chronic ischaemic heart disease	-	Neale B	UKBB	European	2017	-0.00327	0.000582	1.93E-08	-	337199	8755	328444	1	risk diff	Neale-B_UKBB_EUR_2017	Vascular
rs76122535	rs115400054	chr2:203676105	chr2:202811382	2	203676105	202811382	C	T	0.9939	0.9308	0.995	0.8777	0.9867	intron	-	-	ENSG00000163596	ICA1L	Sitting height	EFO_0007118	Neale B	UKBB	European	2017	-0.01555	0.002836	4.15E-08	-	336172	0	336172	1	IVNT	Neale-B_UKBB_EUR_2017	Anthropometric
rs76122535	rs115400054	chr2:203676105	chr2:202811382	2	203676105	202811382	C	T	0.9939	0.9308	0.995	0.8777	0.9867	intron	-	-	ENSG00000163596	ICA1L	Coronary artery disease	EFO_0000378;EFO_0001645	Nelson CP	28714975	Mixed	2017	-0.1148	0.01355	2.59E-17	-	148715	10801	137914	1	log OR	Nelson-CP_CAD_Mixed_2017	Vascular
rs76122535	rs115400054	chr2:203676105	chr2:202811382	2	203676105	202811382	C	T	0.9939	0.9308	0.995	0.8777	0.9867	intron	-	-	ENSG00000163596	ICA1L	Coronary artery disease	EFO_0000378;EFO_0001645	van der Harst P	29212778	Mixed	2018	-0.08892	0.01077	1.50E-16	-	296525	34541	261984	1	log OR	van-der-Harst-P_CAD-UKBB_Mixed_2018	Vascular
rs76122535	rs115400054	chr2:203676105	chr2:202811382	2	203676105	202811382	C	T	0.9939	0.9308	0.995	0.8777	0.9867	intron	-	-	ENSG00000163596	ICA1L	Coronary artery disease	EFO_0000378;EFO_0001645	van der Harst P	29212778	Mixed	2018	-0.102	0.009	1.64E-29	-	547261	122733	424528	2	log OR	van-der-Harst-P_CAD_Mixed_2018	Vascular
rs72934505	rs72932763	chr2:203678658	chr2:202813935	2	203678658	202813935	A	T	0.9705	0.9236	0.9841	0.8698	0.9867	intron	-	-	ENSG00000163596	ICA1L	Coronary artery disease	EFO_0000378;EFO_0001645	CARDIoGRAMplusC4D	26343387	Mixed	2015	-0.1311	0.01555	3.38E-17	-	184305	60801	123504	48	log OR	CARDIoGRAMplusC4D_CHD_Mixed_2015	Vascular
rs72934505	rs72932763	chr2:203678658	chr2:202813935	2	203678658	202813935	A	T	0.9705	0.9236	0.9841	0.8698	0.9867	intron	-	-	ENSG00000163596	ICA1L	Myocardial infarction	EFO_0000612	CARDIoGRAMplusC4D	26343387	Mixed	2015	-0.1233	0.01688	2.81E-13	-	167181	43677	123504	48	log OR	CARDIoGRAMplusC4D_MI_Mixed_2015	Vascular
rs72934505	rs72932763	chr2:203678658	chr2:202813935	2	203678658	202813935	A	T	0.9705	0.9236	0.9841	0.8698	0.9867	intron	-	-	ENSG00000163596	ICA1L	Acute myocardial infarction	EFO_0000612	Neale B	UKBB	European	2017	-0.002133	0.0003898	4.45E-08	-	337199	3927	333272	1	risk diff	Neale-B_UKBB_EUR_2017	Vascular
rs72934505	rs72932763	chr2:203678658	chr2:202813935	2	203678658	202813935	A	T	0.9705	0.9236	0.9841	0.8698	0.9867	intron	-	-	ENSG00000163596	ICA1L	Chronic ischaemic heart disease	-	Neale B	UKBB	European	2017	-0.003289	0.0005761	1.14E-08	-	337199	8755	328444	1	risk diff	Neale-B_UKBB_EUR_2017	Vascular
rs72934505	rs72932763	chr2:203678658	chr2:202813935	2	203678658	202813935	A	T	0.9705	0.9236	0.9841	0.8698	0.9867	intron	-	-	ENSG00000163596	ICA1L	Coronary artery disease	EFO_0000378;EFO_0001645	Nelson CP	28714975	Mixed	2017	-0.1154	0.01317	2.01E-18	-	148715	10801	137914	1	log OR	Nelson-CP_CAD_Mixed_2017	Vascular
rs72934505	rs72932763	chr2:203678658	chr2:202813935	2	203678658	202813935	A	T	0.9705	0.9236	0.9841	0.8698	0.9867	intron	-	-	ENSG00000163596	ICA1L	Coronary artery disease	EFO_0000378;EFO_0001645	van der Harst P	29212778	Mixed	2018	-0.08971	0.01064	3.30E-17	-	296525	34541	261984	1	log OR	van-der-Harst-P_CAD-UKBB_Mixed_2018	Vascular
rs72934505	rs72932763	chr2:203678658	chr2:202813935	2	203678658	202813935	A	T	0.9705	0.9236	0.9841	0.8698	0.9867	intron	-	-	ENSG00000163596	ICA1L	Coronary artery disease	EFO_0000378;EFO_0001645	van der Harst P	29212778	Mixed	2018	-0.1032	0.0089	2.61E-31	-	547261	122733	424528	2	log OR	van-der-Harst-P_CAD_Mixed_2018	Vascular
rs76122535	rs72932763	chr2:203678658	chr2:202813935	2	203678658	202813935	A	T	0.9705	0.9236	0.9841	0.8698	0.9867	intron	-	-	ENSG00000163596	ICA1L	Coronary artery disease	EFO_0000378;EFO_0001645	CARDIoGRAMplusC4D	26343387	Mixed	2015	-0.1311	0.01555	3.38E-17	-	184305	60801	123504	48	log OR	CARDIoGRAMplusC4D_CHD_Mixed_2015	Vascular
rs76122535	rs72932763	chr2:203678658	chr2:202813935	2	203678658	202813935	A	T	0.9705	0.9236	0.9841	0.8698	0.9867	intron	-	-	ENSG00000163596	ICA1L	Myocardial infarction	EFO_0000612	CARDIoGRAMplusC4D	26343387	Mixed	2015	-0.1233	0.01688	2.81E-13	-	167181	43677	123504	48	log OR	CARDIoGRAMplusC4D_MI_Mixed_2015	Vascular
rs76122535	rs72932763	chr2:203678658	chr2:202813935	2	203678658	202813935	A	T	0.9705	0.9236	0.9841	0.8698	0.9867	intron	-	-	ENSG00000163596	ICA1L	Acute myocardial infarction	EFO_0000612	Neale B	UKBB	European	2017	-0.002133	0.0003898	4.45E-08	-	337199	3927	333272	1	risk diff	Neale-B_UKBB_EUR_2017	Vascular
rs76122535	rs72932763	chr2:203678658	chr2:202813935	2	203678658	202813935	A	T	0.9705	0.9236	0.9841	0.8698	0.9867	intron	-	-	ENSG00000163596	ICA1L	Chronic ischaemic heart disease	-	Neale B	UKBB	European	2017	-0.003289	0.0005761	1.14E-08	-	337199	8755	328444	1	risk diff	Neale-B_UKBB_EUR_2017	Vascular
rs76122535	rs72932763	chr2:203678658	chr2:202813935	2	203678658	202813935	A	T	0.9705	0.9236	0.9841	0.8698	0.9867	intron	-	-	ENSG00000163596	ICA1L	Coronary artery disease	EFO_0000378;EFO_0001645	Nelson CP	28714975	Mixed	2017	-0.1154	0.01317	2.01E-18	-	148715	10801	137914	1	log OR	Nelson-CP_CAD_Mixed_2017	Vascular
rs76122535	rs72932763	chr2:203678658	chr2:202813935	2	203678658	202813935	A	T	0.9705	0.9236	0.9841	0.8698	0.9867	intron	-	-	ENSG00000163596	ICA1L	Coronary artery disease	EFO_0000378;EFO_0001645	van der Harst P	29212778	Mixed	2018	-0.08971	0.01064	3.30E-17	-	296525	34541	261984	1	log OR	van-der-Harst-P_CAD-UKBB_Mixed_2018	Vascular
rs76122535	rs72932763	chr2:203678658	chr2:202813935	2	203678658	202813935	A	T	0.9705	0.9236	0.9841	0.8698	0.9867	intron	-	-	ENSG00000163596	ICA1L	Coronary artery disease	EFO_0000378;EFO_0001645	van der Harst P	29212778	Mixed	2018	-0.1032	0.0089	2.61E-31	-	547261	122733	424528	2	log OR	van-der-Harst-P_CAD_Mixed_2018	Vascular
rs72934505	rs72932765	chr2:203679183	chr2:202814460	2	203679183	202814460	C	T	0.9713	0.9236	0.9841	0.8688	0.9867	intron	-	-	ENSG00000163596	ICA1L	Coronary artery disease	EFO_0000378;EFO_0001645	CARDIoGRAMplusC4D	26343387	Mixed	2015	-0.1309	0.01554	3.66E-17	-	184305	60801	123504	48	log OR	CARDIoGRAMplusC4D_CHD_Mixed_2015	Vascular
rs72934505	rs72932765	chr2:203679183	chr2:202814460	2	203679183	202814460	C	T	0.9713	0.9236	0.9841	0.8688	0.9867	intron	-	-	ENSG00000163596	ICA1L	Myocardial infarction	EFO_0000612	CARDIoGRAMplusC4D	26343387	Mixed	2015	-0.123	0.01687	3.11E-13	-	167181	43677	123504	48	log OR	CARDIoGRAMplusC4D_MI_Mixed_2015	Vascular
rs72934505	rs72932765	chr2:203679183	chr2:202814460	2	203679183	202814460	C	T	0.9713	0.9236	0.9841	0.8688	0.9867	intron	-	-	ENSG00000163596	ICA1L	Chronic ischaemic heart disease	-	Neale B	UKBB	European	2017	-0.003236	0.0005754	1.87E-08	-	337199	8755	328444	1	risk diff	Neale-B_UKBB_EUR_2017	Vascular
rs72934505	rs72932765	chr2:203679183	chr2:202814460	2	203679183	202814460	C	T	0.9713	0.9236	0.9841	0.8688	0.9867	intron	-	-	ENSG00000163596	ICA1L	Coronary artery disease	EFO_0000378;EFO_0001645	Nelson CP	28714975	Mixed	2017	-0.115	0.01316	2.50E-18	-	148715	10801	137914	1	log OR	Nelson-CP_CAD_Mixed_2017	Vascular
rs72934505	rs72932765	chr2:203679183	chr2:202814460	2	203679183	202814460	C	T	0.9713	0.9236	0.9841	0.8688	0.9867	intron	-	-	ENSG00000163596	ICA1L	Coronary artery disease	EFO_0000378;EFO_0001645	van der Harst P	29212778	Mixed	2018	-0.08862	0.01063	7.40E-17	-	296525	34541	261984	1	log OR	van-der-Harst-P_CAD-UKBB_Mixed_2018	Vascular
rs72934505	rs72932765	chr2:203679183	chr2:202814460	2	203679183	202814460	C	T	0.9713	0.9236	0.9841	0.8688	0.9867	intron	-	-	ENSG00000163596	ICA1L	Coronary artery disease	EFO_0000378;EFO_0001645	van der Harst P	29212778	Mixed	2018	-0.1024	0.0089	6.82E-31	-	547261	122733	424528	2	log OR	van-der-Harst-P_CAD_Mixed_2018	Vascular
rs76122535	rs72932765	chr2:203679183	chr2:202814460	2	203679183	202814460	C	T	0.9713	0.9236	0.9841	0.8688	0.9867	intron	-	-	ENSG00000163596	ICA1L	Coronary artery disease	EFO_0000378;EFO_0001645	CARDIoGRAMplusC4D	26343387	Mixed	2015	-0.1309	0.01554	3.66E-17	-	184305	60801	123504	48	log OR	CARDIoGRAMplusC4D_CHD_Mixed_2015	Vascular
rs76122535	rs72932765	chr2:203679183	chr2:202814460	2	203679183	202814460	C	T	0.9713	0.9236	0.9841	0.8688	0.9867	intron	-	-	ENSG00000163596	ICA1L	Myocardial infarction	EFO_0000612	CARDIoGRAMplusC4D	26343387	Mixed	2015	-0.123	0.01687	3.11E-13	-	167181	43677	123504	48	log OR	CARDIoGRAMplusC4D_MI_Mixed_2015	Vascular
rs76122535	rs72932765	chr2:203679183	chr2:202814460	2	203679183	202814460	C	T	0.9713	0.9236	0.9841	0.8688	0.9867	intron	-	-	ENSG00000163596	ICA1L	Chronic ischaemic heart disease	-	Neale B	UKBB	European	2017	-0.003236	0.0005754	1.87E-08	-	337199	8755	328444	1	risk diff	Neale-B_UKBB_EUR_2017	Vascular
rs76122535	rs72932765	chr2:203679183	chr2:202814460	2	203679183	202814460	C	T	0.9713	0.9236	0.9841	0.8688	0.9867	intron	-	-	ENSG00000163596	ICA1L	Coronary artery disease	EFO_0000378;EFO_0001645	Nelson CP	28714975	Mixed	2017	-0.115	0.01316	2.50E-18	-	148715	10801	137914	1	log OR	Nelson-CP_CAD_Mixed_2017	Vascular
rs76122535	rs72932765	chr2:203679183	chr2:202814460	2	203679183	202814460	C	T	0.9713	0.9236	0.9841	0.8688	0.9867	intron	-	-	ENSG00000163596	ICA1L	Coronary artery disease	EFO_0000378;EFO_0001645	van der Harst P	29212778	Mixed	2018	-0.08862	0.01063	7.40E-17	-	296525	34541	261984	1	log OR	van-der-Harst-P_CAD-UKBB_Mixed_2018	Vascular
rs76122535	rs72932765	chr2:203679183	chr2:202814460	2	203679183	202814460	C	T	0.9713	0.9236	0.9841	0.8688	0.9867	intron	-	-	ENSG00000163596	ICA1L	Coronary artery disease	EFO_0000378;EFO_0001645	van der Harst P	29212778	Mixed	2018	-0.1024	0.0089	6.82E-31	-	547261	122733	424528	2	log OR	van-der-Harst-P_CAD_Mixed_2018	Vascular
rs72934505	rs72932767	chr2:203679306	chr2:202814583	2	203679306	202814583	C	T	0.0257	0.0764	0.0159	0.1302	0.0133	intron	-	-	ENSG00000163596	ICA1L	Coronary artery disease	EFO_0000378;EFO_0001645	CARDIoGRAMplusC4D	26343387	Mixed	2015	0.1311	0.01555	3.32E-17	+	184305	60801	123504	48	log OR	CARDIoGRAMplusC4D_CHD_Mixed_2015	Vascular
rs72934505	rs72932767	chr2:203679306	chr2:202814583	2	203679306	202814583	C	T	0.0257	0.0764	0.0159	0.1302	0.0133	intron	-	-	ENSG00000163596	ICA1L	Myocardial infarction	EFO_0000612	CARDIoGRAMplusC4D	26343387	Mixed	2015	0.1233	0.01688	2.81E-13	+	167181	43677	123504	48	log OR	CARDIoGRAMplusC4D_MI_Mixed_2015	Vascular
rs72934505	rs72932767	chr2:203679306	chr2:202814583	2	203679306	202814583	C	T	0.0257	0.0764	0.0159	0.1302	0.0133	intron	-	-	ENSG00000163596	ICA1L	Acute myocardial infarction	EFO_0000612	Neale B	UKBB	European	2017	0.00213	0.0003898	4.63E-08	+	337199	3927	333272	1	risk diff	Neale-B_UKBB_EUR_2017	Vascular
rs72934505	rs72932767	chr2:203679306	chr2:202814583	2	203679306	202814583	C	T	0.0257	0.0764	0.0159	0.1302	0.0133	intron	-	-	ENSG00000163596	ICA1L	Chronic ischaemic heart disease	-	Neale B	UKBB	European	2017	0.003288	0.0005761	1.15E-08	+	337199	8755	328444	1	risk diff	Neale-B_UKBB_EUR_2017	Vascular
rs72934505	rs72932767	chr2:203679306	chr2:202814583	2	203679306	202814583	C	T	0.0257	0.0764	0.0159	0.1302	0.0133	intron	-	-	ENSG00000163596	ICA1L	Coronary artery disease	EFO_0000378;EFO_0001645	Nelson CP	28714975	Mixed	2017	0.1154	0.01317	2.03E-18	+	148715	10801	137914	1	log OR	Nelson-CP_CAD_Mixed_2017	Vascular
rs72934505	rs72932767	chr2:203679306	chr2:202814583	2	203679306	202814583	C	T	0.0257	0.0764	0.0159	0.1302	0.0133	intron	-	-	ENSG00000163596	ICA1L	Coronary artery disease	EFO_0000378;EFO_0001645	van der Harst P	29212778	Mixed	2018	0.08956	0.01064	3.80E-17	+	296525	34541	261984	1	log OR	van-der-Harst-P_CAD-UKBB_Mixed_2018	Vascular
rs72934505	rs72932767	chr2:203679306	chr2:202814583	2	203679306	202814583	C	T	0.0257	0.0764	0.0159	0.1302	0.0133	intron	-	-	ENSG00000163596	ICA1L	Coronary artery disease	EFO_0000378;EFO_0001645	van der Harst P	29212778	Mixed	2018	0.1031	0.0089	2.97E-31	+	547261	122733	424528	2	log OR	van-der-Harst-P_CAD_Mixed_2018	Vascular
rs76122535	rs72932767	chr2:203679306	chr2:202814583	2	203679306	202814583	C	T	0.0257	0.0764	0.0159	0.1302	0.0133	intron	-	-	ENSG00000163596	ICA1L	Coronary artery disease	EFO_0000378;EFO_0001645	CARDIoGRAMplusC4D	26343387	Mixed	2015	0.1311	0.01555	3.32E-17	+	184305	60801	123504	48	log OR	CARDIoGRAMplusC4D_CHD_Mixed_2015	Vascular
rs76122535	rs72932767	chr2:203679306	chr2:202814583	2	203679306	202814583	C	T	0.0257	0.0764	0.0159	0.1302	0.0133	intron	-	-	ENSG00000163596	ICA1L	Myocardial infarction	EFO_0000612	CARDIoGRAMplusC4D	26343387	Mixed	2015	0.1233	0.01688	2.81E-13	+	167181	43677	123504	48	log OR	CARDIoGRAMplusC4D_MI_Mixed_2015	Vascular
rs76122535	rs72932767	chr2:203679306	chr2:202814583	2	203679306	202814583	C	T	0.0257	0.0764	0.0159	0.1302	0.0133	intron	-	-	ENSG00000163596	ICA1L	Acute myocardial infarction	EFO_0000612	Neale B	UKBB	European	2017	0.00213	0.0003898	4.63E-08	+	337199	3927	333272	1	risk diff	Neale-B_UKBB_EUR_2017	Vascular
rs76122535	rs72932767	chr2:203679306	chr2:202814583	2	203679306	202814583	C	T	0.0257	0.0764	0.0159	0.1302	0.0133	intron	-	-	ENSG00000163596	ICA1L	Chronic ischaemic heart disease	-	Neale B	UKBB	European	2017	0.003288	0.0005761	1.15E-08	+	337199	8755	328444	1	risk diff	Neale-B_UKBB_EUR_2017	Vascular
rs76122535	rs72932767	chr2:203679306	chr2:202814583	2	203679306	202814583	C	T	0.0257	0.0764	0.0159	0.1302	0.0133	intron	-	-	ENSG00000163596	ICA1L	Coronary artery disease	EFO_0000378;EFO_0001645	Nelson CP	28714975	Mixed	2017	0.1154	0.01317	2.03E-18	+	148715	10801	137914	1	log OR	Nelson-CP_CAD_Mixed_2017	Vascular
rs76122535	rs72932767	chr2:203679306	chr2:202814583	2	203679306	202814583	C	T	0.0257	0.0764	0.0159	0.1302	0.0133	intron	-	-	ENSG00000163596	ICA1L	Coronary artery disease	EFO_0000378;EFO_0001645	van der Harst P	29212778	Mixed	2018	0.08956	0.01064	3.80E-17	+	296525	34541	261984	1	log OR	van-der-Harst-P_CAD-UKBB_Mixed_2018	Vascular
rs76122535	rs72932767	chr2:203679306	chr2:202814583	2	203679306	202814583	C	T	0.0257	0.0764	0.0159	0.1302	0.0133	intron	-	-	ENSG00000163596	ICA1L	Coronary artery disease	EFO_0000378;EFO_0001645	van der Harst P	29212778	Mixed	2018	0.1031	0.0089	2.97E-31	+	547261	122733	424528	2	log OR	van-der-Harst-P_CAD_Mixed_2018	Vascular
rs72934505	rs72932770	chr2:203680954	chr2:202816231	2	203680954	202816231	C	T	0.0295	0.0764	0.0159	0.1302	0.0143	intron	-	-	ENSG00000163596	ICA1L	Coronary artery disease	EFO_0000378;EFO_0001645	CARDIoGRAMplusC4D	26343387	Mixed	2015	0.1312	0.01554	3.10E-17	+	184305	60801	123504	48	log OR	CARDIoGRAMplusC4D_CHD_Mixed_2015	Vascular
rs72934505	rs72932770	chr2:203680954	chr2:202816231	2	203680954	202816231	C	T	0.0295	0.0764	0.0159	0.1302	0.0143	intron	-	-	ENSG00000163596	ICA1L	Myocardial infarction	EFO_0000612	CARDIoGRAMplusC4D	26343387	Mixed	2015	0.1234	0.01688	2.70E-13	+	167181	43677	123504	48	log OR	CARDIoGRAMplusC4D_MI_Mixed_2015	Vascular
rs72934505	rs72932770	chr2:203680954	chr2:202816231	2	203680954	202816231	C	T	0.0295	0.0764	0.0159	0.1302	0.0143	intron	-	-	ENSG00000163596	ICA1L	Acute myocardial infarction	EFO_0000612	Neale B	UKBB	European	2017	0.002129	0.0003897	4.67E-08	+	337199	3927	333272	1	risk diff	Neale-B_UKBB_EUR_2017	Vascular
rs72934505	rs72932770	chr2:203680954	chr2:202816231	2	203680954	202816231	C	T	0.0295	0.0764	0.0159	0.1302	0.0143	intron	-	-	ENSG00000163596	ICA1L	Chronic ischaemic heart disease	-	Neale B	UKBB	European	2017	0.003288	0.000576	1.15E-08	+	337199	8755	328444	1	risk diff	Neale-B_UKBB_EUR_2017	Vascular
rs72934505	rs72932770	chr2:203680954	chr2:202816231	2	203680954	202816231	C	T	0.0295	0.0764	0.0159	0.1302	0.0143	intron	-	-	ENSG00000163596	ICA1L	Coronary artery disease	EFO_0000378;EFO_0001645	Nelson CP	28714975	Mixed	2017	0.1155	0.01317	1.91E-18	+	148715	10801	137914	1	log OR	Nelson-CP_CAD_Mixed_2017	Vascular
rs72934505	rs72932770	chr2:203680954	chr2:202816231	2	203680954	202816231	C	T	0.0295	0.0764	0.0159	0.1302	0.0143	intron	-	-	ENSG00000163596	ICA1L	Coronary artery disease	EFO_0000378;EFO_0001645	van der Harst P	29212778	Mixed	2018	0.08967	0.01064	3.40E-17	+	296525	34541	261984	1	log OR	van-der-Harst-P_CAD-UKBB_Mixed_2018	Vascular
rs72934505	rs72932770	chr2:203680954	chr2:202816231	2	203680954	202816231	C	T	0.0295	0.0764	0.0159	0.1302	0.0143	intron	-	-	ENSG00000163596	ICA1L	Coronary artery disease	EFO_0000378;EFO_0001645	van der Harst P	29212778	Mixed	2018	0.1032	0.0089	2.50E-31	+	547261	122733	424528	2	log OR	van-der-Harst-P_CAD_Mixed_2018	Vascular
rs76122535	rs72932770	chr2:203680954	chr2:202816231	2	203680954	202816231	C	T	0.0295	0.0764	0.0159	0.1302	0.0143	intron	-	-	ENSG00000163596	ICA1L	Coronary artery disease	EFO_0000378;EFO_0001645	CARDIoGRAMplusC4D	26343387	Mixed	2015	0.1312	0.01554	3.10E-17	+	184305	60801	123504	48	log OR	CARDIoGRAMplusC4D_CHD_Mixed_2015	Vascular
rs76122535	rs72932770	chr2:203680954	chr2:202816231	2	203680954	202816231	C	T	0.0295	0.0764	0.0159	0.1302	0.0143	intron	-	-	ENSG00000163596	ICA1L	Myocardial infarction	EFO_0000612	CARDIoGRAMplusC4D	26343387	Mixed	2015	0.1234	0.01688	2.70E-13	+	167181	43677	123504	48	log OR	CARDIoGRAMplusC4D_MI_Mixed_2015	Vascular
rs76122535	rs72932770	chr2:203680954	chr2:202816231	2	203680954	202816231	C	T	0.0295	0.0764	0.0159	0.1302	0.0143	intron	-	-	ENSG00000163596	ICA1L	Acute myocardial infarction	EFO_0000612	Neale B	UKBB	European	2017	0.002129	0.0003897	4.67E-08	+	337199	3927	333272	1	risk diff	Neale-B_UKBB_EUR_2017	Vascular
rs76122535	rs72932770	chr2:203680954	chr2:202816231	2	203680954	202816231	C	T	0.0295	0.0764	0.0159	0.1302	0.0143	intron	-	-	ENSG00000163596	ICA1L	Chronic ischaemic heart disease	-	Neale B	UKBB	European	2017	0.003288	0.000576	1.15E-08	+	337199	8755	328444	1	risk diff	Neale-B_UKBB_EUR_2017	Vascular
rs76122535	rs72932770	chr2:203680954	chr2:202816231	2	203680954	202816231	C	T	0.0295	0.0764	0.0159	0.1302	0.0143	intron	-	-	ENSG00000163596	ICA1L	Coronary artery disease	EFO_0000378;EFO_0001645	Nelson CP	28714975	Mixed	2017	0.1155	0.01317	1.91E-18	+	148715	10801	137914	1	log OR	Nelson-CP_CAD_Mixed_2017	Vascular
rs76122535	rs72932770	chr2:203680954	chr2:202816231	2	203680954	202816231	C	T	0.0295	0.0764	0.0159	0.1302	0.0143	intron	-	-	ENSG00000163596	ICA1L	Coronary artery disease	EFO_0000378;EFO_0001645	van der Harst P	29212778	Mixed	2018	0.08967	0.01064	3.40E-17	+	296525	34541	261984	1	log OR	van-der-Harst-P_CAD-UKBB_Mixed_2018	Vascular
rs76122535	rs72932770	chr2:203680954	chr2:202816231	2	203680954	202816231	C	T	0.0295	0.0764	0.0159	0.1302	0.0143	intron	-	-	ENSG00000163596	ICA1L	Coronary artery disease	EFO_0000378;EFO_0001645	van der Harst P	29212778	Mixed	2018	0.1032	0.0089	2.50E-31	+	547261	122733	424528	2	log OR	van-der-Harst-P_CAD_Mixed_2018	Vascular
rs72934505	rs72932772	chr2:203682304	chr2:202817581	2	203682304	202817581	C	G	0.9705	0.9236	0.9841	0.8688	0.9867	intron	-	-	ENSG00000163596	ICA1L	Coronary artery disease	EFO_0000378;EFO_0001645	CARDIoGRAMplusC4D	26343387	Mixed	2015	-0.1312	0.01554	3.09E-17	-	184305	60801	123504	48	log OR	CARDIoGRAMplusC4D_CHD_Mixed_2015	Vascular
rs72934505	rs72932772	chr2:203682304	chr2:202817581	2	203682304	202817581	C	G	0.9705	0.9236	0.9841	0.8688	0.9867	intron	-	-	ENSG00000163596	ICA1L	Myocardial infarction	EFO_0000612	CARDIoGRAMplusC4D	26343387	Mixed	2015	-0.1233	0.01688	2.70E-13	-	167181	43677	123504	48	log OR	CARDIoGRAMplusC4D_MI_Mixed_2015	Vascular
rs72934505	rs72932772	chr2:203682304	chr2:202817581	2	203682304	202817581	C	G	0.9705	0.9236	0.9841	0.8688	0.9867	intron	-	-	ENSG00000163596	ICA1L	Chronic ischaemic heart disease	-	Neale B	UKBB	European	2017	-0.003285	0.0005773	1.27E-08	-	337199	8755	328444	1	risk diff	Neale-B_UKBB_EUR_2017	Vascular
rs72934505	rs72932772	chr2:203682304	chr2:202817581	2	203682304	202817581	C	G	0.9705	0.9236	0.9841	0.8688	0.9867	intron	-	-	ENSG00000163596	ICA1L	Coronary artery disease	EFO_0000378;EFO_0001645	Nelson CP	28714975	Mixed	2017	-0.116	0.01317	1.38E-18	-	148715	10801	137914	1	log OR	Nelson-CP_CAD_Mixed_2017	Vascular
rs72934505	rs72932772	chr2:203682304	chr2:202817581	2	203682304	202817581	C	G	0.9705	0.9236	0.9841	0.8688	0.9867	intron	-	-	ENSG00000163596	ICA1L	Coronary artery disease	EFO_0000378;EFO_0001645	van der Harst P	29212778	Mixed	2018	-0.08998	0.01066	3.20E-17	-	296525	34541	261984	1	log OR	van-der-Harst-P_CAD-UKBB_Mixed_2018	Vascular
rs72934505	rs72932772	chr2:203682304	chr2:202817581	2	203682304	202817581	C	G	0.9705	0.9236	0.9841	0.8688	0.9867	intron	-	-	ENSG00000163596	ICA1L	Coronary artery disease	EFO_0000378;EFO_0001645	van der Harst P	29212778	Mixed	2018	-0.1034	0.0089	2.23E-31	-	547261	122733	424528	2	log OR	van-der-Harst-P_CAD_Mixed_2018	Vascular
rs76122535	rs72932772	chr2:203682304	chr2:202817581	2	203682304	202817581	C	G	0.9705	0.9236	0.9841	0.8688	0.9867	intron	-	-	ENSG00000163596	ICA1L	Coronary artery disease	EFO_0000378;EFO_0001645	CARDIoGRAMplusC4D	26343387	Mixed	2015	-0.1312	0.01554	3.09E-17	-	184305	60801	123504	48	log OR	CARDIoGRAMplusC4D_CHD_Mixed_2015	Vascular
rs76122535	rs72932772	chr2:203682304	chr2:202817581	2	203682304	202817581	C	G	0.9705	0.9236	0.9841	0.8688	0.9867	intron	-	-	ENSG00000163596	ICA1L	Myocardial infarction	EFO_0000612	CARDIoGRAMplusC4D	26343387	Mixed	2015	-0.1233	0.01688	2.70E-13	-	167181	43677	123504	48	log OR	CARDIoGRAMplusC4D_MI_Mixed_2015	Vascular
rs76122535	rs72932772	chr2:203682304	chr2:202817581	2	203682304	202817581	C	G	0.9705	0.9236	0.9841	0.8688	0.9867	intron	-	-	ENSG00000163596	ICA1L	Chronic ischaemic heart disease	-	Neale B	UKBB	European	2017	-0.003285	0.0005773	1.27E-08	-	337199	8755	328444	1	risk diff	Neale-B_UKBB_EUR_2017	Vascular
rs76122535	rs72932772	chr2:203682304	chr2:202817581	2	203682304	202817581	C	G	0.9705	0.9236	0.9841	0.8688	0.9867	intron	-	-	ENSG00000163596	ICA1L	Coronary artery disease	EFO_0000378;EFO_0001645	Nelson CP	28714975	Mixed	2017	-0.116	0.01317	1.38E-18	-	148715	10801	137914	1	log OR	Nelson-CP_CAD_Mixed_2017	Vascular
rs76122535	rs72932772	chr2:203682304	chr2:202817581	2	203682304	202817581	C	G	0.9705	0.9236	0.9841	0.8688	0.9867	intron	-	-	ENSG00000163596	ICA1L	Coronary artery disease	EFO_0000378;EFO_0001645	van der Harst P	29212778	Mixed	2018	-0.08998	0.01066	3.20E-17	-	296525	34541	261984	1	log OR	van-der-Harst-P_CAD-UKBB_Mixed_2018	Vascular
rs76122535	rs72932772	chr2:203682304	chr2:202817581	2	203682304	202817581	C	G	0.9705	0.9236	0.9841	0.8688	0.9867	intron	-	-	ENSG00000163596	ICA1L	Coronary artery disease	EFO_0000378;EFO_0001645	van der Harst P	29212778	Mixed	2018	-0.1034	0.0089	2.23E-31	-	547261	122733	424528	2	log OR	van-der-Harst-P_CAD_Mixed_2018	Vascular
rs72934505	rs79633844	chr2:203683990	chr2:202819267	2	203683990	202819267	A	G	0.9705	0.9236	0.9881	0.8698	0.9867	intron	-	-	ENSG00000163596	ICA1L	Coronary artery disease	EFO_0000378;EFO_0001645	CARDIoGRAMplusC4D	26343387	Mixed	2015	-0.131	0.01576	1.11E-16	-	184305	60801	123504	48	log OR	CARDIoGRAMplusC4D_CHD_Mixed_2015	Vascular
rs72934505	rs79633844	chr2:203683990	chr2:202819267	2	203683990	202819267	A	G	0.9705	0.9236	0.9881	0.8698	0.9867	intron	-	-	ENSG00000163596	ICA1L	Myocardial infarction	EFO_0000612	CARDIoGRAMplusC4D	26343387	Mixed	2015	-0.1231	0.01709	6.01E-13	-	167181	43677	123504	48	log OR	CARDIoGRAMplusC4D_MI_Mixed_2015	Vascular
rs72934505	rs79633844	chr2:203683990	chr2:202819267	2	203683990	202819267	A	G	0.9705	0.9236	0.9881	0.8698	0.9867	intron	-	-	ENSG00000163596	ICA1L	Chronic ischaemic heart disease	-	Neale B	UKBB	European	2017	-0.003287	0.0005771	1.23E-08	-	337199	8755	328444	1	risk diff	Neale-B_UKBB_EUR_2017	Vascular
rs72934505	rs79633844	chr2:203683990	chr2:202819267	2	203683990	202819267	A	G	0.9705	0.9236	0.9881	0.8698	0.9867	intron	-	-	ENSG00000163596	ICA1L	Coronary artery disease	EFO_0000378;EFO_0001645	Nelson CP	28714975	Mixed	2017	-0.1154	0.01329	3.97E-18	-	148715	10801	137914	1	log OR	Nelson-CP_CAD_Mixed_2017	Vascular
rs72934505	rs79633844	chr2:203683990	chr2:202819267	2	203683990	202819267	A	G	0.9705	0.9236	0.9881	0.8698	0.9867	intron	-	-	ENSG00000163596	ICA1L	Coronary artery disease	EFO_0000378;EFO_0001645	van der Harst P	29212778	Mixed	2018	-0.09014	0.01066	2.70E-17	-	296525	34541	261984	1	log OR	van-der-Harst-P_CAD-UKBB_Mixed_2018	Vascular
rs72934505	rs79633844	chr2:203683990	chr2:202819267	2	203683990	202819267	A	G	0.9705	0.9236	0.9881	0.8698	0.9867	intron	-	-	ENSG00000163596	ICA1L	Coronary artery disease	EFO_0000378;EFO_0001645	van der Harst P	29212778	Mixed	2018	-0.1032	0.0089	5.23E-31	-	547261	122733	424528	2	log OR	van-der-Harst-P_CAD_Mixed_2018	Vascular
rs76122535	rs79633844	chr2:203683990	chr2:202819267	2	203683990	202819267	A	G	0.9705	0.9236	0.9881	0.8698	0.9867	intron	-	-	ENSG00000163596	ICA1L	Coronary artery disease	EFO_0000378;EFO_0001645	CARDIoGRAMplusC4D	26343387	Mixed	2015	-0.131	0.01576	1.11E-16	-	184305	60801	123504	48	log OR	CARDIoGRAMplusC4D_CHD_Mixed_2015	Vascular
rs76122535	rs79633844	chr2:203683990	chr2:202819267	2	203683990	202819267	A	G	0.9705	0.9236	0.9881	0.8698	0.9867	intron	-	-	ENSG00000163596	ICA1L	Myocardial infarction	EFO_0000612	CARDIoGRAMplusC4D	26343387	Mixed	2015	-0.1231	0.01709	6.01E-13	-	167181	43677	123504	48	log OR	CARDIoGRAMplusC4D_MI_Mixed_2015	Vascular
rs76122535	rs79633844	chr2:203683990	chr2:202819267	2	203683990	202819267	A	G	0.9705	0.9236	0.9881	0.8698	0.9867	intron	-	-	ENSG00000163596	ICA1L	Chronic ischaemic heart disease	-	Neale B	UKBB	European	2017	-0.003287	0.0005771	1.23E-08	-	337199	8755	328444	1	risk diff	Neale-B_UKBB_EUR_2017	Vascular
rs76122535	rs79633844	chr2:203683990	chr2:202819267	2	203683990	202819267	A	G	0.9705	0.9236	0.9881	0.8698	0.9867	intron	-	-	ENSG00000163596	ICA1L	Coronary artery disease	EFO_0000378;EFO_0001645	Nelson CP	28714975	Mixed	2017	-0.1154	0.01329	3.97E-18	-	148715	10801	137914	1	log OR	Nelson-CP_CAD_Mixed_2017	Vascular
rs76122535	rs79633844	chr2:203683990	chr2:202819267	2	203683990	202819267	A	G	0.9705	0.9236	0.9881	0.8698	0.9867	intron	-	-	ENSG00000163596	ICA1L	Coronary artery disease	EFO_0000378;EFO_0001645	van der Harst P	29212778	Mixed	2018	-0.09014	0.01066	2.70E-17	-	296525	34541	261984	1	log OR	van-der-Harst-P_CAD-UKBB_Mixed_2018	Vascular
rs76122535	rs79633844	chr2:203683990	chr2:202819267	2	203683990	202819267	A	G	0.9705	0.9236	0.9881	0.8698	0.9867	intron	-	-	ENSG00000163596	ICA1L	Coronary artery disease	EFO_0000378;EFO_0001645	van der Harst P	29212778	Mixed	2018	-0.1032	0.0089	5.23E-31	-	547261	122733	424528	2	log OR	van-der-Harst-P_CAD_Mixed_2018	Vascular
rs72934505	rs75141346	chr2:203685119	chr2:202820396	2	203685119	202820396	A	G	0.9705	0.9236	0.9841	0.8698	0.9867	intron	-	-	ENSG00000163596	ICA1L	Coronary artery disease	EFO_0000378;EFO_0001645	CARDIoGRAMplusC4D	26343387	Mixed	2015	-0.1296	0.0155	6.21E-17	-	184305	60801	123504	48	log OR	CARDIoGRAMplusC4D_CHD_Mixed_2015	Vascular
rs72934505	rs75141346	chr2:203685119	chr2:202820396	2	203685119	202820396	A	G	0.9705	0.9236	0.9841	0.8698	0.9867	intron	-	-	ENSG00000163596	ICA1L	Myocardial infarction	EFO_0000612	CARDIoGRAMplusC4D	26343387	Mixed	2015	-0.1212	0.01682	5.82E-13	-	167181	43677	123504	48	log OR	CARDIoGRAMplusC4D_MI_Mixed_2015	Vascular
rs72934505	rs75141346	chr2:203685119	chr2:202820396	2	203685119	202820396	A	G	0.9705	0.9236	0.9841	0.8698	0.9867	intron	-	-	ENSG00000163596	ICA1L	Chronic ischaemic heart disease	-	Neale B	UKBB	European	2017	-0.003286	0.0005769	1.24E-08	-	337199	8755	328444	1	risk diff	Neale-B_UKBB_EUR_2017	Vascular
rs72934505	rs75141346	chr2:203685119	chr2:202820396	2	203685119	202820396	A	G	0.9705	0.9236	0.9841	0.8698	0.9867	intron	-	-	ENSG00000163596	ICA1L	Coronary artery disease	EFO_0000378;EFO_0001645	Nelson CP	28714975	Mixed	2017	-0.1148	0.01314	2.51E-18	-	148715	10801	137914	1	log OR	Nelson-CP_CAD_Mixed_2017	Vascular
rs72934505	rs75141346	chr2:203685119	chr2:202820396	2	203685119	202820396	A	G	0.9705	0.9236	0.9841	0.8698	0.9867	intron	-	-	ENSG00000163596	ICA1L	Coronary artery disease	EFO_0000378;EFO_0001645	van der Harst P	29212778	Mixed	2018	-0.09001	0.01065	3.00E-17	-	296525	34541	261984	1	log OR	van-der-Harst-P_CAD-UKBB_Mixed_2018	Vascular
rs72934505	rs75141346	chr2:203685119	chr2:202820396	2	203685119	202820396	A	G	0.9705	0.9236	0.9841	0.8698	0.9867	intron	-	-	ENSG00000163596	ICA1L	Coronary artery disease	EFO_0000378;EFO_0001645	van der Harst P	29212778	Mixed	2018	-0.103	0.0089	3.48E-31	-	547261	122733	424528	2	log OR	van-der-Harst-P_CAD_Mixed_2018	Vascular
rs76122535	rs75141346	chr2:203685119	chr2:202820396	2	203685119	202820396	A	G	0.9705	0.9236	0.9841	0.8698	0.9867	intron	-	-	ENSG00000163596	ICA1L	Coronary artery disease	EFO_0000378;EFO_0001645	CARDIoGRAMplusC4D	26343387	Mixed	2015	-0.1296	0.0155	6.21E-17	-	184305	60801	123504	48	log OR	CARDIoGRAMplusC4D_CHD_Mixed_2015	Vascular
rs76122535	rs75141346	chr2:203685119	chr2:202820396	2	203685119	202820396	A	G	0.9705	0.9236	0.9841	0.8698	0.9867	intron	-	-	ENSG00000163596	ICA1L	Myocardial infarction	EFO_0000612	CARDIoGRAMplusC4D	26343387	Mixed	2015	-0.1212	0.01682	5.82E-13	-	167181	43677	123504	48	log OR	CARDIoGRAMplusC4D_MI_Mixed_2015	Vascular
rs76122535	rs75141346	chr2:203685119	chr2:202820396	2	203685119	202820396	A	G	0.9705	0.9236	0.9841	0.8698	0.9867	intron	-	-	ENSG00000163596	ICA1L	Chronic ischaemic heart disease	-	Neale B	UKBB	European	2017	-0.003286	0.0005769	1.24E-08	-	337199	8755	328444	1	risk diff	Neale-B_UKBB_EUR_2017	Vascular
rs76122535	rs75141346	chr2:203685119	chr2:202820396	2	203685119	202820396	A	G	0.9705	0.9236	0.9841	0.8698	0.9867	intron	-	-	ENSG00000163596	ICA1L	Coronary artery disease	EFO_0000378;EFO_0001645	Nelson CP	28714975	Mixed	2017	-0.1148	0.01314	2.51E-18	-	148715	10801	137914	1	log OR	Nelson-CP_CAD_Mixed_2017	Vascular
rs76122535	rs75141346	chr2:203685119	chr2:202820396	2	203685119	202820396	A	G	0.9705	0.9236	0.9841	0.8698	0.9867	intron	-	-	ENSG00000163596	ICA1L	Coronary artery disease	EFO_0000378;EFO_0001645	van der Harst P	29212778	Mixed	2018	-0.09001	0.01065	3.00E-17	-	296525	34541	261984	1	log OR	van-der-Harst-P_CAD-UKBB_Mixed_2018	Vascular
rs76122535	rs75141346	chr2:203685119	chr2:202820396	2	203685119	202820396	A	G	0.9705	0.9236	0.9841	0.8698	0.9867	intron	-	-	ENSG00000163596	ICA1L	Coronary artery disease	EFO_0000378;EFO_0001645	van der Harst P	29212778	Mixed	2018	-0.103	0.0089	3.48E-31	-	547261	122733	424528	2	log OR	van-der-Harst-P_CAD_Mixed_2018	Vascular
rs72934505	rs72932774	chr2:203685728	chr2:202821005	2	203685728	202821005	C	T	0.9713	0.9236	0.9841	0.8698	0.9867	intron	-	-	ENSG00000163596	ICA1L	Coronary artery disease	EFO_0000378;EFO_0001645	CARDIoGRAMplusC4D	26343387	Mixed	2015	-0.1313	0.01553	2.86E-17	-	184305	60801	123504	48	log OR	CARDIoGRAMplusC4D_CHD_Mixed_2015	Vascular
rs72934505	rs72932774	chr2:203685728	chr2:202821005	2	203685728	202821005	C	T	0.9713	0.9236	0.9841	0.8698	0.9867	intron	-	-	ENSG00000163596	ICA1L	Myocardial infarction	EFO_0000612	CARDIoGRAMplusC4D	26343387	Mixed	2015	-0.1229	0.01686	3.11E-13	-	167181	43677	123504	48	log OR	CARDIoGRAMplusC4D_MI_Mixed_2015	Vascular
rs72934505	rs72932774	chr2:203685728	chr2:202821005	2	203685728	202821005	C	T	0.9713	0.9236	0.9841	0.8698	0.9867	intron	-	-	ENSG00000163596	ICA1L	Chronic ischaemic heart disease	-	Neale B	UKBB	European	2017	-0.003286	0.0005769	1.23E-08	-	337199	8755	328444	1	risk diff	Neale-B_UKBB_EUR_2017	Vascular
rs72934505	rs72932774	chr2:203685728	chr2:202821005	2	203685728	202821005	C	T	0.9713	0.9236	0.9841	0.8698	0.9867	intron	-	-	ENSG00000163596	ICA1L	Coronary artery disease	EFO_0000378;EFO_0001645	Nelson CP	28714975	Mixed	2017	-0.1158	0.01316	1.43E-18	-	148715	10801	137914	1	log OR	Nelson-CP_CAD_Mixed_2017	Vascular
rs72934505	rs72932774	chr2:203685728	chr2:202821005	2	203685728	202821005	C	T	0.9713	0.9236	0.9841	0.8698	0.9867	intron	-	-	ENSG00000163596	ICA1L	Coronary artery disease	EFO_0000378;EFO_0001645	van der Harst P	29212778	Mixed	2018	-0.09005	0.01065	2.90E-17	-	296525	34541	261984	1	log OR	van-der-Harst-P_CAD-UKBB_Mixed_2018	Vascular
rs72934505	rs72932774	chr2:203685728	chr2:202821005	2	203685728	202821005	C	T	0.9713	0.9236	0.9841	0.8698	0.9867	intron	-	-	ENSG00000163596	ICA1L	Coronary artery disease	EFO_0000378;EFO_0001645	van der Harst P	29212778	Mixed	2018	-0.1035	0.0089	1.86E-31	-	547261	122733	424528	2	log OR	van-der-Harst-P_CAD_Mixed_2018	Vascular
rs76122535	rs72932774	chr2:203685728	chr2:202821005	2	203685728	202821005	C	T	0.9713	0.9236	0.9841	0.8698	0.9867	intron	-	-	ENSG00000163596	ICA1L	Coronary artery disease	EFO_0000378;EFO_0001645	CARDIoGRAMplusC4D	26343387	Mixed	2015	-0.1313	0.01553	2.86E-17	-	184305	60801	123504	48	log OR	CARDIoGRAMplusC4D_CHD_Mixed_2015	Vascular
rs76122535	rs72932774	chr2:203685728	chr2:202821005	2	203685728	202821005	C	T	0.9713	0.9236	0.9841	0.8698	0.9867	intron	-	-	ENSG00000163596	ICA1L	Myocardial infarction	EFO_0000612	CARDIoGRAMplusC4D	26343387	Mixed	2015	-0.1229	0.01686	3.11E-13	-	167181	43677	123504	48	log OR	CARDIoGRAMplusC4D_MI_Mixed_2015	Vascular
rs76122535	rs72932774	chr2:203685728	chr2:202821005	2	203685728	202821005	C	T	0.9713	0.9236	0.9841	0.8698	0.9867	intron	-	-	ENSG00000163596	ICA1L	Chronic ischaemic heart disease	-	Neale B	UKBB	European	2017	-0.003286	0.0005769	1.23E-08	-	337199	8755	328444	1	risk diff	Neale-B_UKBB_EUR_2017	Vascular
rs76122535	rs72932774	chr2:203685728	chr2:202821005	2	203685728	202821005	C	T	0.9713	0.9236	0.9841	0.8698	0.9867	intron	-	-	ENSG00000163596	ICA1L	Coronary artery disease	EFO_0000378;EFO_0001645	Nelson CP	28714975	Mixed	2017	-0.1158	0.01316	1.43E-18	-	148715	10801	137914	1	log OR	Nelson-CP_CAD_Mixed_2017	Vascular
rs76122535	rs72932774	chr2:203685728	chr2:202821005	2	203685728	202821005	C	T	0.9713	0.9236	0.9841	0.8698	0.9867	intron	-	-	ENSG00000163596	ICA1L	Coronary artery disease	EFO_0000378;EFO_0001645	van der Harst P	29212778	Mixed	2018	-0.09005	0.01065	2.90E-17	-	296525	34541	261984	1	log OR	van-der-Harst-P_CAD-UKBB_Mixed_2018	Vascular
rs76122535	rs72932774	chr2:203685728	chr2:202821005	2	203685728	202821005	C	T	0.9713	0.9236	0.9841	0.8698	0.9867	intron	-	-	ENSG00000163596	ICA1L	Coronary artery disease	EFO_0000378;EFO_0001645	van der Harst P	29212778	Mixed	2018	-0.1035	0.0089	1.86E-31	-	547261	122733	424528	2	log OR	van-der-Harst-P_CAD_Mixed_2018	Vascular
rs72934505	rs72932776	chr2:203688300	chr2:202823577	2	203688300	202823577	A	T	0.9735	0.9236	0.9841	0.8698	0.9857	intron	-	-	ENSG00000163596	ICA1L	Coronary artery disease	EFO_0000378;EFO_0001645	CARDIoGRAMplusC4D	26343387	Mixed	2015	-0.1316	0.01552	2.32E-17	-	184305	60801	123504	48	log OR	CARDIoGRAMplusC4D_CHD_Mixed_2015	Vascular
rs72934505	rs72932776	chr2:203688300	chr2:202823577	2	203688300	202823577	A	T	0.9735	0.9236	0.9841	0.8698	0.9857	intron	-	-	ENSG00000163596	ICA1L	Myocardial infarction	EFO_0000612	CARDIoGRAMplusC4D	26343387	Mixed	2015	-0.1234	0.01685	2.47E-13	-	167181	43677	123504	48	log OR	CARDIoGRAMplusC4D_MI_Mixed_2015	Vascular
rs72934505	rs72932776	chr2:203688300	chr2:202823577	2	203688300	202823577	A	T	0.9735	0.9236	0.9841	0.8698	0.9857	intron	-	-	ENSG00000163596	ICA1L	Acute myocardial infarction	EFO_0000612	Neale B	UKBB	European	2017	-0.002127	0.0003901	4.95E-08	-	337199	3927	333272	1	risk diff	Neale-B_UKBB_EUR_2017	Vascular
rs72934505	rs72932776	chr2:203688300	chr2:202823577	2	203688300	202823577	A	T	0.9735	0.9236	0.9841	0.8698	0.9857	intron	-	-	ENSG00000163596	ICA1L	Chronic ischaemic heart disease	-	Neale B	UKBB	European	2017	-0.003284	0.0005767	1.24E-08	-	337199	8755	328444	1	risk diff	Neale-B_UKBB_EUR_2017	Vascular
rs72934505	rs72932776	chr2:203688300	chr2:202823577	2	203688300	202823577	A	T	0.9735	0.9236	0.9841	0.8698	0.9857	intron	-	-	ENSG00000163596	ICA1L	Coronary artery disease	EFO_0000378;EFO_0001645	Nelson CP	28714975	Mixed	2017	-0.1159	0.01314	1.20E-18	-	148715	10801	137914	1	log OR	Nelson-CP_CAD_Mixed_2017	Vascular
rs72934505	rs72932776	chr2:203688300	chr2:202823577	2	203688300	202823577	A	T	0.9735	0.9236	0.9841	0.8698	0.9857	intron	-	-	ENSG00000163596	ICA1L	Coronary artery disease	EFO_0000378;EFO_0001645	van der Harst P	29212778	Mixed	2018	-0.09006	0.01065	2.80E-17	-	296525	34541	261984	1	log OR	van-der-Harst-P_CAD-UKBB_Mixed_2018	Vascular
rs72934505	rs72932776	chr2:203688300	chr2:202823577	2	203688300	202823577	A	T	0.9735	0.9236	0.9841	0.8698	0.9857	intron	-	-	ENSG00000163596	ICA1L	Coronary artery disease	EFO_0000378;EFO_0001645	van der Harst P	29212778	Mixed	2018	-0.1036	0.0089	1.51E-31	-	547261	122733	424528	2	log OR	van-der-Harst-P_CAD_Mixed_2018	Vascular
rs76122535	rs72932776	chr2:203688300	chr2:202823577	2	203688300	202823577	A	T	0.9735	0.9236	0.9841	0.8698	0.9857	intron	-	-	ENSG00000163596	ICA1L	Coronary artery disease	EFO_0000378;EFO_0001645	CARDIoGRAMplusC4D	26343387	Mixed	2015	-0.1316	0.01552	2.32E-17	-	184305	60801	123504	48	log OR	CARDIoGRAMplusC4D_CHD_Mixed_2015	Vascular
rs76122535	rs72932776	chr2:203688300	chr2:202823577	2	203688300	202823577	A	T	0.9735	0.9236	0.9841	0.8698	0.9857	intron	-	-	ENSG00000163596	ICA1L	Myocardial infarction	EFO_0000612	CARDIoGRAMplusC4D	26343387	Mixed	2015	-0.1234	0.01685	2.47E-13	-	167181	43677	123504	48	log OR	CARDIoGRAMplusC4D_MI_Mixed_2015	Vascular
rs76122535	rs72932776	chr2:203688300	chr2:202823577	2	203688300	202823577	A	T	0.9735	0.9236	0.9841	0.8698	0.9857	intron	-	-	ENSG00000163596	ICA1L	Acute myocardial infarction	EFO_0000612	Neale B	UKBB	European	2017	-0.002127	0.0003901	4.95E-08	-	337199	3927	333272	1	risk diff	Neale-B_UKBB_EUR_2017	Vascular
rs76122535	rs72932776	chr2:203688300	chr2:202823577	2	203688300	202823577	A	T	0.9735	0.9236	0.9841	0.8698	0.9857	intron	-	-	ENSG00000163596	ICA1L	Chronic ischaemic heart disease	-	Neale B	UKBB	European	2017	-0.003284	0.0005767	1.24E-08	-	337199	8755	328444	1	risk diff	Neale-B_UKBB_EUR_2017	Vascular
rs76122535	rs72932776	chr2:203688300	chr2:202823577	2	203688300	202823577	A	T	0.9735	0.9236	0.9841	0.8698	0.9857	intron	-	-	ENSG00000163596	ICA1L	Coronary artery disease	EFO_0000378;EFO_0001645	Nelson CP	28714975	Mixed	2017	-0.1159	0.01314	1.20E-18	-	148715	10801	137914	1	log OR	Nelson-CP_CAD_Mixed_2017	Vascular
rs76122535	rs72932776	chr2:203688300	chr2:202823577	2	203688300	202823577	A	T	0.9735	0.9236	0.9841	0.8698	0.9857	intron	-	-	ENSG00000163596	ICA1L	Coronary artery disease	EFO_0000378;EFO_0001645	van der Harst P	29212778	Mixed	2018	-0.09006	0.01065	2.80E-17	-	296525	34541	261984	1	log OR	van-der-Harst-P_CAD-UKBB_Mixed_2018	Vascular
rs76122535	rs72932776	chr2:203688300	chr2:202823577	2	203688300	202823577	A	T	0.9735	0.9236	0.9841	0.8698	0.9857	intron	-	-	ENSG00000163596	ICA1L	Coronary artery disease	EFO_0000378;EFO_0001645	van der Harst P	29212778	Mixed	2018	-0.1036	0.0089	1.51E-31	-	547261	122733	424528	2	log OR	van-der-Harst-P_CAD_Mixed_2018	Vascular
rs72934505	rs72932777	chr2:203689914	chr2:202825191	2	203689914	202825191	A	G	0.9705	0.9222	0.9841	0.8698	0.9857	intron	-	-	ENSG00000163596	ICA1L	Coronary artery disease	EFO_0000378;EFO_0001645	CARDIoGRAMplusC4D	26343387	Mixed	2015	-0.1318	0.01551	2.02E-17	-	184305	60801	123504	48	log OR	CARDIoGRAMplusC4D_CHD_Mixed_2015	Vascular
rs72934505	rs72932777	chr2:203689914	chr2:202825191	2	203689914	202825191	A	G	0.9705	0.9222	0.9841	0.8698	0.9857	intron	-	-	ENSG00000163596	ICA1L	Myocardial infarction	EFO_0000612	CARDIoGRAMplusC4D	26343387	Mixed	2015	-0.1235	0.01684	2.28E-13	-	167181	43677	123504	48	log OR	CARDIoGRAMplusC4D_MI_Mixed_2015	Vascular
rs72934505	rs72932777	chr2:203689914	chr2:202825191	2	203689914	202825191	A	G	0.9705	0.9222	0.9841	0.8698	0.9857	intron	-	-	ENSG00000163596	ICA1L	Acute myocardial infarction	EFO_0000612	Neale B	UKBB	European	2017	-0.002128	0.00039	4.84E-08	-	337199	3927	333272	1	risk diff	Neale-B_UKBB_EUR_2017	Vascular
rs72934505	rs72932777	chr2:203689914	chr2:202825191	2	203689914	202825191	A	G	0.9705	0.9222	0.9841	0.8698	0.9857	intron	-	-	ENSG00000163596	ICA1L	Chronic ischaemic heart disease	-	Neale B	UKBB	European	2017	-0.003284	0.0005765	1.22E-08	-	337199	8755	328444	1	risk diff	Neale-B_UKBB_EUR_2017	Vascular
rs72934505	rs72932777	chr2:203689914	chr2:202825191	2	203689914	202825191	A	G	0.9705	0.9222	0.9841	0.8698	0.9857	intron	-	-	ENSG00000163596	ICA1L	Coronary artery disease	EFO_0000378;EFO_0001645	Nelson CP	28714975	Mixed	2017	-0.1161	0.01313	1.01E-18	-	148715	10801	137914	1	log OR	Nelson-CP_CAD_Mixed_2017	Vascular
rs72934505	rs72932777	chr2:203689914	chr2:202825191	2	203689914	202825191	A	G	0.9705	0.9222	0.9841	0.8698	0.9857	intron	-	-	ENSG00000163596	ICA1L	Coronary artery disease	EFO_0000378;EFO_0001645	van der Harst P	29212778	Mixed	2018	-0.09002	0.01065	2.80E-17	-	296525	34541	261984	1	log OR	van-der-Harst-P_CAD-UKBB_Mixed_2018	Vascular
rs72934505	rs72932777	chr2:203689914	chr2:202825191	2	203689914	202825191	A	G	0.9705	0.9222	0.9841	0.8698	0.9857	intron	-	-	ENSG00000163596	ICA1L	Coronary artery disease	EFO_0000378;EFO_0001645	van der Harst P	29212778	Mixed	2018	-0.1036	0.0089	1.36E-31	-	547261	122733	424528	2	log OR	van-der-Harst-P_CAD_Mixed_2018	Vascular
rs76122535	rs72932777	chr2:203689914	chr2:202825191	2	203689914	202825191	A	G	0.9705	0.9222	0.9841	0.8698	0.9857	intron	-	-	ENSG00000163596	ICA1L	Coronary artery disease	EFO_0000378;EFO_0001645	CARDIoGRAMplusC4D	26343387	Mixed	2015	-0.1318	0.01551	2.02E-17	-	184305	60801	123504	48	log OR	CARDIoGRAMplusC4D_CHD_Mixed_2015	Vascular
rs76122535	rs72932777	chr2:203689914	chr2:202825191	2	203689914	202825191	A	G	0.9705	0.9222	0.9841	0.8698	0.9857	intron	-	-	ENSG00000163596	ICA1L	Myocardial infarction	EFO_0000612	CARDIoGRAMplusC4D	26343387	Mixed	2015	-0.1235	0.01684	2.28E-13	-	167181	43677	123504	48	log OR	CARDIoGRAMplusC4D_MI_Mixed_2015	Vascular
rs76122535	rs72932777	chr2:203689914	chr2:202825191	2	203689914	202825191	A	G	0.9705	0.9222	0.9841	0.8698	0.9857	intron	-	-	ENSG00000163596	ICA1L	Acute myocardial infarction	EFO_0000612	Neale B	UKBB	European	2017	-0.002128	0.00039	4.84E-08	-	337199	3927	333272	1	risk diff	Neale-B_UKBB_EUR_2017	Vascular
rs76122535	rs72932777	chr2:203689914	chr2:202825191	2	203689914	202825191	A	G	0.9705	0.9222	0.9841	0.8698	0.9857	intron	-	-	ENSG00000163596	ICA1L	Chronic ischaemic heart disease	-	Neale B	UKBB	European	2017	-0.003284	0.0005765	1.22E-08	-	337199	8755	328444	1	risk diff	Neale-B_UKBB_EUR_2017	Vascular
rs76122535	rs72932777	chr2:203689914	chr2:202825191	2	203689914	202825191	A	G	0.9705	0.9222	0.9841	0.8698	0.9857	intron	-	-	ENSG00000163596	ICA1L	Coronary artery disease	EFO_0000378;EFO_0001645	Nelson CP	28714975	Mixed	2017	-0.1161	0.01313	1.01E-18	-	148715	10801	137914	1	log OR	Nelson-CP_CAD_Mixed_2017	Vascular
rs76122535	rs72932777	chr2:203689914	chr2:202825191	2	203689914	202825191	A	G	0.9705	0.9222	0.9841	0.8698	0.9857	intron	-	-	ENSG00000163596	ICA1L	Coronary artery disease	EFO_0000378;EFO_0001645	van der Harst P	29212778	Mixed	2018	-0.09002	0.01065	2.80E-17	-	296525	34541	261984	1	log OR	van-der-Harst-P_CAD-UKBB_Mixed_2018	Vascular
rs76122535	rs72932777	chr2:203689914	chr2:202825191	2	203689914	202825191	A	G	0.9705	0.9222	0.9841	0.8698	0.9857	intron	-	-	ENSG00000163596	ICA1L	Coronary artery disease	EFO_0000378;EFO_0001645	van der Harst P	29212778	Mixed	2018	-0.1036	0.0089	1.36E-31	-	547261	122733	424528	2	log OR	van-der-Harst-P_CAD_Mixed_2018	Vascular
rs72934505	rs115628302	chr2:203690047	chr2:202825324	2	203690047	202825324	G	T	0.0295	0.0764	0.0159	0.1302	0.0143	intron	-	-	ENSG00000163596	ICA1L	Coronary artery disease	EFO_0000378;EFO_0001645	CARDIoGRAMplusC4D	26343387	Mixed	2015	0.1317	0.01551	2.13E-17	+	184305	60801	123504	48	log OR	CARDIoGRAMplusC4D_CHD_Mixed_2015	Vascular
rs72934505	rs115628302	chr2:203690047	chr2:202825324	2	203690047	202825324	G	T	0.0295	0.0764	0.0159	0.1302	0.0143	intron	-	-	ENSG00000163596	ICA1L	Myocardial infarction	EFO_0000612	CARDIoGRAMplusC4D	26343387	Mixed	2015	0.1235	0.01684	2.31E-13	+	167181	43677	123504	48	log OR	CARDIoGRAMplusC4D_MI_Mixed_2015	Vascular
rs72934505	rs115628302	chr2:203690047	chr2:202825324	2	203690047	202825324	G	T	0.0295	0.0764	0.0159	0.1302	0.0143	intron	-	-	ENSG00000163596	ICA1L	Acute myocardial infarction	EFO_0000612	Neale B	UKBB	European	2017	0.002128	0.00039	4.85E-08	+	337199	3927	333272	1	risk diff	Neale-B_UKBB_EUR_2017	Vascular
rs72934505	rs115628302	chr2:203690047	chr2:202825324	2	203690047	202825324	G	T	0.0295	0.0764	0.0159	0.1302	0.0143	intron	-	-	ENSG00000163596	ICA1L	Chronic ischaemic heart disease	-	Neale B	UKBB	European	2017	0.003284	0.0005765	1.22E-08	+	337199	8755	328444	1	risk diff	Neale-B_UKBB_EUR_2017	Vascular
rs72934505	rs115628302	chr2:203690047	chr2:202825324	2	203690047	202825324	G	T	0.0295	0.0764	0.0159	0.1302	0.0143	intron	-	-	ENSG00000163596	ICA1L	Coronary artery disease	EFO_0000378;EFO_0001645	Nelson CP	28714975	Mixed	2017	0.116	0.01314	1.08E-18	+	148715	10801	137914	1	log OR	Nelson-CP_CAD_Mixed_2017	Vascular
rs72934505	rs115628302	chr2:203690047	chr2:202825324	2	203690047	202825324	G	T	0.0295	0.0764	0.0159	0.1302	0.0143	intron	-	-	ENSG00000163596	ICA1L	Coronary artery disease	EFO_0000378;EFO_0001645	van der Harst P	29212778	Mixed	2018	0.09002	0.01065	2.80E-17	+	296525	34541	261984	1	log OR	van-der-Harst-P_CAD-UKBB_Mixed_2018	Vascular
rs72934505	rs115628302	chr2:203690047	chr2:202825324	2	203690047	202825324	G	T	0.0295	0.0764	0.0159	0.1302	0.0143	intron	-	-	ENSG00000163596	ICA1L	Coronary artery disease	EFO_0000378;EFO_0001645	van der Harst P	29212778	Mixed	2018	0.1036	0.0089	1.42E-31	+	547261	122733	424528	2	log OR	van-der-Harst-P_CAD_Mixed_2018	Vascular
rs76122535	rs115628302	chr2:203690047	chr2:202825324	2	203690047	202825324	G	T	0.0295	0.0764	0.0159	0.1302	0.0143	intron	-	-	ENSG00000163596	ICA1L	Coronary artery disease	EFO_0000378;EFO_0001645	CARDIoGRAMplusC4D	26343387	Mixed	2015	0.1317	0.01551	2.13E-17	+	184305	60801	123504	48	log OR	CARDIoGRAMplusC4D_CHD_Mixed_2015	Vascular
rs76122535	rs115628302	chr2:203690047	chr2:202825324	2	203690047	202825324	G	T	0.0295	0.0764	0.0159	0.1302	0.0143	intron	-	-	ENSG00000163596	ICA1L	Myocardial infarction	EFO_0000612	CARDIoGRAMplusC4D	26343387	Mixed	2015	0.1235	0.01684	2.31E-13	+	167181	43677	123504	48	log OR	CARDIoGRAMplusC4D_MI_Mixed_2015	Vascular
rs76122535	rs115628302	chr2:203690047	chr2:202825324	2	203690047	202825324	G	T	0.0295	0.0764	0.0159	0.1302	0.0143	intron	-	-	ENSG00000163596	ICA1L	Acute myocardial infarction	EFO_0000612	Neale B	UKBB	European	2017	0.002128	0.00039	4.85E-08	+	337199	3927	333272	1	risk diff	Neale-B_UKBB_EUR_2017	Vascular
rs76122535	rs115628302	chr2:203690047	chr2:202825324	2	203690047	202825324	G	T	0.0295	0.0764	0.0159	0.1302	0.0143	intron	-	-	ENSG00000163596	ICA1L	Chronic ischaemic heart disease	-	Neale B	UKBB	European	2017	0.003284	0.0005765	1.22E-08	+	337199	8755	328444	1	risk diff	Neale-B_UKBB_EUR_2017	Vascular
rs76122535	rs115628302	chr2:203690047	chr2:202825324	2	203690047	202825324	G	T	0.0295	0.0764	0.0159	0.1302	0.0143	intron	-	-	ENSG00000163596	ICA1L	Coronary artery disease	EFO_0000378;EFO_0001645	Nelson CP	28714975	Mixed	2017	0.116	0.01314	1.08E-18	+	148715	10801	137914	1	log OR	Nelson-CP_CAD_Mixed_2017	Vascular
rs76122535	rs115628302	chr2:203690047	chr2:202825324	2	203690047	202825324	G	T	0.0295	0.0764	0.0159	0.1302	0.0143	intron	-	-	ENSG00000163596	ICA1L	Coronary artery disease	EFO_0000378;EFO_0001645	van der Harst P	29212778	Mixed	2018	0.09002	0.01065	2.80E-17	+	296525	34541	261984	1	log OR	van-der-Harst-P_CAD-UKBB_Mixed_2018	Vascular
rs76122535	rs115628302	chr2:203690047	chr2:202825324	2	203690047	202825324	G	T	0.0295	0.0764	0.0159	0.1302	0.0143	intron	-	-	ENSG00000163596	ICA1L	Coronary artery disease	EFO_0000378;EFO_0001645	van der Harst P	29212778	Mixed	2018	0.1036	0.0089	1.42E-31	+	547261	122733	424528	2	log OR	van-der-Harst-P_CAD_Mixed_2018	Vascular
rs72934505	rs75166090	chr2:203692760	chr2:202828037	2	203692760	202828037	A	G	0.9705	0.9236	0.9841	0.8698	0.9857	intron	-	-	ENSG00000163596	ICA1L	Coronary artery disease	EFO_0000378;EFO_0001645	CARDIoGRAMplusC4D	26343387	Mixed	2015	-0.1304	0.01549	3.93E-17	-	184305	60801	123504	48	log OR	CARDIoGRAMplusC4D_CHD_Mixed_2015	Vascular
rs72934505	rs75166090	chr2:203692760	chr2:202828037	2	203692760	202828037	A	G	0.9705	0.9236	0.9841	0.8698	0.9857	intron	-	-	ENSG00000163596	ICA1L	Myocardial infarction	EFO_0000612	CARDIoGRAMplusC4D	26343387	Mixed	2015	-0.1229	0.01681	2.66E-13	-	167181	43677	123504	48	log OR	CARDIoGRAMplusC4D_MI_Mixed_2015	Vascular
rs72934505	rs75166090	chr2:203692760	chr2:202828037	2	203692760	202828037	A	G	0.9705	0.9236	0.9841	0.8698	0.9857	intron	-	-	ENSG00000163596	ICA1L	Acute myocardial infarction	EFO_0000612	Neale B	UKBB	European	2017	-0.002131	0.0003899	4.61E-08	-	337199	3927	333272	1	risk diff	Neale-B_UKBB_EUR_2017	Vascular
rs72934505	rs75166090	chr2:203692760	chr2:202828037	2	203692760	202828037	A	G	0.9705	0.9236	0.9841	0.8698	0.9857	intron	-	-	ENSG00000163596	ICA1L	Chronic ischaemic heart disease	-	Neale B	UKBB	European	2017	-0.003288	0.0005763	1.17E-08	-	337199	8755	328444	1	risk diff	Neale-B_UKBB_EUR_2017	Vascular
rs72934505	rs75166090	chr2:203692760	chr2:202828037	2	203692760	202828037	A	G	0.9705	0.9236	0.9841	0.8698	0.9857	intron	-	-	ENSG00000163596	ICA1L	Coronary artery disease	EFO_0000378;EFO_0001645	Nelson CP	28714975	Mixed	2017	-0.1153	0.01312	1.64E-18	-	148715	10801	137914	1	log OR	Nelson-CP_CAD_Mixed_2017	Vascular
rs72934505	rs75166090	chr2:203692760	chr2:202828037	2	203692760	202828037	A	G	0.9705	0.9236	0.9841	0.8698	0.9857	intron	-	-	ENSG00000163596	ICA1L	Coronary artery disease	EFO_0000378;EFO_0001645	van der Harst P	29212778	Mixed	2018	-0.08994	0.01064	2.90E-17	-	296525	34541	261984	1	log OR	van-der-Harst-P_CAD-UKBB_Mixed_2018	Vascular
rs72934505	rs75166090	chr2:203692760	chr2:202828037	2	203692760	202828037	A	G	0.9705	0.9236	0.9841	0.8698	0.9857	intron	-	-	ENSG00000163596	ICA1L	Coronary artery disease	EFO_0000378;EFO_0001645	van der Harst P	29212778	Mixed	2018	-0.1032	0.0089	2.39E-31	-	547261	122733	424528	2	log OR	van-der-Harst-P_CAD_Mixed_2018	Vascular
rs76122535	rs75166090	chr2:203692760	chr2:202828037	2	203692760	202828037	A	G	0.9705	0.9236	0.9841	0.8698	0.9857	intron	-	-	ENSG00000163596	ICA1L	Coronary artery disease	EFO_0000378;EFO_0001645	CARDIoGRAMplusC4D	26343387	Mixed	2015	-0.1304	0.01549	3.93E-17	-	184305	60801	123504	48	log OR	CARDIoGRAMplusC4D_CHD_Mixed_2015	Vascular
rs76122535	rs75166090	chr2:203692760	chr2:202828037	2	203692760	202828037	A	G	0.9705	0.9236	0.9841	0.8698	0.9857	intron	-	-	ENSG00000163596	ICA1L	Myocardial infarction	EFO_0000612	CARDIoGRAMplusC4D	26343387	Mixed	2015	-0.1229	0.01681	2.66E-13	-	167181	43677	123504	48	log OR	CARDIoGRAMplusC4D_MI_Mixed_2015	Vascular
rs76122535	rs75166090	chr2:203692760	chr2:202828037	2	203692760	202828037	A	G	0.9705	0.9236	0.9841	0.8698	0.9857	intron	-	-	ENSG00000163596	ICA1L	Acute myocardial infarction	EFO_0000612	Neale B	UKBB	European	2017	-0.002131	0.0003899	4.61E-08	-	337199	3927	333272	1	risk diff	Neale-B_UKBB_EUR_2017	Vascular
rs76122535	rs75166090	chr2:203692760	chr2:202828037	2	203692760	202828037	A	G	0.9705	0.9236	0.9841	0.8698	0.9857	intron	-	-	ENSG00000163596	ICA1L	Chronic ischaemic heart disease	-	Neale B	UKBB	European	2017	-0.003288	0.0005763	1.17E-08	-	337199	8755	328444	1	risk diff	Neale-B_UKBB_EUR_2017	Vascular
rs76122535	rs75166090	chr2:203692760	chr2:202828037	2	203692760	202828037	A	G	0.9705	0.9236	0.9841	0.8698	0.9857	intron	-	-	ENSG00000163596	ICA1L	Coronary artery disease	EFO_0000378;EFO_0001645	Nelson CP	28714975	Mixed	2017	-0.1153	0.01312	1.64E-18	-	148715	10801	137914	1	log OR	Nelson-CP_CAD_Mixed_2017	Vascular
rs76122535	rs75166090	chr2:203692760	chr2:202828037	2	203692760	202828037	A	G	0.9705	0.9236	0.9841	0.8698	0.9857	intron	-	-	ENSG00000163596	ICA1L	Coronary artery disease	EFO_0000378;EFO_0001645	van der Harst P	29212778	Mixed	2018	-0.08994	0.01064	2.90E-17	-	296525	34541	261984	1	log OR	van-der-Harst-P_CAD-UKBB_Mixed_2018	Vascular
rs76122535	rs75166090	chr2:203692760	chr2:202828037	2	203692760	202828037	A	G	0.9705	0.9236	0.9841	0.8698	0.9857	intron	-	-	ENSG00000163596	ICA1L	Coronary artery disease	EFO_0000378;EFO_0001645	van der Harst P	29212778	Mixed	2018	-0.1032	0.0089	2.39E-31	-	547261	122733	424528	2	log OR	van-der-Harst-P_CAD_Mixed_2018	Vascular
rs72934505	rs143805266	chr2:203693914	chr2:202829191	2	203693914	202829191	A	C	0.9758	0.9251	0.9841	0.8698	0.9857	5_prime_UTR	-	-	ENSG00000163596	ICA1L	Coronary artery disease	EFO_0000378;EFO_0001645	CARDIoGRAMplusC4D	26343387	Mixed	2015	-0.132	0.0155	1.68E-17	-	184305	60801	123504	48	log OR	CARDIoGRAMplusC4D_CHD_Mixed_2015	Vascular
rs72934505	rs143805266	chr2:203693914	chr2:202829191	2	203693914	202829191	A	C	0.9758	0.9251	0.9841	0.8698	0.9857	5_prime_UTR	-	-	ENSG00000163596	ICA1L	Myocardial infarction	EFO_0000612	CARDIoGRAMplusC4D	26343387	Mixed	2015	-0.1236	0.01683	2.08E-13	-	167181	43677	123504	48	log OR	CARDIoGRAMplusC4D_MI_Mixed_2015	Vascular
rs72934505	rs143805266	chr2:203693914	chr2:202829191	2	203693914	202829191	A	C	0.9758	0.9251	0.9841	0.8698	0.9857	5_prime_UTR	-	-	ENSG00000163596	ICA1L	Acute myocardial infarction	EFO_0000612	Neale B	UKBB	European	2017	-0.002129	0.0003898	4.71E-08	-	337199	3927	333272	1	risk diff	Neale-B_UKBB_EUR_2017	Vascular
rs72934505	rs143805266	chr2:203693914	chr2:202829191	2	203693914	202829191	A	C	0.9758	0.9251	0.9841	0.8698	0.9857	5_prime_UTR	-	-	ENSG00000163596	ICA1L	Chronic ischaemic heart disease	-	Neale B	UKBB	European	2017	-0.003287	0.0005762	1.17E-08	-	337199	8755	328444	1	risk diff	Neale-B_UKBB_EUR_2017	Vascular
rs72934505	rs143805266	chr2:203693914	chr2:202829191	2	203693914	202829191	A	C	0.9758	0.9251	0.9841	0.8698	0.9857	5_prime_UTR	-	-	ENSG00000163596	ICA1L	Coronary artery disease	EFO_0000378;EFO_0001645	Nelson CP	28714975	Mixed	2017	-0.1163	0.01313	8.45E-19	-	148715	10801	137914	1	log OR	Nelson-CP_CAD_Mixed_2017	Vascular
rs72934505	rs143805266	chr2:203693914	chr2:202829191	2	203693914	202829191	A	C	0.9758	0.9251	0.9841	0.8698	0.9857	5_prime_UTR	-	-	ENSG00000163596	ICA1L	Coronary artery disease	EFO_0000378;EFO_0001645	van der Harst P	29212778	Mixed	2018	-0.08994	0.01064	2.90E-17	-	296525	34541	261984	1	log OR	van-der-Harst-P_CAD-UKBB_Mixed_2018	Vascular
rs72934505	rs143805266	chr2:203693914	chr2:202829191	2	203693914	202829191	A	C	0.9758	0.9251	0.9841	0.8698	0.9857	5_prime_UTR	-	-	ENSG00000163596	ICA1L	Coronary artery disease	EFO_0000378;EFO_0001645	van der Harst P	29212778	Mixed	2018	-0.1037	0.0089	1.23E-31	-	547261	122733	424528	2	log OR	van-der-Harst-P_CAD_Mixed_2018	Vascular
rs76122535	rs143805266	chr2:203693914	chr2:202829191	2	203693914	202829191	A	C	0.9758	0.9251	0.9841	0.8698	0.9857	5_prime_UTR	-	-	ENSG00000163596	ICA1L	Coronary artery disease	EFO_0000378;EFO_0001645	CARDIoGRAMplusC4D	26343387	Mixed	2015	-0.132	0.0155	1.68E-17	-	184305	60801	123504	48	log OR	CARDIoGRAMplusC4D_CHD_Mixed_2015	Vascular
rs76122535	rs143805266	chr2:203693914	chr2:202829191	2	203693914	202829191	A	C	0.9758	0.9251	0.9841	0.8698	0.9857	5_prime_UTR	-	-	ENSG00000163596	ICA1L	Myocardial infarction	EFO_0000612	CARDIoGRAMplusC4D	26343387	Mixed	2015	-0.1236	0.01683	2.08E-13	-	167181	43677	123504	48	log OR	CARDIoGRAMplusC4D_MI_Mixed_2015	Vascular
rs76122535	rs143805266	chr2:203693914	chr2:202829191	2	203693914	202829191	A	C	0.9758	0.9251	0.9841	0.8698	0.9857	5_prime_UTR	-	-	ENSG00000163596	ICA1L	Acute myocardial infarction	EFO_0000612	Neale B	UKBB	European	2017	-0.002129	0.0003898	4.71E-08	-	337199	3927	333272	1	risk diff	Neale-B_UKBB_EUR_2017	Vascular
rs76122535	rs143805266	chr2:203693914	chr2:202829191	2	203693914	202829191	A	C	0.9758	0.9251	0.9841	0.8698	0.9857	5_prime_UTR	-	-	ENSG00000163596	ICA1L	Chronic ischaemic heart disease	-	Neale B	UKBB	European	2017	-0.003287	0.0005762	1.17E-08	-	337199	8755	328444	1	risk diff	Neale-B_UKBB_EUR_2017	Vascular
rs76122535	rs143805266	chr2:203693914	chr2:202829191	2	203693914	202829191	A	C	0.9758	0.9251	0.9841	0.8698	0.9857	5_prime_UTR	-	-	ENSG00000163596	ICA1L	Coronary artery disease	EFO_0000378;EFO_0001645	Nelson CP	28714975	Mixed	2017	-0.1163	0.01313	8.45E-19	-	148715	10801	137914	1	log OR	Nelson-CP_CAD_Mixed_2017	Vascular
rs76122535	rs143805266	chr2:203693914	chr2:202829191	2	203693914	202829191	A	C	0.9758	0.9251	0.9841	0.8698	0.9857	5_prime_UTR	-	-	ENSG00000163596	ICA1L	Coronary artery disease	EFO_0000378;EFO_0001645	van der Harst P	29212778	Mixed	2018	-0.08994	0.01064	2.90E-17	-	296525	34541	261984	1	log OR	van-der-Harst-P_CAD-UKBB_Mixed_2018	Vascular
rs76122535	rs143805266	chr2:203693914	chr2:202829191	2	203693914	202829191	A	C	0.9758	0.9251	0.9841	0.8698	0.9857	5_prime_UTR	-	-	ENSG00000163596	ICA1L	Coronary artery disease	EFO_0000378;EFO_0001645	van der Harst P	29212778	Mixed	2018	-0.1037	0.0089	1.23E-31	-	547261	122733	424528	2	log OR	van-der-Harst-P_CAD_Mixed_2018	Vascular
rs72934505	rs72932780	chr2:203695826	chr2:202831103	2	203695826	202831103	C	G	0.0295	0.0749	0.0159	0.1302	0.0143	intron	-	-	ENSG00000163596	ICA1L	Coronary artery disease	EFO_0000378;EFO_0001645	CARDIoGRAMplusC4D	26343387	Mixed	2015	0.132	0.0155	1.65E-17	+	184305	60801	123504	48	log OR	CARDIoGRAMplusC4D_CHD_Mixed_2015	Vascular
rs72934505	rs72932780	chr2:203695826	chr2:202831103	2	203695826	202831103	C	G	0.0295	0.0749	0.0159	0.1302	0.0143	intron	-	-	ENSG00000163596	ICA1L	Myocardial infarction	EFO_0000612	CARDIoGRAMplusC4D	26343387	Mixed	2015	0.1236	0.01682	1.99E-13	+	167181	43677	123504	48	log OR	CARDIoGRAMplusC4D_MI_Mixed_2015	Vascular
rs72934505	rs72932780	chr2:203695826	chr2:202831103	2	203695826	202831103	C	G	0.0295	0.0749	0.0159	0.1302	0.0143	intron	-	-	ENSG00000163596	ICA1L	Acute myocardial infarction	EFO_0000612	Neale B	UKBB	European	2017	0.002155	0.0003896	3.19E-08	+	337199	3927	333272	1	risk diff	Neale-B_UKBB_EUR_2017	Vascular
rs72934505	rs72932780	chr2:203695826	chr2:202831103	2	203695826	202831103	C	G	0.0295	0.0749	0.0159	0.1302	0.0143	intron	-	-	ENSG00000163596	ICA1L	Chronic ischaemic heart disease	-	Neale B	UKBB	European	2017	0.003266	0.0005759	1.42E-08	+	337199	8755	328444	1	risk diff	Neale-B_UKBB_EUR_2017	Vascular
rs72934505	rs72932780	chr2:203695826	chr2:202831103	2	203695826	202831103	C	G	0.0295	0.0749	0.0159	0.1302	0.0143	intron	-	-	ENSG00000163596	ICA1L	Coronary artery disease	EFO_0000378;EFO_0001645	Nelson CP	28714975	Mixed	2017	0.1162	0.01312	8.69E-19	+	148715	10801	137914	1	log OR	Nelson-CP_CAD_Mixed_2017	Vascular
rs72934505	rs72932780	chr2:203695826	chr2:202831103	2	203695826	202831103	C	G	0.0295	0.0749	0.0159	0.1302	0.0143	intron	-	-	ENSG00000163596	ICA1L	Coronary artery disease	EFO_0000378;EFO_0001645	van der Harst P	29212778	Mixed	2018	0.08921	0.01064	4.90E-17	+	296525	34541	261984	1	log OR	van-der-Harst-P_CAD-UKBB_Mixed_2018	Vascular
rs72934505	rs72932780	chr2:203695826	chr2:202831103	2	203695826	202831103	C	G	0.0295	0.0749	0.0159	0.1302	0.0143	intron	-	-	ENSG00000163596	ICA1L	Coronary artery disease	EFO_0000378;EFO_0001645	van der Harst P	29212778	Mixed	2018	0.1032	0.0089	2.20E-31	+	547261	122733	424528	2	log OR	van-der-Harst-P_CAD_Mixed_2018	Vascular
rs76122535	rs72932780	chr2:203695826	chr2:202831103	2	203695826	202831103	C	G	0.0295	0.0749	0.0159	0.1302	0.0143	intron	-	-	ENSG00000163596	ICA1L	Coronary artery disease	EFO_0000378;EFO_0001645	CARDIoGRAMplusC4D	26343387	Mixed	2015	0.132	0.0155	1.65E-17	+	184305	60801	123504	48	log OR	CARDIoGRAMplusC4D_CHD_Mixed_2015	Vascular
rs76122535	rs72932780	chr2:203695826	chr2:202831103	2	203695826	202831103	C	G	0.0295	0.0749	0.0159	0.1302	0.0143	intron	-	-	ENSG00000163596	ICA1L	Myocardial infarction	EFO_0000612	CARDIoGRAMplusC4D	26343387	Mixed	2015	0.1236	0.01682	1.99E-13	+	167181	43677	123504	48	log OR	CARDIoGRAMplusC4D_MI_Mixed_2015	Vascular
rs76122535	rs72932780	chr2:203695826	chr2:202831103	2	203695826	202831103	C	G	0.0295	0.0749	0.0159	0.1302	0.0143	intron	-	-	ENSG00000163596	ICA1L	Acute myocardial infarction	EFO_0000612	Neale B	UKBB	European	2017	0.002155	0.0003896	3.19E-08	+	337199	3927	333272	1	risk diff	Neale-B_UKBB_EUR_2017	Vascular
rs76122535	rs72932780	chr2:203695826	chr2:202831103	2	203695826	202831103	C	G	0.0295	0.0749	0.0159	0.1302	0.0143	intron	-	-	ENSG00000163596	ICA1L	Chronic ischaemic heart disease	-	Neale B	UKBB	European	2017	0.003266	0.0005759	1.42E-08	+	337199	8755	328444	1	risk diff	Neale-B_UKBB_EUR_2017	Vascular
rs76122535	rs72932780	chr2:203695826	chr2:202831103	2	203695826	202831103	C	G	0.0295	0.0749	0.0159	0.1302	0.0143	intron	-	-	ENSG00000163596	ICA1L	Coronary artery disease	EFO_0000378;EFO_0001645	Nelson CP	28714975	Mixed	2017	0.1162	0.01312	8.69E-19	+	148715	10801	137914	1	log OR	Nelson-CP_CAD_Mixed_2017	Vascular
rs76122535	rs72932780	chr2:203695826	chr2:202831103	2	203695826	202831103	C	G	0.0295	0.0749	0.0159	0.1302	0.0143	intron	-	-	ENSG00000163596	ICA1L	Coronary artery disease	EFO_0000378;EFO_0001645	van der Harst P	29212778	Mixed	2018	0.08921	0.01064	4.90E-17	+	296525	34541	261984	1	log OR	van-der-Harst-P_CAD-UKBB_Mixed_2018	Vascular
rs76122535	rs72932780	chr2:203695826	chr2:202831103	2	203695826	202831103	C	G	0.0295	0.0749	0.0159	0.1302	0.0143	intron	-	-	ENSG00000163596	ICA1L	Coronary artery disease	EFO_0000378;EFO_0001645	van der Harst P	29212778	Mixed	2018	0.1032	0.0089	2.20E-31	+	547261	122733	424528	2	log OR	van-der-Harst-P_CAD_Mixed_2018	Vascular
rs72934505	rs114520702	chr2:203697092	chr2:202832369	2	203697092	202832369	A	C	0.0182	0.0749	0.0159	0.1302	0.0153	intron	-	-	ENSG00000163596	ICA1L	Coronary artery disease	EFO_0000378;EFO_0001645	CARDIoGRAMplusC4D	26343387	Mixed	2015	0.1328	0.01551	1.14E-17	+	184305	60801	123504	48	log OR	CARDIoGRAMplusC4D_CHD_Mixed_2015	Vascular
rs72934505	rs114520702	chr2:203697092	chr2:202832369	2	203697092	202832369	A	C	0.0182	0.0749	0.0159	0.1302	0.0153	intron	-	-	ENSG00000163596	ICA1L	Myocardial infarction	EFO_0000612	CARDIoGRAMplusC4D	26343387	Mixed	2015	0.1238	0.01683	1.92E-13	+	167181	43677	123504	48	log OR	CARDIoGRAMplusC4D_MI_Mixed_2015	Vascular
rs72934505	rs114520702	chr2:203697092	chr2:202832369	2	203697092	202832369	A	C	0.0182	0.0749	0.0159	0.1302	0.0153	intron	-	-	ENSG00000163596	ICA1L	Acute myocardial infarction	EFO_0000612	Neale B	UKBB	European	2017	0.002134	0.0003897	4.36E-08	+	337199	3927	333272	1	risk diff	Neale-B_UKBB_EUR_2017	Vascular
rs72934505	rs114520702	chr2:203697092	chr2:202832369	2	203697092	202832369	A	C	0.0182	0.0749	0.0159	0.1302	0.0153	intron	-	-	ENSG00000163596	ICA1L	Chronic ischaemic heart disease	-	Neale B	UKBB	European	2017	0.003281	0.000576	1.22E-08	+	337199	8755	328444	1	risk diff	Neale-B_UKBB_EUR_2017	Vascular
rs72934505	rs114520702	chr2:203697092	chr2:202832369	2	203697092	202832369	A	C	0.0182	0.0749	0.0159	0.1302	0.0153	intron	-	-	ENSG00000163596	ICA1L	Coronary artery disease	EFO_0000378;EFO_0001645	Nelson CP	28714975	Mixed	2017	0.1165	0.01315	8.37E-19	+	148715	10801	137914	1	log OR	Nelson-CP_CAD_Mixed_2017	Vascular
rs72934505	rs114520702	chr2:203697092	chr2:202832369	2	203697092	202832369	A	C	0.0182	0.0749	0.0159	0.1302	0.0153	intron	-	-	ENSG00000163596	ICA1L	Coronary artery disease	EFO_0000378;EFO_0001645	van der Harst P	29212778	Mixed	2018	0.09019	0.01065	2.40E-17	+	296525	34541	261984	1	log OR	van-der-Harst-P_CAD-UKBB_Mixed_2018	Vascular
rs72934505	rs114520702	chr2:203697092	chr2:202832369	2	203697092	202832369	A	C	0.0182	0.0749	0.0159	0.1302	0.0153	intron	-	-	ENSG00000163596	ICA1L	Coronary artery disease	EFO_0000378;EFO_0001645	van der Harst P	29212778	Mixed	2018	0.1041	0.0089	7.51E-32	+	547261	122733	424528	2	log OR	van-der-Harst-P_CAD_Mixed_2018	Vascular
rs76122535	rs114520702	chr2:203697092	chr2:202832369	2	203697092	202832369	A	C	0.0182	0.0749	0.0159	0.1302	0.0153	intron	-	-	ENSG00000163596	ICA1L	Coronary artery disease	EFO_0000378;EFO_0001645	CARDIoGRAMplusC4D	26343387	Mixed	2015	0.1328	0.01551	1.14E-17	+	184305	60801	123504	48	log OR	CARDIoGRAMplusC4D_CHD_Mixed_2015	Vascular
rs76122535	rs114520702	chr2:203697092	chr2:202832369	2	203697092	202832369	A	C	0.0182	0.0749	0.0159	0.1302	0.0153	intron	-	-	ENSG00000163596	ICA1L	Myocardial infarction	EFO_0000612	CARDIoGRAMplusC4D	26343387	Mixed	2015	0.1238	0.01683	1.92E-13	+	167181	43677	123504	48	log OR	CARDIoGRAMplusC4D_MI_Mixed_2015	Vascular
rs76122535	rs114520702	chr2:203697092	chr2:202832369	2	203697092	202832369	A	C	0.0182	0.0749	0.0159	0.1302	0.0153	intron	-	-	ENSG00000163596	ICA1L	Acute myocardial infarction	EFO_0000612	Neale B	UKBB	European	2017	0.002134	0.0003897	4.36E-08	+	337199	3927	333272	1	risk diff	Neale-B_UKBB_EUR_2017	Vascular
rs76122535	rs114520702	chr2:203697092	chr2:202832369	2	203697092	202832369	A	C	0.0182	0.0749	0.0159	0.1302	0.0153	intron	-	-	ENSG00000163596	ICA1L	Chronic ischaemic heart disease	-	Neale B	UKBB	European	2017	0.003281	0.000576	1.22E-08	+	337199	8755	328444	1	risk diff	Neale-B_UKBB_EUR_2017	Vascular
rs76122535	rs114520702	chr2:203697092	chr2:202832369	2	203697092	202832369	A	C	0.0182	0.0749	0.0159	0.1302	0.0153	intron	-	-	ENSG00000163596	ICA1L	Coronary artery disease	EFO_0000378;EFO_0001645	Nelson CP	28714975	Mixed	2017	0.1165	0.01315	8.37E-19	+	148715	10801	137914	1	log OR	Nelson-CP_CAD_Mixed_2017	Vascular
rs76122535	rs114520702	chr2:203697092	chr2:202832369	2	203697092	202832369	A	C	0.0182	0.0749	0.0159	0.1302	0.0153	intron	-	-	ENSG00000163596	ICA1L	Coronary artery disease	EFO_0000378;EFO_0001645	van der Harst P	29212778	Mixed	2018	0.09019	0.01065	2.40E-17	+	296525	34541	261984	1	log OR	van-der-Harst-P_CAD-UKBB_Mixed_2018	Vascular
rs76122535	rs114520702	chr2:203697092	chr2:202832369	2	203697092	202832369	A	C	0.0182	0.0749	0.0159	0.1302	0.0153	intron	-	-	ENSG00000163596	ICA1L	Coronary artery disease	EFO_0000378;EFO_0001645	van der Harst P	29212778	Mixed	2018	0.1041	0.0089	7.51E-32	+	547261	122733	424528	2	log OR	van-der-Harst-P_CAD_Mixed_2018	Vascular
rs72934505	rs72932781	chr2:203697278	chr2:202832555	2	203697278	202832555	C	T	0.9781	0.9251	0.9841	0.8698	0.9857	intron	-	-	ENSG00000163596	ICA1L	Coronary artery disease	EFO_0000378;EFO_0001645	CARDIoGRAMplusC4D	26343387	Mixed	2015	-0.1326	0.01551	1.24E-17	-	184305	60801	123504	48	log OR	CARDIoGRAMplusC4D_CHD_Mixed_2015	Vascular
rs72934505	rs72932781	chr2:203697278	chr2:202832555	2	203697278	202832555	C	T	0.9781	0.9251	0.9841	0.8698	0.9857	intron	-	-	ENSG00000163596	ICA1L	Myocardial infarction	EFO_0000612	CARDIoGRAMplusC4D	26343387	Mixed	2015	-0.1237	0.01683	2.01E-13	-	167181	43677	123504	48	log OR	CARDIoGRAMplusC4D_MI_Mixed_2015	Vascular
rs72934505	rs72932781	chr2:203697278	chr2:202832555	2	203697278	202832555	C	T	0.9781	0.9251	0.9841	0.8698	0.9857	intron	-	-	ENSG00000163596	ICA1L	Chronic ischaemic heart disease	-	Neale B	UKBB	European	2017	-0.003302	0.0005762	1.00E-08	-	337199	8755	328444	1	risk diff	Neale-B_UKBB_EUR_2017	Vascular
rs72934505	rs72932781	chr2:203697278	chr2:202832555	2	203697278	202832555	C	T	0.9781	0.9251	0.9841	0.8698	0.9857	intron	-	-	ENSG00000163596	ICA1L	Coronary artery disease	EFO_0000378;EFO_0001645	Nelson CP	28714975	Mixed	2017	-0.1161	0.01313	9.87E-19	-	148715	10801	137914	1	log OR	Nelson-CP_CAD_Mixed_2017	Vascular
rs72934505	rs72932781	chr2:203697278	chr2:202832555	2	203697278	202832555	C	T	0.9781	0.9251	0.9841	0.8698	0.9857	intron	-	-	ENSG00000163596	ICA1L	Coronary artery disease	EFO_0000378;EFO_0001645	van der Harst P	29212778	Mixed	2018	-0.09013	0.01065	2.60E-17	-	296525	34541	261984	1	log OR	van-der-Harst-P_CAD-UKBB_Mixed_2018	Vascular
rs72934505	rs72932781	chr2:203697278	chr2:202832555	2	203697278	202832555	C	T	0.9781	0.9251	0.9841	0.8698	0.9857	intron	-	-	ENSG00000163596	ICA1L	Coronary artery disease	EFO_0000378;EFO_0001645	van der Harst P	29212778	Mixed	2018	-0.104	0.0089	8.62E-32	-	547261	122733	424528	2	log OR	van-der-Harst-P_CAD_Mixed_2018	Vascular
rs76122535	rs72932781	chr2:203697278	chr2:202832555	2	203697278	202832555	C	T	0.9781	0.9251	0.9841	0.8698	0.9857	intron	-	-	ENSG00000163596	ICA1L	Coronary artery disease	EFO_0000378;EFO_0001645	CARDIoGRAMplusC4D	26343387	Mixed	2015	-0.1326	0.01551	1.24E-17	-	184305	60801	123504	48	log OR	CARDIoGRAMplusC4D_CHD_Mixed_2015	Vascular
rs76122535	rs72932781	chr2:203697278	chr2:202832555	2	203697278	202832555	C	T	0.9781	0.9251	0.9841	0.8698	0.9857	intron	-	-	ENSG00000163596	ICA1L	Myocardial infarction	EFO_0000612	CARDIoGRAMplusC4D	26343387	Mixed	2015	-0.1237	0.01683	2.01E-13	-	167181	43677	123504	48	log OR	CARDIoGRAMplusC4D_MI_Mixed_2015	Vascular
rs76122535	rs72932781	chr2:203697278	chr2:202832555	2	203697278	202832555	C	T	0.9781	0.9251	0.9841	0.8698	0.9857	intron	-	-	ENSG00000163596	ICA1L	Chronic ischaemic heart disease	-	Neale B	UKBB	European	2017	-0.003302	0.0005762	1.00E-08	-	337199	8755	328444	1	risk diff	Neale-B_UKBB_EUR_2017	Vascular
rs76122535	rs72932781	chr2:203697278	chr2:202832555	2	203697278	202832555	C	T	0.9781	0.9251	0.9841	0.8698	0.9857	intron	-	-	ENSG00000163596	ICA1L	Coronary artery disease	EFO_0000378;EFO_0001645	Nelson CP	28714975	Mixed	2017	-0.1161	0.01313	9.87E-19	-	148715	10801	137914	1	log OR	Nelson-CP_CAD_Mixed_2017	Vascular
rs76122535	rs72932781	chr2:203697278	chr2:202832555	2	203697278	202832555	C	T	0.9781	0.9251	0.9841	0.8698	0.9857	intron	-	-	ENSG00000163596	ICA1L	Coronary artery disease	EFO_0000378;EFO_0001645	van der Harst P	29212778	Mixed	2018	-0.09013	0.01065	2.60E-17	-	296525	34541	261984	1	log OR	van-der-Harst-P_CAD-UKBB_Mixed_2018	Vascular
rs76122535	rs72932781	chr2:203697278	chr2:202832555	2	203697278	202832555	C	T	0.9781	0.9251	0.9841	0.8698	0.9857	intron	-	-	ENSG00000163596	ICA1L	Coronary artery disease	EFO_0000378;EFO_0001645	van der Harst P	29212778	Mixed	2018	-0.104	0.0089	8.62E-32	-	547261	122733	424528	2	log OR	van-der-Harst-P_CAD_Mixed_2018	Vascular
rs72934505	rs75324925	chr2:203698300	chr2:202833577	2	203698300	202833577	C	T	0.9781	0.9251	0.9841	0.8698	0.9857	intron	-	-	ENSG00000163596	ICA1L	Coronary artery disease	EFO_0000378;EFO_0001645	CARDIoGRAMplusC4D	26343387	Mixed	2015	-0.1327	0.01551	1.16E-17	-	184305	60801	123504	48	log OR	CARDIoGRAMplusC4D_CHD_Mixed_2015	Vascular
rs72934505	rs75324925	chr2:203698300	chr2:202833577	2	203698300	202833577	C	T	0.9781	0.9251	0.9841	0.8698	0.9857	intron	-	-	ENSG00000163596	ICA1L	Myocardial infarction	EFO_0000612	CARDIoGRAMplusC4D	26343387	Mixed	2015	-0.1237	0.01683	1.98E-13	-	167181	43677	123504	48	log OR	CARDIoGRAMplusC4D_MI_Mixed_2015	Vascular
rs72934505	rs75324925	chr2:203698300	chr2:202833577	2	203698300	202833577	C	T	0.9781	0.9251	0.9841	0.8698	0.9857	intron	-	-	ENSG00000163596	ICA1L	Acute myocardial infarction	EFO_0000612	Neale B	UKBB	European	2017	-0.002125	0.0003898	4.98E-08	-	337199	3927	333272	1	risk diff	Neale-B_UKBB_EUR_2017	Vascular
rs72934505	rs75324925	chr2:203698300	chr2:202833577	2	203698300	202833577	C	T	0.9781	0.9251	0.9841	0.8698	0.9857	intron	-	-	ENSG00000163596	ICA1L	Chronic ischaemic heart disease	-	Neale B	UKBB	European	2017	-0.003302	0.0005762	9.98E-09	-	337199	8755	328444	1	risk diff	Neale-B_UKBB_EUR_2017	Vascular
rs72934505	rs75324925	chr2:203698300	chr2:202833577	2	203698300	202833577	C	T	0.9781	0.9251	0.9841	0.8698	0.9857	intron	-	-	ENSG00000163596	ICA1L	Coronary artery disease	EFO_0000378;EFO_0001645	Nelson CP	28714975	Mixed	2017	-0.1162	0.01313	9.39E-19	-	148715	10801	137914	1	log OR	Nelson-CP_CAD_Mixed_2017	Vascular
rs72934505	rs75324925	chr2:203698300	chr2:202833577	2	203698300	202833577	C	T	0.9781	0.9251	0.9841	0.8698	0.9857	intron	-	-	ENSG00000163596	ICA1L	Coronary artery disease	EFO_0000378;EFO_0001645	van der Harst P	29212778	Mixed	2018	-0.09016	0.01065	2.50E-17	-	296525	34541	261984	1	log OR	van-der-Harst-P_CAD-UKBB_Mixed_2018	Vascular
rs72934505	rs75324925	chr2:203698300	chr2:202833577	2	203698300	202833577	C	T	0.9781	0.9251	0.9841	0.8698	0.9857	intron	-	-	ENSG00000163596	ICA1L	Coronary artery disease	EFO_0000378;EFO_0001645	van der Harst P	29212778	Mixed	2018	-0.1041	0.0089	7.92E-32	-	547261	122733	424528	2	log OR	van-der-Harst-P_CAD_Mixed_2018	Vascular
rs76122535	rs75324925	chr2:203698300	chr2:202833577	2	203698300	202833577	C	T	0.9781	0.9251	0.9841	0.8698	0.9857	intron	-	-	ENSG00000163596	ICA1L	Coronary artery disease	EFO_0000378;EFO_0001645	CARDIoGRAMplusC4D	26343387	Mixed	2015	-0.1327	0.01551	1.16E-17	-	184305	60801	123504	48	log OR	CARDIoGRAMplusC4D_CHD_Mixed_2015	Vascular
rs76122535	rs75324925	chr2:203698300	chr2:202833577	2	203698300	202833577	C	T	0.9781	0.9251	0.9841	0.8698	0.9857	intron	-	-	ENSG00000163596	ICA1L	Myocardial infarction	EFO_0000612	CARDIoGRAMplusC4D	26343387	Mixed	2015	-0.1237	0.01683	1.98E-13	-	167181	43677	123504	48	log OR	CARDIoGRAMplusC4D_MI_Mixed_2015	Vascular
rs76122535	rs75324925	chr2:203698300	chr2:202833577	2	203698300	202833577	C	T	0.9781	0.9251	0.9841	0.8698	0.9857	intron	-	-	ENSG00000163596	ICA1L	Acute myocardial infarction	EFO_0000612	Neale B	UKBB	European	2017	-0.002125	0.0003898	4.98E-08	-	337199	3927	333272	1	risk diff	Neale-B_UKBB_EUR_2017	Vascular
rs76122535	rs75324925	chr2:203698300	chr2:202833577	2	203698300	202833577	C	T	0.9781	0.9251	0.9841	0.8698	0.9857	intron	-	-	ENSG00000163596	ICA1L	Chronic ischaemic heart disease	-	Neale B	UKBB	European	2017	-0.003302	0.0005762	9.98E-09	-	337199	8755	328444	1	risk diff	Neale-B_UKBB_EUR_2017	Vascular
rs76122535	rs75324925	chr2:203698300	chr2:202833577	2	203698300	202833577	C	T	0.9781	0.9251	0.9841	0.8698	0.9857	intron	-	-	ENSG00000163596	ICA1L	Coronary artery disease	EFO_0000378;EFO_0001645	Nelson CP	28714975	Mixed	2017	-0.1162	0.01313	9.39E-19	-	148715	10801	137914	1	log OR	Nelson-CP_CAD_Mixed_2017	Vascular
rs76122535	rs75324925	chr2:203698300	chr2:202833577	2	203698300	202833577	C	T	0.9781	0.9251	0.9841	0.8698	0.9857	intron	-	-	ENSG00000163596	ICA1L	Coronary artery disease	EFO_0000378;EFO_0001645	van der Harst P	29212778	Mixed	2018	-0.09016	0.01065	2.50E-17	-	296525	34541	261984	1	log OR	van-der-Harst-P_CAD-UKBB_Mixed_2018	Vascular
rs76122535	rs75324925	chr2:203698300	chr2:202833577	2	203698300	202833577	C	T	0.9781	0.9251	0.9841	0.8698	0.9857	intron	-	-	ENSG00000163596	ICA1L	Coronary artery disease	EFO_0000378;EFO_0001645	van der Harst P	29212778	Mixed	2018	-0.1041	0.0089	7.92E-32	-	547261	122733	424528	2	log OR	van-der-Harst-P_CAD_Mixed_2018	Vascular
rs72934505	rs72932784	chr2:203698470	chr2:202833747	2	203698470	202833747	A	G	0.9818	0.9251	0.9841	0.8698	0.9857	intron	-	-	ENSG00000163596	ICA1L	Coronary artery disease	EFO_0000378;EFO_0001645	CARDIoGRAMplusC4D	26343387	Mixed	2015	-0.1327	0.01551	1.15E-17	-	184305	60801	123504	48	log OR	CARDIoGRAMplusC4D_CHD_Mixed_2015	Vascular
rs72934505	rs72932784	chr2:203698470	chr2:202833747	2	203698470	202833747	A	G	0.9818	0.9251	0.9841	0.8698	0.9857	intron	-	-	ENSG00000163596	ICA1L	Myocardial infarction	EFO_0000612	CARDIoGRAMplusC4D	26343387	Mixed	2015	-0.1237	0.01683	2.00E-13	-	167181	43677	123504	48	log OR	CARDIoGRAMplusC4D_MI_Mixed_2015	Vascular
rs72934505	rs72932784	chr2:203698470	chr2:202833747	2	203698470	202833747	A	G	0.9818	0.9251	0.9841	0.8698	0.9857	intron	-	-	ENSG00000163596	ICA1L	Acute myocardial infarction	EFO_0000612	Neale B	UKBB	European	2017	-0.002125	0.0003898	4.98E-08	-	337199	3927	333272	1	risk diff	Neale-B_UKBB_EUR_2017	Vascular
rs72934505	rs72932784	chr2:203698470	chr2:202833747	2	203698470	202833747	A	G	0.9818	0.9251	0.9841	0.8698	0.9857	intron	-	-	ENSG00000163596	ICA1L	Chronic ischaemic heart disease	-	Neale B	UKBB	European	2017	-0.003302	0.0005762	1.00E-08	-	337199	8755	328444	1	risk diff	Neale-B_UKBB_EUR_2017	Vascular
rs72934505	rs72932784	chr2:203698470	chr2:202833747	2	203698470	202833747	A	G	0.9818	0.9251	0.9841	0.8698	0.9857	intron	-	-	ENSG00000163596	ICA1L	Coronary artery disease	EFO_0000378;EFO_0001645	Nelson CP	28714975	Mixed	2017	-0.1163	0.01314	9.07E-19	-	148715	10801	137914	1	log OR	Nelson-CP_CAD_Mixed_2017	Vascular
rs72934505	rs72932784	chr2:203698470	chr2:202833747	2	203698470	202833747	A	G	0.9818	0.9251	0.9841	0.8698	0.9857	intron	-	-	ENSG00000163596	ICA1L	Coronary artery disease	EFO_0000378;EFO_0001645	van der Harst P	29212778	Mixed	2018	-0.09016	0.01065	2.50E-17	-	296525	34541	261984	1	log OR	van-der-Harst-P_CAD-UKBB_Mixed_2018	Vascular
rs72934505	rs72932784	chr2:203698470	chr2:202833747	2	203698470	202833747	A	G	0.9818	0.9251	0.9841	0.8698	0.9857	intron	-	-	ENSG00000163596	ICA1L	Coronary artery disease	EFO_0000378;EFO_0001645	van der Harst P	29212778	Mixed	2018	-0.1041	0.0089	7.93E-32	-	547261	122733	424528	2	log OR	van-der-Harst-P_CAD_Mixed_2018	Vascular
rs76122535	rs72932784	chr2:203698470	chr2:202833747	2	203698470	202833747	A	G	0.9818	0.9251	0.9841	0.8698	0.9857	intron	-	-	ENSG00000163596	ICA1L	Coronary artery disease	EFO_0000378;EFO_0001645	CARDIoGRAMplusC4D	26343387	Mixed	2015	-0.1327	0.01551	1.15E-17	-	184305	60801	123504	48	log OR	CARDIoGRAMplusC4D_CHD_Mixed_2015	Vascular
rs76122535	rs72932784	chr2:203698470	chr2:202833747	2	203698470	202833747	A	G	0.9818	0.9251	0.9841	0.8698	0.9857	intron	-	-	ENSG00000163596	ICA1L	Myocardial infarction	EFO_0000612	CARDIoGRAMplusC4D	26343387	Mixed	2015	-0.1237	0.01683	2.00E-13	-	167181	43677	123504	48	log OR	CARDIoGRAMplusC4D_MI_Mixed_2015	Vascular
rs76122535	rs72932784	chr2:203698470	chr2:202833747	2	203698470	202833747	A	G	0.9818	0.9251	0.9841	0.8698	0.9857	intron	-	-	ENSG00000163596	ICA1L	Acute myocardial infarction	EFO_0000612	Neale B	UKBB	European	2017	-0.002125	0.0003898	4.98E-08	-	337199	3927	333272	1	risk diff	Neale-B_UKBB_EUR_2017	Vascular
rs76122535	rs72932784	chr2:203698470	chr2:202833747	2	203698470	202833747	A	G	0.9818	0.9251	0.9841	0.8698	0.9857	intron	-	-	ENSG00000163596	ICA1L	Chronic ischaemic heart disease	-	Neale B	UKBB	European	2017	-0.003302	0.0005762	1.00E-08	-	337199	8755	328444	1	risk diff	Neale-B_UKBB_EUR_2017	Vascular
rs76122535	rs72932784	chr2:203698470	chr2:202833747	2	203698470	202833747	A	G	0.9818	0.9251	0.9841	0.8698	0.9857	intron	-	-	ENSG00000163596	ICA1L	Coronary artery disease	EFO_0000378;EFO_0001645	Nelson CP	28714975	Mixed	2017	-0.1163	0.01314	9.07E-19	-	148715	10801	137914	1	log OR	Nelson-CP_CAD_Mixed_2017	Vascular
rs76122535	rs72932784	chr2:203698470	chr2:202833747	2	203698470	202833747	A	G	0.9818	0.9251	0.9841	0.8698	0.9857	intron	-	-	ENSG00000163596	ICA1L	Coronary artery disease	EFO_0000378;EFO_0001645	van der Harst P	29212778	Mixed	2018	-0.09016	0.01065	2.50E-17	-	296525	34541	261984	1	log OR	van-der-Harst-P_CAD-UKBB_Mixed_2018	Vascular
rs76122535	rs72932784	chr2:203698470	chr2:202833747	2	203698470	202833747	A	G	0.9818	0.9251	0.9841	0.8698	0.9857	intron	-	-	ENSG00000163596	ICA1L	Coronary artery disease	EFO_0000378;EFO_0001645	van der Harst P	29212778	Mixed	2018	-0.1041	0.0089	7.93E-32	-	547261	122733	424528	2	log OR	van-der-Harst-P_CAD_Mixed_2018	Vascular
rs72934505	rs72932786	chr2:203698737	chr2:202834014	2	203698737	202834014	C	T	0.0219	0.0749	0.0159	0.1302	0.0143	intron	-	-	ENSG00000163596	ICA1L	Coronary artery disease	EFO_0000378;EFO_0001645	CARDIoGRAMplusC4D	26343387	Mixed	2015	0.1328	0.01551	1.10E-17	+	184305	60801	123504	48	log OR	CARDIoGRAMplusC4D_CHD_Mixed_2015	Vascular
rs72934505	rs72932786	chr2:203698737	chr2:202834014	2	203698737	202834014	C	T	0.0219	0.0749	0.0159	0.1302	0.0143	intron	-	-	ENSG00000163596	ICA1L	Myocardial infarction	EFO_0000612	CARDIoGRAMplusC4D	26343387	Mixed	2015	0.1237	0.01683	1.94E-13	+	167181	43677	123504	48	log OR	CARDIoGRAMplusC4D_MI_Mixed_2015	Vascular
rs72934505	rs72932786	chr2:203698737	chr2:202834014	2	203698737	202834014	C	T	0.0219	0.0749	0.0159	0.1302	0.0143	intron	-	-	ENSG00000163596	ICA1L	Acute myocardial infarction	EFO_0000612	Neale B	UKBB	European	2017	0.002126	0.0003898	4.95E-08	+	337199	3927	333272	1	risk diff	Neale-B_UKBB_EUR_2017	Vascular
rs72934505	rs72932786	chr2:203698737	chr2:202834014	2	203698737	202834014	C	T	0.0219	0.0749	0.0159	0.1302	0.0143	intron	-	-	ENSG00000163596	ICA1L	Chronic ischaemic heart disease	-	Neale B	UKBB	European	2017	0.003302	0.0005761	1.00E-08	+	337199	8755	328444	1	risk diff	Neale-B_UKBB_EUR_2017	Vascular
rs72934505	rs72932786	chr2:203698737	chr2:202834014	2	203698737	202834014	C	T	0.0219	0.0749	0.0159	0.1302	0.0143	intron	-	-	ENSG00000163596	ICA1L	Coronary artery disease	EFO_0000378;EFO_0001645	Nelson CP	28714975	Mixed	2017	0.1163	0.01313	8.97E-19	+	148715	10801	137914	1	log OR	Nelson-CP_CAD_Mixed_2017	Vascular
rs72934505	rs72932786	chr2:203698737	chr2:202834014	2	203698737	202834014	C	T	0.0219	0.0749	0.0159	0.1302	0.0143	intron	-	-	ENSG00000163596	ICA1L	Coronary artery disease	EFO_0000378;EFO_0001645	van der Harst P	29212778	Mixed	2018	0.09014	0.01065	2.50E-17	+	296525	34541	261984	1	log OR	van-der-Harst-P_CAD-UKBB_Mixed_2018	Vascular
rs72934505	rs72932786	chr2:203698737	chr2:202834014	2	203698737	202834014	C	T	0.0219	0.0749	0.0159	0.1302	0.0143	intron	-	-	ENSG00000163596	ICA1L	Coronary artery disease	EFO_0000378;EFO_0001645	van der Harst P	29212778	Mixed	2018	0.1041	0.0089	7.70E-32	+	547261	122733	424528	2	log OR	van-der-Harst-P_CAD_Mixed_2018	Vascular
rs76122535	rs72932786	chr2:203698737	chr2:202834014	2	203698737	202834014	C	T	0.0219	0.0749	0.0159	0.1302	0.0143	intron	-	-	ENSG00000163596	ICA1L	Coronary artery disease	EFO_0000378;EFO_0001645	CARDIoGRAMplusC4D	26343387	Mixed	2015	0.1328	0.01551	1.10E-17	+	184305	60801	123504	48	log OR	CARDIoGRAMplusC4D_CHD_Mixed_2015	Vascular
rs76122535	rs72932786	chr2:203698737	chr2:202834014	2	203698737	202834014	C	T	0.0219	0.0749	0.0159	0.1302	0.0143	intron	-	-	ENSG00000163596	ICA1L	Myocardial infarction	EFO_0000612	CARDIoGRAMplusC4D	26343387	Mixed	2015	0.1237	0.01683	1.94E-13	+	167181	43677	123504	48	log OR	CARDIoGRAMplusC4D_MI_Mixed_2015	Vascular
rs76122535	rs72932786	chr2:203698737	chr2:202834014	2	203698737	202834014	C	T	0.0219	0.0749	0.0159	0.1302	0.0143	intron	-	-	ENSG00000163596	ICA1L	Acute myocardial infarction	EFO_0000612	Neale B	UKBB	European	2017	0.002126	0.0003898	4.95E-08	+	337199	3927	333272	1	risk diff	Neale-B_UKBB_EUR_2017	Vascular
rs76122535	rs72932786	chr2:203698737	chr2:202834014	2	203698737	202834014	C	T	0.0219	0.0749	0.0159	0.1302	0.0143	intron	-	-	ENSG00000163596	ICA1L	Chronic ischaemic heart disease	-	Neale B	UKBB	European	2017	0.003302	0.0005761	1.00E-08	+	337199	8755	328444	1	risk diff	Neale-B_UKBB_EUR_2017	Vascular
rs76122535	rs72932786	chr2:203698737	chr2:202834014	2	203698737	202834014	C	T	0.0219	0.0749	0.0159	0.1302	0.0143	intron	-	-	ENSG00000163596	ICA1L	Coronary artery disease	EFO_0000378;EFO_0001645	Nelson CP	28714975	Mixed	2017	0.1163	0.01313	8.97E-19	+	148715	10801	137914	1	log OR	Nelson-CP_CAD_Mixed_2017	Vascular
rs76122535	rs72932786	chr2:203698737	chr2:202834014	2	203698737	202834014	C	T	0.0219	0.0749	0.0159	0.1302	0.0143	intron	-	-	ENSG00000163596	ICA1L	Coronary artery disease	EFO_0000378;EFO_0001645	van der Harst P	29212778	Mixed	2018	0.09014	0.01065	2.50E-17	+	296525	34541	261984	1	log OR	van-der-Harst-P_CAD-UKBB_Mixed_2018	Vascular
rs76122535	rs72932786	chr2:203698737	chr2:202834014	2	203698737	202834014	C	T	0.0219	0.0749	0.0159	0.1302	0.0143	intron	-	-	ENSG00000163596	ICA1L	Coronary artery disease	EFO_0000378;EFO_0001645	van der Harst P	29212778	Mixed	2018	0.1041	0.0089	7.70E-32	+	547261	122733	424528	2	log OR	van-der-Harst-P_CAD_Mixed_2018	Vascular
rs72934505	rs72932789	chr2:203699379	chr2:202834656	2	203699379	202834656	C	T	0.9781	0.9251	0.9841	0.8698	0.9857	intron	-	-	ENSG00000163596	ICA1L	Coronary artery disease	EFO_0000378;EFO_0001645	CARDIoGRAMplusC4D	26343387	Mixed	2015	-0.1328	0.01551	1.10E-17	-	184305	60801	123504	48	log OR	CARDIoGRAMplusC4D_CHD_Mixed_2015	Vascular
rs72934505	rs72932789	chr2:203699379	chr2:202834656	2	203699379	202834656	C	T	0.9781	0.9251	0.9841	0.8698	0.9857	intron	-	-	ENSG00000163596	ICA1L	Myocardial infarction	EFO_0000612	CARDIoGRAMplusC4D	26343387	Mixed	2015	-0.1237	0.01683	1.97E-13	-	167181	43677	123504	48	log OR	CARDIoGRAMplusC4D_MI_Mixed_2015	Vascular
rs72934505	rs72932789	chr2:203699379	chr2:202834656	2	203699379	202834656	C	T	0.9781	0.9251	0.9841	0.8698	0.9857	intron	-	-	ENSG00000163596	ICA1L	Acute myocardial infarction	EFO_0000612	Neale B	UKBB	European	2017	-0.002126	0.0003898	4.93E-08	-	337199	3927	333272	1	risk diff	Neale-B_UKBB_EUR_2017	Vascular
rs72934505	rs72932789	chr2:203699379	chr2:202834656	2	203699379	202834656	C	T	0.9781	0.9251	0.9841	0.8698	0.9857	intron	-	-	ENSG00000163596	ICA1L	Chronic ischaemic heart disease	-	Neale B	UKBB	European	2017	-0.003301	0.0005761	1.00E-08	-	337199	8755	328444	1	risk diff	Neale-B_UKBB_EUR_2017	Vascular
rs72934505	rs72932789	chr2:203699379	chr2:202834656	2	203699379	202834656	C	T	0.9781	0.9251	0.9841	0.8698	0.9857	intron	-	-	ENSG00000163596	ICA1L	Coronary artery disease	EFO_0000378;EFO_0001645	Nelson CP	28714975	Mixed	2017	-0.1162	0.01313	9.20E-19	-	148715	10801	137914	1	log OR	Nelson-CP_CAD_Mixed_2017	Vascular
rs72934505	rs72932789	chr2:203699379	chr2:202834656	2	203699379	202834656	C	T	0.9781	0.9251	0.9841	0.8698	0.9857	intron	-	-	ENSG00000163596	ICA1L	Coronary artery disease	EFO_0000378;EFO_0001645	van der Harst P	29212778	Mixed	2018	-0.09011	0.01065	2.60E-17	-	296525	34541	261984	1	log OR	van-der-Harst-P_CAD-UKBB_Mixed_2018	Vascular
rs72934505	rs72932789	chr2:203699379	chr2:202834656	2	203699379	202834656	C	T	0.9781	0.9251	0.9841	0.8698	0.9857	intron	-	-	ENSG00000163596	ICA1L	Coronary artery disease	EFO_0000378;EFO_0001645	van der Harst P	29212778	Mixed	2018	-0.1041	0.0089	7.87E-32	-	547261	122733	424528	2	log OR	van-der-Harst-P_CAD_Mixed_2018	Vascular
rs72934505	rs144630409	chr2:203699987	chr2:202835264	2	203699987	202835264	A	G	0.0189	0.0749	0.0159	0.1302	0.0143	intron	-	-	ENSG00000163596	ICA1L	Coronary artery disease	EFO_0000378;EFO_0001645	CARDIoGRAMplusC4D	26343387	Mixed	2015	0.1329	0.01551	1.06E-17	+	184305	60801	123504	48	log OR	CARDIoGRAMplusC4D_CHD_Mixed_2015	Vascular
rs72934505	rs144630409	chr2:203699987	chr2:202835264	2	203699987	202835264	A	G	0.0189	0.0749	0.0159	0.1302	0.0143	intron	-	-	ENSG00000163596	ICA1L	Myocardial infarction	EFO_0000612	CARDIoGRAMplusC4D	26343387	Mixed	2015	0.1234	0.01683	2.20E-13	+	167181	43677	123504	48	log OR	CARDIoGRAMplusC4D_MI_Mixed_2015	Vascular
rs72934505	rs144630409	chr2:203699987	chr2:202835264	2	203699987	202835264	A	G	0.0189	0.0749	0.0159	0.1302	0.0143	intron	-	-	ENSG00000163596	ICA1L	Acute myocardial infarction	EFO_0000612	Neale B	UKBB	European	2017	0.002126	0.0003897	4.90E-08	+	337199	3927	333272	1	risk diff	Neale-B_UKBB_EUR_2017	Vascular
rs72934505	rs144630409	chr2:203699987	chr2:202835264	2	203699987	202835264	A	G	0.0189	0.0749	0.0159	0.1302	0.0143	intron	-	-	ENSG00000163596	ICA1L	Chronic ischaemic heart disease	-	Neale B	UKBB	European	2017	0.003302	0.0005761	9.99E-09	+	337199	8755	328444	1	risk diff	Neale-B_UKBB_EUR_2017	Vascular
rs72934505	rs144630409	chr2:203699987	chr2:202835264	2	203699987	202835264	A	G	0.0189	0.0749	0.0159	0.1302	0.0143	intron	-	-	ENSG00000163596	ICA1L	Coronary artery disease	EFO_0000378;EFO_0001645	Nelson CP	28714975	Mixed	2017	0.1163	0.01315	9.49E-19	+	148715	10801	137914	1	log OR	Nelson-CP_CAD_Mixed_2017	Vascular
rs72934505	rs144630409	chr2:203699987	chr2:202835264	2	203699987	202835264	A	G	0.0189	0.0749	0.0159	0.1302	0.0143	intron	-	-	ENSG00000163596	ICA1L	Coronary artery disease	EFO_0000378;EFO_0001645	van der Harst P	29212778	Mixed	2018	0.09003	0.01065	2.80E-17	+	296525	34541	261984	1	log OR	van-der-Harst-P_CAD-UKBB_Mixed_2018	Vascular
rs72934505	rs144630409	chr2:203699987	chr2:202835264	2	203699987	202835264	A	G	0.0189	0.0749	0.0159	0.1302	0.0143	intron	-	-	ENSG00000163596	ICA1L	Coronary artery disease	EFO_0000378;EFO_0001645	van der Harst P	29212778	Mixed	2018	0.104	0.0089	8.36E-32	+	547261	122733	424528	2	log OR	van-der-Harst-P_CAD_Mixed_2018	Vascular
rs72934505	rs72932791	chr2:203700870	chr2:202836147	2	203700870	202836147	C	T	0.9811	0.9251	0.9831	0.8698	0.9857	intron	-	-	ENSG00000163596	ICA1L	Coronary artery disease	EFO_0000378;EFO_0001645	CARDIoGRAMplusC4D	26343387	Mixed	2015	-0.1328	0.01551	1.11E-17	-	184305	60801	123504	48	log OR	CARDIoGRAMplusC4D_CHD_Mixed_2015	Vascular
rs72934505	rs72932791	chr2:203700870	chr2:202836147	2	203700870	202836147	C	T	0.9811	0.9251	0.9831	0.8698	0.9857	intron	-	-	ENSG00000163596	ICA1L	Myocardial infarction	EFO_0000612	CARDIoGRAMplusC4D	26343387	Mixed	2015	-0.1233	0.01682	2.37E-13	-	167181	43677	123504	48	log OR	CARDIoGRAMplusC4D_MI_Mixed_2015	Vascular
rs72934505	rs72932791	chr2:203700870	chr2:202836147	2	203700870	202836147	C	T	0.9811	0.9251	0.9831	0.8698	0.9857	intron	-	-	ENSG00000163596	ICA1L	Chronic ischaemic heart disease	-	Neale B	UKBB	European	2017	-0.003296	0.000576	1.05E-08	-	337199	8755	328444	1	risk diff	Neale-B_UKBB_EUR_2017	Vascular
rs72934505	rs72932791	chr2:203700870	chr2:202836147	2	203700870	202836147	C	T	0.9811	0.9251	0.9831	0.8698	0.9857	intron	-	-	ENSG00000163596	ICA1L	Coronary artery disease	EFO_0000378;EFO_0001645	Nelson CP	28714975	Mixed	2017	-0.1162	0.01313	9.54E-19	-	148715	10801	137914	1	log OR	Nelson-CP_CAD_Mixed_2017	Vascular
rs72934505	rs72932791	chr2:203700870	chr2:202836147	2	203700870	202836147	C	T	0.9811	0.9251	0.9831	0.8698	0.9857	intron	-	-	ENSG00000163596	ICA1L	Coronary artery disease	EFO_0000378;EFO_0001645	van der Harst P	29212778	Mixed	2018	-0.09011	0.01065	2.60E-17	-	296525	34541	261984	1	log OR	van-der-Harst-P_CAD-UKBB_Mixed_2018	Vascular
rs72934505	rs72932791	chr2:203700870	chr2:202836147	2	203700870	202836147	C	T	0.9811	0.9251	0.9831	0.8698	0.9857	intron	-	-	ENSG00000163596	ICA1L	Coronary artery disease	EFO_0000378;EFO_0001645	van der Harst P	29212778	Mixed	2018	-0.1041	0.0089	7.94E-32	-	547261	122733	424528	2	log OR	van-der-Harst-P_CAD_Mixed_2018	Vascular
rs72934505	rs72932793	chr2:203701004	chr2:202836281	2	203701004	202836281	G	T	0.0189	0.0749	0.0159	0.1302	0.0143	intron	-	-	ENSG00000163596	ICA1L	Coronary artery disease	EFO_0000378;EFO_0001645	CARDIoGRAMplusC4D	26343387	Mixed	2015	0.1327	0.01551	1.17E-17	+	184305	60801	123504	48	log OR	CARDIoGRAMplusC4D_CHD_Mixed_2015	Vascular
rs72934505	rs72932793	chr2:203701004	chr2:202836281	2	203701004	202836281	G	T	0.0189	0.0749	0.0159	0.1302	0.0143	intron	-	-	ENSG00000163596	ICA1L	Myocardial infarction	EFO_0000612	CARDIoGRAMplusC4D	26343387	Mixed	2015	0.1231	0.01682	2.48E-13	+	167181	43677	123504	48	log OR	CARDIoGRAMplusC4D_MI_Mixed_2015	Vascular
rs72934505	rs72932793	chr2:203701004	chr2:202836281	2	203701004	202836281	G	T	0.0189	0.0749	0.0159	0.1302	0.0143	intron	-	-	ENSG00000163596	ICA1L	Acute myocardial infarction	EFO_0000612	Neale B	UKBB	European	2017	0.002127	0.0003897	4.84E-08	+	337199	3927	333272	1	risk diff	Neale-B_UKBB_EUR_2017	Vascular
rs72934505	rs72932793	chr2:203701004	chr2:202836281	2	203701004	202836281	G	T	0.0189	0.0749	0.0159	0.1302	0.0143	intron	-	-	ENSG00000163596	ICA1L	Chronic ischaemic heart disease	-	Neale B	UKBB	European	2017	0.003301	0.000576	1.00E-08	+	337199	8755	328444	1	risk diff	Neale-B_UKBB_EUR_2017	Vascular
rs72934505	rs72932793	chr2:203701004	chr2:202836281	2	203701004	202836281	G	T	0.0189	0.0749	0.0159	0.1302	0.0143	intron	-	-	ENSG00000163596	ICA1L	Coronary artery disease	EFO_0000378;EFO_0001645	Nelson CP	28714975	Mixed	2017	0.1161	0.01313	1.03E-18	+	148715	10801	137914	1	log OR	Nelson-CP_CAD_Mixed_2017	Vascular
rs72934505	rs72932793	chr2:203701004	chr2:202836281	2	203701004	202836281	G	T	0.0189	0.0749	0.0159	0.1302	0.0143	intron	-	-	ENSG00000163596	ICA1L	Coronary artery disease	EFO_0000378;EFO_0001645	van der Harst P	29212778	Mixed	2018	0.08998	0.01065	2.90E-17	+	296525	34541	261984	1	log OR	van-der-Harst-P_CAD-UKBB_Mixed_2018	Vascular
rs72934505	rs72932793	chr2:203701004	chr2:202836281	2	203701004	202836281	G	T	0.0189	0.0749	0.0159	0.1302	0.0143	intron	-	-	ENSG00000163596	ICA1L	Coronary artery disease	EFO_0000378;EFO_0001645	van der Harst P	29212778	Mixed	2018	0.1039	0.0089	9.31E-32	+	547261	122733	424528	2	log OR	van-der-Harst-P_CAD_Mixed_2018	Vascular
rs72934505	rs72934704	chr2:203706433	chr2:202841710	2	203706433	202841710	C	T	0.9826	0.9265	0.9841	0.8698	0.9857	intron	-	-	ENSG00000163596	ICA1L	Coronary artery disease	EFO_0000378;EFO_0001645	CARDIoGRAMplusC4D	26343387	Mixed	2015	-0.1332	0.0155	8.69E-18	-	184305	60801	123504	48	log OR	CARDIoGRAMplusC4D_CHD_Mixed_2015	Vascular
rs72934505	rs72934704	chr2:203706433	chr2:202841710	2	203706433	202841710	C	T	0.9826	0.9265	0.9841	0.8698	0.9857	intron	-	-	ENSG00000163596	ICA1L	Myocardial infarction	EFO_0000612	CARDIoGRAMplusC4D	26343387	Mixed	2015	-0.1235	0.01682	2.07E-13	-	167181	43677	123504	48	log OR	CARDIoGRAMplusC4D_MI_Mixed_2015	Vascular
rs72934505	rs72934704	chr2:203706433	chr2:202841710	2	203706433	202841710	C	T	0.9826	0.9265	0.9841	0.8698	0.9857	intron	-	-	ENSG00000163596	ICA1L	Acute myocardial infarction	EFO_0000612	Neale B	UKBB	European	2017	-0.002127	0.0003894	4.74E-08	-	337199	3927	333272	1	risk diff	Neale-B_UKBB_EUR_2017	Vascular
rs72934505	rs72934704	chr2:203706433	chr2:202841710	2	203706433	202841710	C	T	0.9826	0.9265	0.9841	0.8698	0.9857	intron	-	-	ENSG00000163596	ICA1L	Chronic ischaemic heart disease	-	Neale B	UKBB	European	2017	-0.003291	0.0005756	1.09E-08	-	337199	8755	328444	1	risk diff	Neale-B_UKBB_EUR_2017	Vascular
rs72934505	rs72934704	chr2:203706433	chr2:202841710	2	203706433	202841710	C	T	0.9826	0.9265	0.9841	0.8698	0.9857	intron	-	-	ENSG00000163596	ICA1L	Coronary artery disease	EFO_0000378;EFO_0001645	Nelson CP	28714975	Mixed	2017	-0.1165	0.01313	7.18E-19	-	148715	10801	137914	1	log OR	Nelson-CP_CAD_Mixed_2017	Vascular
rs72934505	rs72934704	chr2:203706433	chr2:202841710	2	203706433	202841710	C	T	0.9826	0.9265	0.9841	0.8698	0.9857	intron	-	-	ENSG00000163596	ICA1L	Coronary artery disease	EFO_0000378;EFO_0001645	van der Harst P	29212778	Mixed	2018	-0.08967	0.01064	3.60E-17	-	296525	34541	261984	1	log OR	van-der-Harst-P_CAD-UKBB_Mixed_2018	Vascular
rs72934505	rs72934704	chr2:203706433	chr2:202841710	2	203706433	202841710	C	T	0.9826	0.9265	0.9841	0.8698	0.9857	intron	-	-	ENSG00000163596	ICA1L	Coronary artery disease	EFO_0000378;EFO_0001645	van der Harst P	29212778	Mixed	2018	-0.1039	0.0089	9.35E-32	-	547261	122733	424528	2	log OR	van-der-Harst-P_CAD_Mixed_2018	Vascular
rs72934505	rs72934706	chr2:203707752	chr2:202843029	2	203707752	202843029	A	G	0.9856	0.9251	0.9841	0.8688	0.9857	intron	-	-	ENSG00000163596	ICA1L	Coronary artery disease	EFO_0000378;EFO_0001645	CARDIoGRAMplusC4D	26343387	Mixed	2015	-0.1325	0.0155	1.26E-17	-	184305	60801	123504	48	log OR	CARDIoGRAMplusC4D_CHD_Mixed_2015	Vascular
rs72934505	rs72934706	chr2:203707752	chr2:202843029	2	203707752	202843029	A	G	0.9856	0.9251	0.9841	0.8688	0.9857	intron	-	-	ENSG00000163596	ICA1L	Myocardial infarction	EFO_0000612	CARDIoGRAMplusC4D	26343387	Mixed	2015	-0.1235	0.01681	2.06E-13	-	167181	43677	123504	48	log OR	CARDIoGRAMplusC4D_MI_Mixed_2015	Vascular
rs72934505	rs72934706	chr2:203707752	chr2:202843029	2	203707752	202843029	A	G	0.9856	0.9251	0.9841	0.8688	0.9857	intron	-	-	ENSG00000163596	ICA1L	Acute myocardial infarction	EFO_0000612	Neale B	UKBB	European	2017	-0.002133	0.0003894	4.30E-08	-	337199	3927	333272	1	risk diff	Neale-B_UKBB_EUR_2017	Vascular
rs72934505	rs72934706	chr2:203707752	chr2:202843029	2	203707752	202843029	A	G	0.9856	0.9251	0.9841	0.8688	0.9857	intron	-	-	ENSG00000163596	ICA1L	Chronic ischaemic heart disease	-	Neale B	UKBB	European	2017	-0.003296	0.0005755	1.03E-08	-	337199	8755	328444	1	risk diff	Neale-B_UKBB_EUR_2017	Vascular
rs72934505	rs72934706	chr2:203707752	chr2:202843029	2	203707752	202843029	A	G	0.9856	0.9251	0.9841	0.8688	0.9857	intron	-	-	ENSG00000163596	ICA1L	Coronary artery disease	EFO_0000378;EFO_0001645	Nelson CP	28714975	Mixed	2017	-0.1163	0.01312	8.44E-19	-	148715	10801	137914	1	log OR	Nelson-CP_CAD_Mixed_2017	Vascular
rs72934505	rs72934706	chr2:203707752	chr2:202843029	2	203707752	202843029	A	G	0.9856	0.9251	0.9841	0.8688	0.9857	intron	-	-	ENSG00000163596	ICA1L	Coronary artery disease	EFO_0000378;EFO_0001645	van der Harst P	29212778	Mixed	2018	-0.08972	0.01064	3.40E-17	-	296525	34541	261984	1	log OR	van-der-Harst-P_CAD-UKBB_Mixed_2018	Vascular
rs72934505	rs72934706	chr2:203707752	chr2:202843029	2	203707752	202843029	A	G	0.9856	0.9251	0.9841	0.8688	0.9857	intron	-	-	ENSG00000163596	ICA1L	Coronary artery disease	EFO_0000378;EFO_0001645	van der Harst P	29212778	Mixed	2018	-0.1037	0.0089	1.18E-31	-	547261	122733	424528	2	log OR	van-der-Harst-P_CAD_Mixed_2018	Vascular
rs72934505	rs72934707	chr2:203707878	chr2:202843155	2	203707878	202843155	A	G	0.0174	0.0735	0.0159	0.1312	0.0143	intron	-	-	ENSG00000163596	ICA1L	Coronary artery disease	EFO_0000378;EFO_0001645	CARDIoGRAMplusC4D	26343387	Mixed	2015	0.1333	0.0155	7.95E-18	+	184305	60801	123504	48	log OR	CARDIoGRAMplusC4D_CHD_Mixed_2015	Vascular
rs72934505	rs72934707	chr2:203707878	chr2:202843155	2	203707878	202843155	A	G	0.0174	0.0735	0.0159	0.1312	0.0143	intron	-	-	ENSG00000163596	ICA1L	Myocardial infarction	EFO_0000612	CARDIoGRAMplusC4D	26343387	Mixed	2015	0.1236	0.01681	2.00E-13	+	167181	43677	123504	48	log OR	CARDIoGRAMplusC4D_MI_Mixed_2015	Vascular
rs72934505	rs72934707	chr2:203707878	chr2:202843155	2	203707878	202843155	A	G	0.0174	0.0735	0.0159	0.1312	0.0143	intron	-	-	ENSG00000163596	ICA1L	Acute myocardial infarction	EFO_0000612	Neale B	UKBB	European	2017	0.002129	0.0003895	4.59E-08	+	337199	3927	333272	1	risk diff	Neale-B_UKBB_EUR_2017	Vascular
rs72934505	rs72934707	chr2:203707878	chr2:202843155	2	203707878	202843155	A	G	0.0174	0.0735	0.0159	0.1312	0.0143	intron	-	-	ENSG00000163596	ICA1L	Chronic ischaemic heart disease	-	Neale B	UKBB	European	2017	0.003287	0.0005758	1.14E-08	+	337199	8755	328444	1	risk diff	Neale-B_UKBB_EUR_2017	Vascular
rs72934505	rs72934707	chr2:203707878	chr2:202843155	2	203707878	202843155	A	G	0.0174	0.0735	0.0159	0.1312	0.0143	intron	-	-	ENSG00000163596	ICA1L	Coronary artery disease	EFO_0000378;EFO_0001645	Nelson CP	28714975	Mixed	2017	0.1166	0.01312	6.52E-19	+	148715	10801	137914	1	log OR	Nelson-CP_CAD_Mixed_2017	Vascular
rs72934505	rs72934707	chr2:203707878	chr2:202843155	2	203707878	202843155	A	G	0.0174	0.0735	0.0159	0.1312	0.0143	intron	-	-	ENSG00000163596	ICA1L	Coronary artery disease	EFO_0000378;EFO_0001645	van der Harst P	29212778	Mixed	2018	0.08972	0.01064	3.50E-17	+	296525	34541	261984	1	log OR	van-der-Harst-P_CAD-UKBB_Mixed_2018	Vascular
rs72934505	rs72934707	chr2:203707878	chr2:202843155	2	203707878	202843155	A	G	0.0174	0.0735	0.0159	0.1312	0.0143	intron	-	-	ENSG00000163596	ICA1L	Coronary artery disease	EFO_0000378;EFO_0001645	van der Harst P	29212778	Mixed	2018	0.104	0.0089	8.44E-32	+	547261	122733	424528	2	log OR	van-der-Harst-P_CAD_Mixed_2018	Vascular
rs72934505	rs72934710	chr2:203709776	chr2:202845053	2	203709776	202845053	C	G	0.9856	0.9251	0.9841	0.8698	0.9857	intron	-	-	ENSG00000163596	ICA1L	Coronary artery disease	EFO_0000378;EFO_0001645	CARDIoGRAMplusC4D	26343387	Mixed	2015	-0.1333	0.0155	8.11E-18	-	184305	60801	123504	48	log OR	CARDIoGRAMplusC4D_CHD_Mixed_2015	Vascular
rs72934505	rs72934710	chr2:203709776	chr2:202845053	2	203709776	202845053	C	G	0.9856	0.9251	0.9841	0.8698	0.9857	intron	-	-	ENSG00000163596	ICA1L	Myocardial infarction	EFO_0000612	CARDIoGRAMplusC4D	26343387	Mixed	2015	-0.1236	0.01681	1.98E-13	-	167181	43677	123504	48	log OR	CARDIoGRAMplusC4D_MI_Mixed_2015	Vascular
rs72934505	rs72934710	chr2:203709776	chr2:202845053	2	203709776	202845053	C	G	0.9856	0.9251	0.9841	0.8698	0.9857	intron	-	-	ENSG00000163596	ICA1L	Acute myocardial infarction	EFO_0000612	Neale B	UKBB	European	2017	-0.002134	0.0003893	4.22E-08	-	337199	3927	333272	1	risk diff	Neale-B_UKBB_EUR_2017	Vascular
rs72934505	rs72934710	chr2:203709776	chr2:202845053	2	203709776	202845053	C	G	0.9856	0.9251	0.9841	0.8698	0.9857	intron	-	-	ENSG00000163596	ICA1L	Chronic ischaemic heart disease	-	Neale B	UKBB	European	2017	-0.003294	0.0005755	1.04E-08	-	337199	8755	328444	1	risk diff	Neale-B_UKBB_EUR_2017	Vascular
rs72934505	rs72934710	chr2:203709776	chr2:202845053	2	203709776	202845053	C	G	0.9856	0.9251	0.9841	0.8698	0.9857	intron	-	-	ENSG00000163596	ICA1L	Coronary artery disease	EFO_0000378;EFO_0001645	Nelson CP	28714975	Mixed	2017	-0.1169	0.01314	6.02E-19	-	148715	10801	137914	1	log OR	Nelson-CP_CAD_Mixed_2017	Vascular
rs72934505	rs72934710	chr2:203709776	chr2:202845053	2	203709776	202845053	C	G	0.9856	0.9251	0.9841	0.8698	0.9857	intron	-	-	ENSG00000163596	ICA1L	Coronary artery disease	EFO_0000378;EFO_0001645	van der Harst P	29212778	Mixed	2018	-0.08972	0.01064	3.40E-17	-	296525	34541	261984	1	log OR	van-der-Harst-P_CAD-UKBB_Mixed_2018	Vascular
rs72934505	rs72934710	chr2:203709776	chr2:202845053	2	203709776	202845053	C	G	0.9856	0.9251	0.9841	0.8698	0.9857	intron	-	-	ENSG00000163596	ICA1L	Coronary artery disease	EFO_0000378;EFO_0001645	van der Harst P	29212778	Mixed	2018	-0.1039	0.0089	8.30E-32	-	547261	122733	424528	2	log OR	van-der-Harst-P_CAD_Mixed_2018	Vascular
rs72934505	rs72934711	chr2:203709997	chr2:202845274	2	203709997	202845274	C	G	0.0144	0.0749	0.0159	0.1302	0.0143	intron	-	-	ENSG00000163596	ICA1L	Coronary artery disease	EFO_0000378;EFO_0001645	CARDIoGRAMplusC4D	26343387	Mixed	2015	0.1333	0.0155	7.91E-18	+	184305	60801	123504	48	log OR	CARDIoGRAMplusC4D_CHD_Mixed_2015	Vascular
rs72934505	rs72934711	chr2:203709997	chr2:202845274	2	203709997	202845274	C	G	0.0144	0.0749	0.0159	0.1302	0.0143	intron	-	-	ENSG00000163596	ICA1L	Myocardial infarction	EFO_0000612	CARDIoGRAMplusC4D	26343387	Mixed	2015	0.1236	0.01681	1.93E-13	+	167181	43677	123504	48	log OR	CARDIoGRAMplusC4D_MI_Mixed_2015	Vascular
rs72934505	rs72934711	chr2:203709997	chr2:202845274	2	203709997	202845274	C	G	0.0144	0.0749	0.0159	0.1302	0.0143	intron	-	-	ENSG00000163596	ICA1L	Acute myocardial infarction	EFO_0000612	Neale B	UKBB	European	2017	0.002134	0.0003893	4.22E-08	+	337199	3927	333272	1	risk diff	Neale-B_UKBB_EUR_2017	Vascular
rs72934505	rs72934711	chr2:203709997	chr2:202845274	2	203709997	202845274	C	G	0.0144	0.0749	0.0159	0.1302	0.0143	intron	-	-	ENSG00000163596	ICA1L	Chronic ischaemic heart disease	-	Neale B	UKBB	European	2017	0.003294	0.0005755	1.04E-08	+	337199	8755	328444	1	risk diff	Neale-B_UKBB_EUR_2017	Vascular
rs72934505	rs72934711	chr2:203709997	chr2:202845274	2	203709997	202845274	C	G	0.0144	0.0749	0.0159	0.1302	0.0143	intron	-	-	ENSG00000163596	ICA1L	Coronary artery disease	EFO_0000378;EFO_0001645	Nelson CP	28714975	Mixed	2017	0.1167	0.01312	6.33E-19	+	148715	10801	137914	1	log OR	Nelson-CP_CAD_Mixed_2017	Vascular
rs72934505	rs72934711	chr2:203709997	chr2:202845274	2	203709997	202845274	C	G	0.0144	0.0749	0.0159	0.1302	0.0143	intron	-	-	ENSG00000163596	ICA1L	Coronary artery disease	EFO_0000378;EFO_0001645	van der Harst P	29212778	Mixed	2018	0.08959	0.01064	3.70E-17	+	296525	34541	261984	1	log OR	van-der-Harst-P_CAD-UKBB_Mixed_2018	Vascular
rs72934505	rs72934711	chr2:203709997	chr2:202845274	2	203709997	202845274	C	G	0.0144	0.0749	0.0159	0.1302	0.0143	intron	-	-	ENSG00000163596	ICA1L	Coronary artery disease	EFO_0000378;EFO_0001645	van der Harst P	29212778	Mixed	2018	0.1039	0.0089	9.12E-32	+	547261	122733	424528	2	log OR	van-der-Harst-P_CAD_Mixed_2018	Vascular
rs72934505	rs72934714	chr2:203711581	chr2:202846858	2	203711581	202846858	A	T	0.0174	0.0749	0.0159	0.1302	0.0143	intron	-	-	ENSG00000163596	ICA1L	Coronary artery disease	EFO_0000378;EFO_0001645	CARDIoGRAMplusC4D	26343387	Mixed	2015	0.1333	0.0155	7.94E-18	+	184305	60801	123504	48	log OR	CARDIoGRAMplusC4D_CHD_Mixed_2015	Vascular
rs72934505	rs72934714	chr2:203711581	chr2:202846858	2	203711581	202846858	A	T	0.0174	0.0749	0.0159	0.1302	0.0143	intron	-	-	ENSG00000163596	ICA1L	Myocardial infarction	EFO_0000612	CARDIoGRAMplusC4D	26343387	Mixed	2015	0.1237	0.01681	1.86E-13	+	167181	43677	123504	48	log OR	CARDIoGRAMplusC4D_MI_Mixed_2015	Vascular
rs72934505	rs72934714	chr2:203711581	chr2:202846858	2	203711581	202846858	A	T	0.0174	0.0749	0.0159	0.1302	0.0143	intron	-	-	ENSG00000163596	ICA1L	Acute myocardial infarction	EFO_0000612	Neale B	UKBB	European	2017	0.002134	0.0003894	4.21E-08	+	337199	3927	333272	1	risk diff	Neale-B_UKBB_EUR_2017	Vascular
rs72934505	rs72934714	chr2:203711581	chr2:202846858	2	203711581	202846858	A	T	0.0174	0.0749	0.0159	0.1302	0.0143	intron	-	-	ENSG00000163596	ICA1L	Chronic ischaemic heart disease	-	Neale B	UKBB	European	2017	0.003294	0.0005755	1.05E-08	+	337199	8755	328444	1	risk diff	Neale-B_UKBB_EUR_2017	Vascular
rs72934505	rs72934714	chr2:203711581	chr2:202846858	2	203711581	202846858	A	T	0.0174	0.0749	0.0159	0.1302	0.0143	intron	-	-	ENSG00000163596	ICA1L	Coronary artery disease	EFO_0000378;EFO_0001645	Nelson CP	28714975	Mixed	2017	0.1166	0.01312	6.74E-19	+	148715	10801	137914	1	log OR	Nelson-CP_CAD_Mixed_2017	Vascular
rs72934505	rs72934714	chr2:203711581	chr2:202846858	2	203711581	202846858	A	T	0.0174	0.0749	0.0159	0.1302	0.0143	intron	-	-	ENSG00000163596	ICA1L	Coronary artery disease	EFO_0000378;EFO_0001645	van der Harst P	29212778	Mixed	2018	0.08974	0.01064	3.30E-17	+	296525	34541	261984	1	log OR	van-der-Harst-P_CAD-UKBB_Mixed_2018	Vascular
rs72934505	rs72934714	chr2:203711581	chr2:202846858	2	203711581	202846858	A	T	0.0174	0.0749	0.0159	0.1302	0.0143	intron	-	-	ENSG00000163596	ICA1L	Coronary artery disease	EFO_0000378;EFO_0001645	van der Harst P	29212778	Mixed	2018	0.104	0.0089	8.01E-32	+	547261	122733	424528	2	log OR	van-der-Harst-P_CAD_Mixed_2018	Vascular
rs72934505	rs72934715	chr2:203713280	chr2:202848557	2	203713280	202848557	A	C	0.0174	0.0749	0.0159	0.1302	0.0143	intron	-	-	ENSG00000163596	ICA1L	Coronary artery disease	EFO_0000378;EFO_0001645	CARDIoGRAMplusC4D	26343387	Mixed	2015	0.1332	0.0155	8.13E-18	+	184305	60801	123504	48	log OR	CARDIoGRAMplusC4D_CHD_Mixed_2015	Vascular
rs72934505	rs72934715	chr2:203713280	chr2:202848557	2	203713280	202848557	A	C	0.0174	0.0749	0.0159	0.1302	0.0143	intron	-	-	ENSG00000163596	ICA1L	Myocardial infarction	EFO_0000612	CARDIoGRAMplusC4D	26343387	Mixed	2015	0.1237	0.01681	1.85E-13	+	167181	43677	123504	48	log OR	CARDIoGRAMplusC4D_MI_Mixed_2015	Vascular
rs72934505	rs72934715	chr2:203713280	chr2:202848557	2	203713280	202848557	A	C	0.0174	0.0749	0.0159	0.1302	0.0143	intron	-	-	ENSG00000163596	ICA1L	Acute myocardial infarction	EFO_0000612	Neale B	UKBB	European	2017	0.002134	0.0003894	4.21E-08	+	337199	3927	333272	1	risk diff	Neale-B_UKBB_EUR_2017	Vascular
rs72934505	rs72934715	chr2:203713280	chr2:202848557	2	203713280	202848557	A	C	0.0174	0.0749	0.0159	0.1302	0.0143	intron	-	-	ENSG00000163596	ICA1L	Chronic ischaemic heart disease	-	Neale B	UKBB	European	2017	0.003293	0.0005755	1.05E-08	+	337199	8755	328444	1	risk diff	Neale-B_UKBB_EUR_2017	Vascular
rs72934505	rs72934715	chr2:203713280	chr2:202848557	2	203713280	202848557	A	C	0.0174	0.0749	0.0159	0.1302	0.0143	intron	-	-	ENSG00000163596	ICA1L	Coronary artery disease	EFO_0000378;EFO_0001645	Nelson CP	28714975	Mixed	2017	0.1163	0.01312	8.51E-19	+	148715	10801	137914	1	log OR	Nelson-CP_CAD_Mixed_2017	Vascular
rs72934505	rs72934715	chr2:203713280	chr2:202848557	2	203713280	202848557	A	C	0.0174	0.0749	0.0159	0.1302	0.0143	intron	-	-	ENSG00000163596	ICA1L	Coronary artery disease	EFO_0000378;EFO_0001645	van der Harst P	29212778	Mixed	2018	0.08976	0.01064	3.30E-17	+	296525	34541	261984	1	log OR	van-der-Harst-P_CAD-UKBB_Mixed_2018	Vascular
rs72934505	rs72934715	chr2:203713280	chr2:202848557	2	203713280	202848557	A	C	0.0174	0.0749	0.0159	0.1302	0.0143	intron	-	-	ENSG00000163596	ICA1L	Coronary artery disease	EFO_0000378;EFO_0001645	van der Harst P	29212778	Mixed	2018	0.104	0.0089	8.06E-32	+	547261	122733	424528	2	log OR	van-der-Harst-P_CAD_Mixed_2018	Vascular
rs72934505	rs140154196	chr2:203715419	chr2:202850696	2	203715419	202850696	C	T	0.9826	0.9251	0.9841	0.8698	0.9857	intron	-	-	ENSG00000163596	ICA1L	Coronary artery disease	EFO_0000378;EFO_0001645	CARDIoGRAMplusC4D	26343387	Mixed	2015	-0.1333	0.0155	7.75E-18	-	184305	60801	123504	48	log OR	CARDIoGRAMplusC4D_CHD_Mixed_2015	Vascular
rs72934505	rs140154196	chr2:203715419	chr2:202850696	2	203715419	202850696	C	T	0.9826	0.9251	0.9841	0.8698	0.9857	intron	-	-	ENSG00000163596	ICA1L	Myocardial infarction	EFO_0000612	CARDIoGRAMplusC4D	26343387	Mixed	2015	-0.1236	0.01681	1.91E-13	-	167181	43677	123504	48	log OR	CARDIoGRAMplusC4D_MI_Mixed_2015	Vascular
rs72934505	rs140154196	chr2:203715419	chr2:202850696	2	203715419	202850696	C	T	0.9826	0.9251	0.9841	0.8698	0.9857	intron	-	-	ENSG00000163596	ICA1L	Acute myocardial infarction	EFO_0000612	Neale B	UKBB	European	2017	-0.002134	0.0003894	4.21E-08	-	337199	3927	333272	1	risk diff	Neale-B_UKBB_EUR_2017	Vascular
rs72934505	rs140154196	chr2:203715419	chr2:202850696	2	203715419	202850696	C	T	0.9826	0.9251	0.9841	0.8698	0.9857	intron	-	-	ENSG00000163596	ICA1L	Chronic ischaemic heart disease	-	Neale B	UKBB	European	2017	-0.003293	0.0005755	1.06E-08	-	337199	8755	328444	1	risk diff	Neale-B_UKBB_EUR_2017	Vascular
rs72934505	rs140154196	chr2:203715419	chr2:202850696	2	203715419	202850696	C	T	0.9826	0.9251	0.9841	0.8698	0.9857	intron	-	-	ENSG00000163596	ICA1L	Coronary artery disease	EFO_0000378;EFO_0001645	Nelson CP	28714975	Mixed	2017	-0.1166	0.01312	6.61E-19	-	148715	10801	137914	1	log OR	Nelson-CP_CAD_Mixed_2017	Vascular
rs72934505	rs140154196	chr2:203715419	chr2:202850696	2	203715419	202850696	C	T	0.9826	0.9251	0.9841	0.8698	0.9857	intron	-	-	ENSG00000163596	ICA1L	Coronary artery disease	EFO_0000378;EFO_0001645	van der Harst P	29212778	Mixed	2018	-0.08977	0.01064	3.30E-17	-	296525	34541	261984	1	log OR	van-der-Harst-P_CAD-UKBB_Mixed_2018	Vascular
rs72934505	rs140154196	chr2:203715419	chr2:202850696	2	203715419	202850696	C	T	0.9826	0.9251	0.9841	0.8698	0.9857	intron	-	-	ENSG00000163596	ICA1L	Coronary artery disease	EFO_0000378;EFO_0001645	van der Harst P	29212778	Mixed	2018	-0.104	0.0089	7.69E-32	-	547261	122733	424528	2	log OR	van-der-Harst-P_CAD_Mixed_2018	Vascular
rs72934505	rs114372659	chr2:203715514	chr2:202850791	2	203715514	202850791	C	T	0.9826	0.9251	0.9841	0.8698	0.9857	-	-	-	-	-	Coronary artery disease	EFO_0000378;EFO_0001645	CARDIoGRAMplusC4D	26343387	Mixed	2015	-0.1333	0.0155	7.77E-18	-	184305	60801	123504	48	log OR	CARDIoGRAMplusC4D_CHD_Mixed_2015	Vascular
rs72934505	rs114372659	chr2:203715514	chr2:202850791	2	203715514	202850791	C	T	0.9826	0.9251	0.9841	0.8698	0.9857	-	-	-	-	-	Myocardial infarction	EFO_0000612	CARDIoGRAMplusC4D	26343387	Mixed	2015	-0.1236	0.01681	1.91E-13	-	167181	43677	123504	48	log OR	CARDIoGRAMplusC4D_MI_Mixed_2015	Vascular
rs72934505	rs114372659	chr2:203715514	chr2:202850791	2	203715514	202850791	C	T	0.9826	0.9251	0.9841	0.8698	0.9857	-	-	-	-	-	Acute myocardial infarction	EFO_0000612	Neale B	UKBB	European	2017	-0.002134	0.0003894	4.22E-08	-	337199	3927	333272	1	risk diff	Neale-B_UKBB_EUR_2017	Vascular
rs72934505	rs114372659	chr2:203715514	chr2:202850791	2	203715514	202850791	C	T	0.9826	0.9251	0.9841	0.8698	0.9857	-	-	-	-	-	Chronic ischaemic heart disease	-	Neale B	UKBB	European	2017	-0.003292	0.0005755	1.06E-08	-	337199	8755	328444	1	risk diff	Neale-B_UKBB_EUR_2017	Vascular
rs72934505	rs114372659	chr2:203715514	chr2:202850791	2	203715514	202850791	C	T	0.9826	0.9251	0.9841	0.8698	0.9857	-	-	-	-	-	Coronary artery disease	EFO_0000378;EFO_0001645	Nelson CP	28714975	Mixed	2017	-0.1166	0.01312	6.85E-19	-	148715	10801	137914	1	log OR	Nelson-CP_CAD_Mixed_2017	Vascular
rs72934505	rs114372659	chr2:203715514	chr2:202850791	2	203715514	202850791	C	T	0.9826	0.9251	0.9841	0.8698	0.9857	-	-	-	-	-	Coronary artery disease	EFO_0000378;EFO_0001645	van der Harst P	29212778	Mixed	2018	-0.08977	0.01064	3.30E-17	-	296525	34541	261984	1	log OR	van-der-Harst-P_CAD-UKBB_Mixed_2018	Vascular
rs72934505	rs114372659	chr2:203715514	chr2:202850791	2	203715514	202850791	C	T	0.9826	0.9251	0.9841	0.8698	0.9857	-	-	-	-	-	Coronary artery disease	EFO_0000378;EFO_0001645	van der Harst P	29212778	Mixed	2018	-0.104	0.0089	7.71E-32	-	547261	122733	424528	2	log OR	van-der-Harst-P_CAD_Mixed_2018	Vascular
rs72934505	rs146900385	chr2:203715914	chr2:202851191	2	203715914	202851191	A	G	0.0174	0.0749	0.0159	0.1302	0.0143	intron	-	-	ENSG00000163596	ICA1L	Coronary artery disease	EFO_0000378;EFO_0001645	CARDIoGRAMplusC4D	26343387	Mixed	2015	0.1333	0.0155	7.74E-18	+	184305	60801	123504	48	log OR	CARDIoGRAMplusC4D_CHD_Mixed_2015	Vascular
rs72934505	rs146900385	chr2:203715914	chr2:202851191	2	203715914	202851191	A	G	0.0174	0.0749	0.0159	0.1302	0.0143	intron	-	-	ENSG00000163596	ICA1L	Myocardial infarction	EFO_0000612	CARDIoGRAMplusC4D	26343387	Mixed	2015	0.1236	0.01681	1.90E-13	+	167181	43677	123504	48	log OR	CARDIoGRAMplusC4D_MI_Mixed_2015	Vascular
rs72934505	rs146900385	chr2:203715914	chr2:202851191	2	203715914	202851191	A	G	0.0174	0.0749	0.0159	0.1302	0.0143	intron	-	-	ENSG00000163596	ICA1L	Acute myocardial infarction	EFO_0000612	Neale B	UKBB	European	2017	0.002134	0.0003894	4.21E-08	+	337199	3927	333272	1	risk diff	Neale-B_UKBB_EUR_2017	Vascular
rs72934505	rs146900385	chr2:203715914	chr2:202851191	2	203715914	202851191	A	G	0.0174	0.0749	0.0159	0.1302	0.0143	intron	-	-	ENSG00000163596	ICA1L	Chronic ischaemic heart disease	-	Neale B	UKBB	European	2017	0.003293	0.0005755	1.06E-08	+	337199	8755	328444	1	risk diff	Neale-B_UKBB_EUR_2017	Vascular
rs72934505	rs146900385	chr2:203715914	chr2:202851191	2	203715914	202851191	A	G	0.0174	0.0749	0.0159	0.1302	0.0143	intron	-	-	ENSG00000163596	ICA1L	Coronary artery disease	EFO_0000378;EFO_0001645	Nelson CP	28714975	Mixed	2017	0.1168	0.01313	5.99E-19	+	148715	10801	137914	1	log OR	Nelson-CP_CAD_Mixed_2017	Vascular
rs72934505	rs146900385	chr2:203715914	chr2:202851191	2	203715914	202851191	A	G	0.0174	0.0749	0.0159	0.1302	0.0143	intron	-	-	ENSG00000163596	ICA1L	Coronary artery disease	EFO_0000378;EFO_0001645	van der Harst P	29212778	Mixed	2018	0.08977	0.01064	3.30E-17	+	296525	34541	261984	1	log OR	van-der-Harst-P_CAD-UKBB_Mixed_2018	Vascular
rs72934505	rs146900385	chr2:203715914	chr2:202851191	2	203715914	202851191	A	G	0.0174	0.0749	0.0159	0.1302	0.0143	intron	-	-	ENSG00000163596	ICA1L	Coronary artery disease	EFO_0000378;EFO_0001645	van der Harst P	29212778	Mixed	2018	0.104	0.0089	7.68E-32	+	547261	122733	424528	2	log OR	van-der-Harst-P_CAD_Mixed_2018	Vascular
rs72934505	rs150622102	chr2:203716804	chr2:202852081	2	203716804	202852081	C	G	0.0174	0.0749	0.0159	0.1302	0.0153	intron	-	-	ENSG00000163596	ICA1L	Coronary artery disease	EFO_0000378;EFO_0001645	CARDIoGRAMplusC4D	26343387	Mixed	2015	0.1328	0.01582	4.82E-17	+	184305	60801	123504	48	log OR	CARDIoGRAMplusC4D_CHD_Mixed_2015	Vascular
rs72934505	rs150622102	chr2:203716804	chr2:202852081	2	203716804	202852081	C	G	0.0174	0.0749	0.0159	0.1302	0.0153	intron	-	-	ENSG00000163596	ICA1L	Myocardial infarction	EFO_0000612	CARDIoGRAMplusC4D	26343387	Mixed	2015	0.123	0.01718	8.05E-13	+	167181	43677	123504	48	log OR	CARDIoGRAMplusC4D_MI_Mixed_2015	Vascular
rs72934505	rs150622102	chr2:203716804	chr2:202852081	2	203716804	202852081	C	G	0.0174	0.0749	0.0159	0.1302	0.0153	intron	-	-	ENSG00000163596	ICA1L	Coronary artery disease	EFO_0000378;EFO_0001645	Nelson CP	28714975	Mixed	2017	0.1158	0.0133	3.30E-18	+	148715	10801	137914	1	log OR	Nelson-CP_CAD_Mixed_2017	Vascular
rs76122535	rs150622102	chr2:203716804	chr2:202852081	2	203716804	202852081	C	G	0.0174	0.0749	0.0159	0.1302	0.0153	intron	-	-	ENSG00000163596	ICA1L	Coronary artery disease	EFO_0000378;EFO_0001645	CARDIoGRAMplusC4D	26343387	Mixed	2015	0.1328	0.01582	4.82E-17	+	184305	60801	123504	48	log OR	CARDIoGRAMplusC4D_CHD_Mixed_2015	Vascular
rs76122535	rs150622102	chr2:203716804	chr2:202852081	2	203716804	202852081	C	G	0.0174	0.0749	0.0159	0.1302	0.0153	intron	-	-	ENSG00000163596	ICA1L	Myocardial infarction	EFO_0000612	CARDIoGRAMplusC4D	26343387	Mixed	2015	0.123	0.01718	8.05E-13	+	167181	43677	123504	48	log OR	CARDIoGRAMplusC4D_MI_Mixed_2015	Vascular
rs76122535	rs150622102	chr2:203716804	chr2:202852081	2	203716804	202852081	C	G	0.0174	0.0749	0.0159	0.1302	0.0153	intron	-	-	ENSG00000163596	ICA1L	Coronary artery disease	EFO_0000378;EFO_0001645	Nelson CP	28714975	Mixed	2017	0.1158	0.0133	3.30E-18	+	148715	10801	137914	1	log OR	Nelson-CP_CAD_Mixed_2017	Vascular
rs72934505	rs114155121	chr2:203718682	chr2:202853959	2	203718682	202853959	C	T	0.0174	0.0749	0.0159	0.1302	0.0143	intron	-	-	ENSG00000163596	ICA1L	Coronary artery disease	EFO_0000378;EFO_0001645	CARDIoGRAMplusC4D	26343387	Mixed	2015	0.1334	0.0155	7.32E-18	+	184305	60801	123504	48	log OR	CARDIoGRAMplusC4D_CHD_Mixed_2015	Vascular
rs72934505	rs114155121	chr2:203718682	chr2:202853959	2	203718682	202853959	C	T	0.0174	0.0749	0.0159	0.1302	0.0143	intron	-	-	ENSG00000163596	ICA1L	Myocardial infarction	EFO_0000612	CARDIoGRAMplusC4D	26343387	Mixed	2015	0.1238	0.01681	1.81E-13	+	167181	43677	123504	48	log OR	CARDIoGRAMplusC4D_MI_Mixed_2015	Vascular
rs72934505	rs114155121	chr2:203718682	chr2:202853959	2	203718682	202853959	C	T	0.0174	0.0749	0.0159	0.1302	0.0143	intron	-	-	ENSG00000163596	ICA1L	Acute myocardial infarction	EFO_0000612	Neale B	UKBB	European	2017	0.00213	0.0003893	4.50E-08	+	337199	3927	333272	1	risk diff	Neale-B_UKBB_EUR_2017	Vascular
rs72934505	rs114155121	chr2:203718682	chr2:202853959	2	203718682	202853959	C	T	0.0174	0.0749	0.0159	0.1302	0.0143	intron	-	-	ENSG00000163596	ICA1L	Chronic ischaemic heart disease	-	Neale B	UKBB	European	2017	0.003287	0.0005755	1.12E-08	+	337199	8755	328444	1	risk diff	Neale-B_UKBB_EUR_2017	Vascular
rs72934505	rs114155121	chr2:203718682	chr2:202853959	2	203718682	202853959	C	T	0.0174	0.0749	0.0159	0.1302	0.0143	intron	-	-	ENSG00000163596	ICA1L	Coronary artery disease	EFO_0000378;EFO_0001645	Nelson CP	28714975	Mixed	2017	0.1167	0.01313	6.37E-19	+	148715	10801	137914	1	log OR	Nelson-CP_CAD_Mixed_2017	Vascular
rs72934505	rs114155121	chr2:203718682	chr2:202853959	2	203718682	202853959	C	T	0.0174	0.0749	0.0159	0.1302	0.0143	intron	-	-	ENSG00000163596	ICA1L	Coronary artery disease	EFO_0000378;EFO_0001645	van der Harst P	29212778	Mixed	2018	0.08968	0.01064	3.50E-17	+	296525	34541	261984	1	log OR	van-der-Harst-P_CAD-UKBB_Mixed_2018	Vascular
rs72934505	rs114155121	chr2:203718682	chr2:202853959	2	203718682	202853959	C	T	0.0174	0.0749	0.0159	0.1302	0.0143	intron	-	-	ENSG00000163596	ICA1L	Coronary artery disease	EFO_0000378;EFO_0001645	van der Harst P	29212778	Mixed	2018	0.104	0.0089	7.96E-32	+	547261	122733	424528	2	log OR	van-der-Harst-P_CAD_Mixed_2018	Vascular
rs72934505	rs143385727	chr2:203718869	chr2:202854146	2	203718869	202854146	A	G	0.9826	0.9251	0.9841	0.8698	0.9857	intron	-	-	ENSG00000163596	ICA1L	Coronary artery disease	EFO_0000378;EFO_0001645	CARDIoGRAMplusC4D	26343387	Mixed	2015	-0.1334	0.0155	7.36E-18	-	184305	60801	123504	48	log OR	CARDIoGRAMplusC4D_CHD_Mixed_2015	Vascular
rs72934505	rs143385727	chr2:203718869	chr2:202854146	2	203718869	202854146	A	G	0.9826	0.9251	0.9841	0.8698	0.9857	intron	-	-	ENSG00000163596	ICA1L	Myocardial infarction	EFO_0000612	CARDIoGRAMplusC4D	26343387	Mixed	2015	-0.1237	0.01681	1.81E-13	-	167181	43677	123504	48	log OR	CARDIoGRAMplusC4D_MI_Mixed_2015	Vascular
rs72934505	rs143385727	chr2:203718869	chr2:202854146	2	203718869	202854146	A	G	0.9826	0.9251	0.9841	0.8698	0.9857	intron	-	-	ENSG00000163596	ICA1L	Acute myocardial infarction	EFO_0000612	Neale B	UKBB	European	2017	-0.00213	0.0003893	4.50E-08	-	337199	3927	333272	1	risk diff	Neale-B_UKBB_EUR_2017	Vascular
rs72934505	rs143385727	chr2:203718869	chr2:202854146	2	203718869	202854146	A	G	0.9826	0.9251	0.9841	0.8698	0.9857	intron	-	-	ENSG00000163596	ICA1L	Chronic ischaemic heart disease	-	Neale B	UKBB	European	2017	-0.003287	0.0005755	1.12E-08	-	337199	8755	328444	1	risk diff	Neale-B_UKBB_EUR_2017	Vascular
rs72934505	rs143385727	chr2:203718869	chr2:202854146	2	203718869	202854146	A	G	0.9826	0.9251	0.9841	0.8698	0.9857	intron	-	-	ENSG00000163596	ICA1L	Coronary artery disease	EFO_0000378;EFO_0001645	Nelson CP	28714975	Mixed	2017	-0.1167	0.01312	6.34E-19	-	148715	10801	137914	1	log OR	Nelson-CP_CAD_Mixed_2017	Vascular
rs72934505	rs143385727	chr2:203718869	chr2:202854146	2	203718869	202854146	A	G	0.9826	0.9251	0.9841	0.8698	0.9857	intron	-	-	ENSG00000163596	ICA1L	Coronary artery disease	EFO_0000378;EFO_0001645	van der Harst P	29212778	Mixed	2018	-0.08968	0.01064	3.50E-17	-	296525	34541	261984	1	log OR	van-der-Harst-P_CAD-UKBB_Mixed_2018	Vascular
rs72934505	rs143385727	chr2:203718869	chr2:202854146	2	203718869	202854146	A	G	0.9826	0.9251	0.9841	0.8698	0.9857	intron	-	-	ENSG00000163596	ICA1L	Coronary artery disease	EFO_0000378;EFO_0001645	van der Harst P	29212778	Mixed	2018	-0.104	0.0089	7.99E-32	-	547261	122733	424528	2	log OR	van-der-Harst-P_CAD_Mixed_2018	Vascular
rs72934505	rs148442156	chr2:203719028	chr2:202854305	2	203719028	202854305	A	G	0.0174	0.0749	0.0159	0.1302	0.0143	intron	-	-	ENSG00000163596	ICA1L	Coronary artery disease	EFO_0000378;EFO_0001645	CARDIoGRAMplusC4D	26343387	Mixed	2015	0.1334	0.0155	7.38E-18	+	184305	60801	123504	48	log OR	CARDIoGRAMplusC4D_CHD_Mixed_2015	Vascular
rs72934505	rs148442156	chr2:203719028	chr2:202854305	2	203719028	202854305	A	G	0.0174	0.0749	0.0159	0.1302	0.0143	intron	-	-	ENSG00000163596	ICA1L	Myocardial infarction	EFO_0000612	CARDIoGRAMplusC4D	26343387	Mixed	2015	0.1238	0.01681	1.77E-13	+	167181	43677	123504	48	log OR	CARDIoGRAMplusC4D_MI_Mixed_2015	Vascular
rs72934505	rs148442156	chr2:203719028	chr2:202854305	2	203719028	202854305	A	G	0.0174	0.0749	0.0159	0.1302	0.0143	intron	-	-	ENSG00000163596	ICA1L	Coronary artery disease	EFO_0000378;EFO_0001645	Nelson CP	28714975	Mixed	2017	0.1167	0.01312	6.32E-19	+	148715	10801	137914	1	log OR	Nelson-CP_CAD_Mixed_2017	Vascular
rs72934505	rs147100405	chr2:203720774	chr2:202856051	2	203720774	202856051	C	T	0.0174	0.0749	0.0159	0.1302	0.0143	intron	-	-	ENSG00000163596	ICA1L	Coronary artery disease	EFO_0000378;EFO_0001645	CARDIoGRAMplusC4D	26343387	Mixed	2015	0.131	0.01556	3.85E-17	+	184305	60801	123504	48	log OR	CARDIoGRAMplusC4D_CHD_Mixed_2015	Vascular
rs72934505	rs147100405	chr2:203720774	chr2:202856051	2	203720774	202856051	C	T	0.0174	0.0749	0.0159	0.1302	0.0143	intron	-	-	ENSG00000163596	ICA1L	Myocardial infarction	EFO_0000612	CARDIoGRAMplusC4D	26343387	Mixed	2015	0.1209	0.01689	8.16E-13	+	167181	43677	123504	48	log OR	CARDIoGRAMplusC4D_MI_Mixed_2015	Vascular
rs72934505	rs147100405	chr2:203720774	chr2:202856051	2	203720774	202856051	C	T	0.0174	0.0749	0.0159	0.1302	0.0143	intron	-	-	ENSG00000163596	ICA1L	Chronic ischaemic heart disease	-	Neale B	UKBB	European	2017	0.003325	0.0005758	7.72E-09	+	337199	8755	328444	1	risk diff	Neale-B_UKBB_EUR_2017	Vascular
rs72934505	rs147100405	chr2:203720774	chr2:202856051	2	203720774	202856051	C	T	0.0174	0.0749	0.0159	0.1302	0.0143	intron	-	-	ENSG00000163596	ICA1L	Coronary artery disease	EFO_0000378;EFO_0001645	Nelson CP	28714975	Mixed	2017	0.1147	0.01317	3.23E-18	+	148715	10801	137914	1	log OR	Nelson-CP_CAD_Mixed_2017	Vascular
rs72934505	rs147100405	chr2:203720774	chr2:202856051	2	203720774	202856051	C	T	0.0174	0.0749	0.0159	0.1302	0.0143	intron	-	-	ENSG00000163596	ICA1L	Coronary artery disease	EFO_0000378;EFO_0001645	van der Harst P	29212778	Mixed	2018	0.08984	0.01064	3.20E-17	+	296525	34541	261984	1	log OR	van-der-Harst-P_CAD-UKBB_Mixed_2018	Vascular
rs72934505	rs147100405	chr2:203720774	chr2:202856051	2	203720774	202856051	C	T	0.0174	0.0749	0.0159	0.1302	0.0143	intron	-	-	ENSG00000163596	ICA1L	Coronary artery disease	EFO_0000378;EFO_0001645	van der Harst P	29212778	Mixed	2018	0.1032	0.0089	2.74E-31	+	547261	122733	424528	2	log OR	van-der-Harst-P_CAD_Mixed_2018	Vascular
rs72934505	rs115396314	chr2:203721314	chr2:202856591	2	203721314	202856591	C	T	0.9826	0.9251	0.9841	0.8698	0.9857	intron	-	-	ENSG00000163596	ICA1L	Coronary artery disease	EFO_0000378;EFO_0001645	CARDIoGRAMplusC4D	26343387	Mixed	2015	-0.1339	0.01548	5.11E-18	-	184305	60801	123504	48	log OR	CARDIoGRAMplusC4D_CHD_Mixed_2015	Vascular
rs72934505	rs115396314	chr2:203721314	chr2:202856591	2	203721314	202856591	C	T	0.9826	0.9251	0.9841	0.8698	0.9857	intron	-	-	ENSG00000163596	ICA1L	Myocardial infarction	EFO_0000612	CARDIoGRAMplusC4D	26343387	Mixed	2015	-0.1245	0.01679	1.19E-13	-	167181	43677	123504	48	log OR	CARDIoGRAMplusC4D_MI_Mixed_2015	Vascular
rs72934505	rs115396314	chr2:203721314	chr2:202856591	2	203721314	202856591	C	T	0.9826	0.9251	0.9841	0.8698	0.9857	intron	-	-	ENSG00000163596	ICA1L	Acute myocardial infarction	EFO_0000612	Neale B	UKBB	European	2017	-0.002134	0.0003894	4.21E-08	-	337199	3927	333272	1	risk diff	Neale-B_UKBB_EUR_2017	Vascular
rs72934505	rs115396314	chr2:203721314	chr2:202856591	2	203721314	202856591	C	T	0.9826	0.9251	0.9841	0.8698	0.9857	intron	-	-	ENSG00000163596	ICA1L	Chronic ischaemic heart disease	-	Neale B	UKBB	European	2017	-0.003291	0.0005755	1.07E-08	-	337199	8755	328444	1	risk diff	Neale-B_UKBB_EUR_2017	Vascular
rs72934505	rs115396314	chr2:203721314	chr2:202856591	2	203721314	202856591	C	T	0.9826	0.9251	0.9841	0.8698	0.9857	intron	-	-	ENSG00000163596	ICA1L	Coronary artery disease	EFO_0000378;EFO_0001645	Nelson CP	28714975	Mixed	2017	-0.117	0.01311	4.75E-19	-	148715	10801	137914	1	log OR	Nelson-CP_CAD_Mixed_2017	Vascular
rs72934505	rs115396314	chr2:203721314	chr2:202856591	2	203721314	202856591	C	T	0.9826	0.9251	0.9841	0.8698	0.9857	intron	-	-	ENSG00000163596	ICA1L	Coronary artery disease	EFO_0000378;EFO_0001645	van der Harst P	29212778	Mixed	2018	-0.08979	0.01064	3.20E-17	-	296525	34541	261984	1	log OR	van-der-Harst-P_CAD-UKBB_Mixed_2018	Vascular
rs72934505	rs115396314	chr2:203721314	chr2:202856591	2	203721314	202856591	C	T	0.9826	0.9251	0.9841	0.8698	0.9857	intron	-	-	ENSG00000163596	ICA1L	Coronary artery disease	EFO_0000378;EFO_0001645	van der Harst P	29212778	Mixed	2018	-0.1042	0.0089	5.42E-32	-	547261	122733	424528	2	log OR	van-der-Harst-P_CAD_Mixed_2018	Vascular
rs72934505	rs114139737	chr2:203721733	chr2:202857010	2	203721733	202857010	A	T	0.9826	0.9251	0.9841	0.8698	0.9857	intron	-	-	ENSG00000163596	ICA1L	Coronary artery disease	EFO_0000378;EFO_0001645	CARDIoGRAMplusC4D	26343387	Mixed	2015	-0.1335	0.01555	9.00E-18	-	184305	60801	123504	48	log OR	CARDIoGRAMplusC4D_CHD_Mixed_2015	Vascular
rs72934505	rs114139737	chr2:203721733	chr2:202857010	2	203721733	202857010	A	T	0.9826	0.9251	0.9841	0.8698	0.9857	intron	-	-	ENSG00000163596	ICA1L	Myocardial infarction	EFO_0000612	CARDIoGRAMplusC4D	26343387	Mixed	2015	-0.1235	0.01687	2.51E-13	-	167181	43677	123504	48	log OR	CARDIoGRAMplusC4D_MI_Mixed_2015	Vascular
rs72934505	rs114139737	chr2:203721733	chr2:202857010	2	203721733	202857010	A	T	0.9826	0.9251	0.9841	0.8698	0.9857	intron	-	-	ENSG00000163596	ICA1L	Acute myocardial infarction	EFO_0000612	Neale B	UKBB	European	2017	-0.002134	0.0003894	4.21E-08	-	337199	3927	333272	1	risk diff	Neale-B_UKBB_EUR_2017	Vascular
rs72934505	rs114139737	chr2:203721733	chr2:202857010	2	203721733	202857010	A	T	0.9826	0.9251	0.9841	0.8698	0.9857	intron	-	-	ENSG00000163596	ICA1L	Chronic ischaemic heart disease	-	Neale B	UKBB	European	2017	-0.003291	0.0005755	1.07E-08	-	337199	8755	328444	1	risk diff	Neale-B_UKBB_EUR_2017	Vascular
rs72934505	rs114139737	chr2:203721733	chr2:202857010	2	203721733	202857010	A	T	0.9826	0.9251	0.9841	0.8698	0.9857	intron	-	-	ENSG00000163596	ICA1L	Coronary artery disease	EFO_0000378;EFO_0001645	Nelson CP	28714975	Mixed	2017	-0.1166	0.01315	7.93E-19	-	148715	10801	137914	1	log OR	Nelson-CP_CAD_Mixed_2017	Vascular
rs72934505	rs114139737	chr2:203721733	chr2:202857010	2	203721733	202857010	A	T	0.9826	0.9251	0.9841	0.8698	0.9857	intron	-	-	ENSG00000163596	ICA1L	Coronary artery disease	EFO_0000378;EFO_0001645	van der Harst P	29212778	Mixed	2018	-0.08979	0.01064	3.20E-17	-	296525	34541	261984	1	log OR	van-der-Harst-P_CAD-UKBB_Mixed_2018	Vascular
rs72934505	rs114139737	chr2:203721733	chr2:202857010	2	203721733	202857010	A	T	0.9826	0.9251	0.9841	0.8698	0.9857	intron	-	-	ENSG00000163596	ICA1L	Coronary artery disease	EFO_0000378;EFO_0001645	van der Harst P	29212778	Mixed	2018	-0.104	0.0089	8.85E-32	-	547261	122733	424528	2	log OR	van-der-Harst-P_CAD_Mixed_2018	Vascular
rs72934505	rs7605484	chr2:203724495	chr2:202859772	2	203724495	202859772	A	T	0.0174	0.0764	0.0159	0.1292	0.0143	intron	-	-	ENSG00000163596	ICA1L	Coronary artery disease	EFO_0000378;EFO_0001645	CARDIoGRAM	21378990	European	2011	0.1367	0.02079	4.90E-11	+	82553	20809	61744	14	log OR	CARDIoGRAM_CHD_EUR_2011	Vascular
rs72934505	rs7605484	chr2:203724495	chr2:202859772	2	203724495	202859772	A	T	0.0174	0.0764	0.0159	0.1292	0.0143	intron	-	-	ENSG00000163596	ICA1L	Coronary artery disease	EFO_0000378;EFO_0001645	CARDIoGRAMplusC4D	23202125	Mixed	2013	0.1181	0.01449	3.74E-16	+	194427	63746	130681	48	log OR	CARDIoGRAMplusC4D_CHD_Mixed_2013	Vascular
rs72934505	rs7605484	chr2:203724495	chr2:202859772	2	203724495	202859772	A	T	0.0174	0.0764	0.0159	0.1292	0.0143	intron	-	-	ENSG00000163596	ICA1L	Coronary artery disease	EFO_0000378;EFO_0001645	CARDIoGRAMplusC4D	26343387	Mixed	2015	0.1334	0.0155	7.41E-18	+	184305	60801	123504	48	log OR	CARDIoGRAMplusC4D_CHD_Mixed_2015	Vascular
rs72934505	rs7605484	chr2:203724495	chr2:202859772	2	203724495	202859772	A	T	0.0174	0.0764	0.0159	0.1292	0.0143	intron	-	-	ENSG00000163596	ICA1L	Myocardial infarction	EFO_0000612	CARDIoGRAMplusC4D	26343387	Mixed	2015	0.1238	0.01681	1.78E-13	+	167181	43677	123504	48	log OR	CARDIoGRAMplusC4D_MI_Mixed_2015	Vascular
rs72934505	rs7605484	chr2:203724495	chr2:202859772	2	203724495	202859772	A	T	0.0174	0.0764	0.0159	0.1292	0.0143	intron	-	-	ENSG00000163596	ICA1L	Coronary artery disease	EFO_0000378	CARDIoGRAMplusC4D	23202125	Mixed	2013	NA	NA	3.74E-16	NA	194427	-	-	-	-	GRASP	Vascular
rs72934505	rs7605484	chr2:203724495	chr2:202859772	2	203724495	202859772	A	T	0.0174	0.0764	0.0159	0.1292	0.0143	intron	-	-	ENSG00000163596	ICA1L	Coronary artery disease	EFO_0000378;EFO_0001645	Howson JMM	28530674	European	2017	0.1035	0.0131	3.17E-15	+	196808	-	-	-	log OR	Howson-JMM_CHD_EUR_2017	Vascular
rs72934505	rs7605484	chr2:203724495	chr2:202859772	2	203724495	202859772	A	T	0.0174	0.0764	0.0159	0.1292	0.0143	intron	-	-	ENSG00000163596	ICA1L	Coronary artery disease	EFO_0000378;EFO_0001645	Howson JMM	28530674	Mixed	2017	0.1032	0.013	2.02E-15	+	209496	-	-	-	log OR	Howson-JMM_CHD_EUR_2017	Vascular
rs72934505	rs7605484	chr2:203724495	chr2:202859772	2	203724495	202859772	A	T	0.0174	0.0764	0.0159	0.1292	0.0143	intron	-	-	ENSG00000163596	ICA1L	Acute myocardial infarction	EFO_0000612	Neale B	UKBB	European	2017	0.002188	0.0003919	2.34E-08	+	337199	3927	333272	1	risk diff	Neale-B_UKBB_EUR_2017	Vascular
rs72934505	rs7605484	chr2:203724495	chr2:202859772	2	203724495	202859772	A	T	0.0174	0.0764	0.0159	0.1292	0.0143	intron	-	-	ENSG00000163596	ICA1L	Chronic ischaemic heart disease	-	Neale B	UKBB	European	2017	0.003307	0.0005792	1.13E-08	+	337199	8755	328444	1	risk diff	Neale-B_UKBB_EUR_2017	Vascular
rs72934505	rs7605484	chr2:203724495	chr2:202859772	2	203724495	202859772	A	T	0.0174	0.0764	0.0159	0.1292	0.0143	intron	-	-	ENSG00000163596	ICA1L	Coronary artery disease	EFO_0000378;EFO_0001645	Nelson CP	28714975	Mixed	2017	0.1169	0.01313	5.81E-19	+	148715	10801	137914	1	log OR	Nelson-CP_CAD_Mixed_2017	Vascular
rs72934505	rs7605484	chr2:203724495	chr2:202859772	2	203724495	202859772	A	T	0.0174	0.0764	0.0159	0.1292	0.0143	intron	-	-	ENSG00000163596	ICA1L	Coronary artery disease	EFO_0000378;EFO_0001645	van der Harst P	29212778	Mixed	2018	0.0903	0.01071	3.40E-17	+	296525	34541	261984	1	log OR	van-der-Harst-P_CAD-UKBB_Mixed_2018	Vascular
rs72934505	rs7605484	chr2:203724495	chr2:202859772	2	203724495	202859772	A	T	0.0174	0.0764	0.0159	0.1292	0.0143	intron	-	-	ENSG00000163596	ICA1L	Coronary artery disease	EFO_0000378;EFO_0001645	van der Harst P	29212778	Mixed	2018	0.0956	0.0083	1.86E-30	+	547261	122733	424528	2	log OR	van-der-Harst-P_CAD_Mixed_2018	Vascular
rs76122535	rs7605484	chr2:203724495	chr2:202859772	2	203724495	202859772	A	T	0.0174	0.0764	0.0159	0.1292	0.0143	intron	-	-	ENSG00000163596	ICA1L	Coronary artery disease	EFO_0000378;EFO_0001645	CARDIoGRAM	21378990	European	2011	0.1367	0.02079	4.90E-11	+	82553	20809	61744	14	log OR	CARDIoGRAM_CHD_EUR_2011	Vascular
rs76122535	rs7605484	chr2:203724495	chr2:202859772	2	203724495	202859772	A	T	0.0174	0.0764	0.0159	0.1292	0.0143	intron	-	-	ENSG00000163596	ICA1L	Coronary artery disease	EFO_0000378;EFO_0001645	CARDIoGRAMplusC4D	23202125	Mixed	2013	0.1181	0.01449	3.74E-16	+	194427	63746	130681	48	log OR	CARDIoGRAMplusC4D_CHD_Mixed_2013	Vascular
rs76122535	rs7605484	chr2:203724495	chr2:202859772	2	203724495	202859772	A	T	0.0174	0.0764	0.0159	0.1292	0.0143	intron	-	-	ENSG00000163596	ICA1L	Coronary artery disease	EFO_0000378;EFO_0001645	CARDIoGRAMplusC4D	26343387	Mixed	2015	0.1334	0.0155	7.41E-18	+	184305	60801	123504	48	log OR	CARDIoGRAMplusC4D_CHD_Mixed_2015	Vascular
rs76122535	rs7605484	chr2:203724495	chr2:202859772	2	203724495	202859772	A	T	0.0174	0.0764	0.0159	0.1292	0.0143	intron	-	-	ENSG00000163596	ICA1L	Myocardial infarction	EFO_0000612	CARDIoGRAMplusC4D	26343387	Mixed	2015	0.1238	0.01681	1.78E-13	+	167181	43677	123504	48	log OR	CARDIoGRAMplusC4D_MI_Mixed_2015	Vascular
rs76122535	rs7605484	chr2:203724495	chr2:202859772	2	203724495	202859772	A	T	0.0174	0.0764	0.0159	0.1292	0.0143	intron	-	-	ENSG00000163596	ICA1L	Coronary artery disease	EFO_0000378	CARDIoGRAMplusC4D	23202125	Mixed	2013	NA	NA	3.74E-16	NA	194427	-	-	-	-	GRASP	Vascular
rs76122535	rs7605484	chr2:203724495	chr2:202859772	2	203724495	202859772	A	T	0.0174	0.0764	0.0159	0.1292	0.0143	intron	-	-	ENSG00000163596	ICA1L	Coronary artery disease	EFO_0000378;EFO_0001645	Howson JMM	28530674	European	2017	0.1035	0.0131	3.17E-15	+	196808	-	-	-	log OR	Howson-JMM_CHD_EUR_2017	Vascular
rs76122535	rs7605484	chr2:203724495	chr2:202859772	2	203724495	202859772	A	T	0.0174	0.0764	0.0159	0.1292	0.0143	intron	-	-	ENSG00000163596	ICA1L	Coronary artery disease	EFO_0000378;EFO_0001645	Howson JMM	28530674	Mixed	2017	0.1032	0.013	2.02E-15	+	209496	-	-	-	log OR	Howson-JMM_CHD_EUR_2017	Vascular
rs76122535	rs7605484	chr2:203724495	chr2:202859772	2	203724495	202859772	A	T	0.0174	0.0764	0.0159	0.1292	0.0143	intron	-	-	ENSG00000163596	ICA1L	Acute myocardial infarction	EFO_0000612	Neale B	UKBB	European	2017	0.002188	0.0003919	2.34E-08	+	337199	3927	333272	1	risk diff	Neale-B_UKBB_EUR_2017	Vascular
rs76122535	rs7605484	chr2:203724495	chr2:202859772	2	203724495	202859772	A	T	0.0174	0.0764	0.0159	0.1292	0.0143	intron	-	-	ENSG00000163596	ICA1L	Chronic ischaemic heart disease	-	Neale B	UKBB	European	2017	0.003307	0.0005792	1.13E-08	+	337199	8755	328444	1	risk diff	Neale-B_UKBB_EUR_2017	Vascular
rs76122535	rs7605484	chr2:203724495	chr2:202859772	2	203724495	202859772	A	T	0.0174	0.0764	0.0159	0.1292	0.0143	intron	-	-	ENSG00000163596	ICA1L	Coronary artery disease	EFO_0000378;EFO_0001645	Nelson CP	28714975	Mixed	2017	0.1169	0.01313	5.81E-19	+	148715	10801	137914	1	log OR	Nelson-CP_CAD_Mixed_2017	Vascular
rs76122535	rs7605484	chr2:203724495	chr2:202859772	2	203724495	202859772	A	T	0.0174	0.0764	0.0159	0.1292	0.0143	intron	-	-	ENSG00000163596	ICA1L	Coronary artery disease	EFO_0000378;EFO_0001645	van der Harst P	29212778	Mixed	2018	0.0903	0.01071	3.40E-17	+	296525	34541	261984	1	log OR	van-der-Harst-P_CAD-UKBB_Mixed_2018	Vascular
rs76122535	rs7605484	chr2:203724495	chr2:202859772	2	203724495	202859772	A	T	0.0174	0.0764	0.0159	0.1292	0.0143	intron	-	-	ENSG00000163596	ICA1L	Coronary artery disease	EFO_0000378;EFO_0001645	van der Harst P	29212778	Mixed	2018	0.0956	0.0083	1.86E-30	+	547261	122733	424528	2	log OR	van-der-Harst-P_CAD_Mixed_2018	Vascular
rs72934505	rs115130739	chr2:203725677	chr2:202860954	2	203725677	202860954	A	G	0.9826	0.9251	0.9841	0.8698	0.9857	intron	-	-	ENSG00000163596	ICA1L	Coronary artery disease	EFO_0000378;EFO_0001645	CARDIoGRAMplusC4D	26343387	Mixed	2015	-0.1349	0.016	3.38E-17	-	184305	60801	123504	48	log OR	CARDIoGRAMplusC4D_CHD_Mixed_2015	Vascular
rs72934505	rs115130739	chr2:203725677	chr2:202860954	2	203725677	202860954	A	G	0.9826	0.9251	0.9841	0.8698	0.9857	intron	-	-	ENSG00000163596	ICA1L	Myocardial infarction	EFO_0000612	CARDIoGRAMplusC4D	26343387	Mixed	2015	-0.124	0.01739	9.75E-13	-	167181	43677	123504	48	log OR	CARDIoGRAMplusC4D_MI_Mixed_2015	Vascular
rs72934505	rs115130739	chr2:203725677	chr2:202860954	2	203725677	202860954	A	G	0.9826	0.9251	0.9841	0.8698	0.9857	intron	-	-	ENSG00000163596	ICA1L	Acute myocardial infarction	EFO_0000612	Neale B	UKBB	European	2017	-0.002134	0.0003894	4.21E-08	-	337199	3927	333272	1	risk diff	Neale-B_UKBB_EUR_2017	Vascular
rs72934505	rs115130739	chr2:203725677	chr2:202860954	2	203725677	202860954	A	G	0.9826	0.9251	0.9841	0.8698	0.9857	intron	-	-	ENSG00000163596	ICA1L	Chronic ischaemic heart disease	-	Neale B	UKBB	European	2017	-0.003291	0.0005755	1.08E-08	-	337199	8755	328444	1	risk diff	Neale-B_UKBB_EUR_2017	Vascular
rs72934505	rs115130739	chr2:203725677	chr2:202860954	2	203725677	202860954	A	G	0.9826	0.9251	0.9841	0.8698	0.9857	intron	-	-	ENSG00000163596	ICA1L	Coronary artery disease	EFO_0000378;EFO_0001645	Nelson CP	28714975	Mixed	2017	-0.1175	0.01344	2.49E-18	-	148715	10801	137914	1	log OR	Nelson-CP_CAD_Mixed_2017	Vascular
rs72934505	rs115130739	chr2:203725677	chr2:202860954	2	203725677	202860954	A	G	0.9826	0.9251	0.9841	0.8698	0.9857	intron	-	-	ENSG00000163596	ICA1L	Coronary artery disease	EFO_0000378;EFO_0001645	van der Harst P	29212778	Mixed	2018	-0.0898	0.01064	3.20E-17	-	296525	34541	261984	1	log OR	van-der-Harst-P_CAD-UKBB_Mixed_2018	Vascular
rs72934505	rs115130739	chr2:203725677	chr2:202860954	2	203725677	202860954	A	G	0.9826	0.9251	0.9841	0.8698	0.9857	intron	-	-	ENSG00000163596	ICA1L	Coronary artery disease	EFO_0000378;EFO_0001645	van der Harst P	29212778	Mixed	2018	-0.1039	0.0089	3.48E-31	-	547261	122733	424528	2	log OR	van-der-Harst-P_CAD_Mixed_2018	Vascular
rs72934505	rs115827549	chr2:203725678	chr2:202860955	2	203725678	202860955	A	C	0.9826	0.9251	0.9841	0.8698	0.9857	-	-	-	-	-	Coronary artery disease	EFO_0000378;EFO_0001645	CARDIoGRAMplusC4D	26343387	Mixed	2015	-0.1349	0.01596	2.84E-17	-	184305	60801	123504	48	log OR	CARDIoGRAMplusC4D_CHD_Mixed_2015	Vascular
rs72934505	rs115827549	chr2:203725678	chr2:202860955	2	203725678	202860955	A	C	0.9826	0.9251	0.9841	0.8698	0.9857	-	-	-	-	-	Myocardial infarction	EFO_0000612	CARDIoGRAMplusC4D	26343387	Mixed	2015	-0.1241	0.01735	8.47E-13	-	167181	43677	123504	48	log OR	CARDIoGRAMplusC4D_MI_Mixed_2015	Vascular
rs72934505	rs115827549	chr2:203725678	chr2:202860955	2	203725678	202860955	A	C	0.9826	0.9251	0.9841	0.8698	0.9857	-	-	-	-	-	Acute myocardial infarction	EFO_0000612	Neale B	UKBB	European	2017	-0.002134	0.0003894	4.21E-08	-	337199	3927	333272	1	risk diff	Neale-B_UKBB_EUR_2017	Vascular
rs72934505	rs115827549	chr2:203725678	chr2:202860955	2	203725678	202860955	A	C	0.9826	0.9251	0.9841	0.8698	0.9857	-	-	-	-	-	Chronic ischaemic heart disease	-	Neale B	UKBB	European	2017	-0.003291	0.0005755	1.08E-08	-	337199	8755	328444	1	risk diff	Neale-B_UKBB_EUR_2017	Vascular
rs72934505	rs115827549	chr2:203725678	chr2:202860955	2	203725678	202860955	A	C	0.9826	0.9251	0.9841	0.8698	0.9857	-	-	-	-	-	Coronary artery disease	EFO_0000378;EFO_0001645	Nelson CP	28714975	Mixed	2017	-0.1176	0.01342	2.13E-18	-	148715	10801	137914	1	log OR	Nelson-CP_CAD_Mixed_2017	Vascular
rs72934505	rs115827549	chr2:203725678	chr2:202860955	2	203725678	202860955	A	C	0.9826	0.9251	0.9841	0.8698	0.9857	-	-	-	-	-	Coronary artery disease	EFO_0000378;EFO_0001645	van der Harst P	29212778	Mixed	2018	-0.0898	0.01064	3.20E-17	-	296525	34541	261984	1	log OR	van-der-Harst-P_CAD-UKBB_Mixed_2018	Vascular
rs72934505	rs115827549	chr2:203725678	chr2:202860955	2	203725678	202860955	A	C	0.9826	0.9251	0.9841	0.8698	0.9857	-	-	-	-	-	Coronary artery disease	EFO_0000378;EFO_0001645	van der Harst P	29212778	Mixed	2018	-0.104	0.0089	2.97E-31	-	547261	122733	424528	2	log OR	van-der-Harst-P_CAD_Mixed_2018	Vascular
rs72934505	rs145643482	chr2:203725835	chr2:202861112	2	203725835	202861112	C	T	0.9864	0.9251	0.9841	0.8698	0.9857	intron	-	-	ENSG00000163596	ICA1L	Coronary artery disease	EFO_0000378;EFO_0001645	CARDIoGRAMplusC4D	26343387	Mixed	2015	-0.1337	0.01554	7.56E-18	-	184305	60801	123504	48	log OR	CARDIoGRAMplusC4D_CHD_Mixed_2015	Vascular
rs72934505	rs145643482	chr2:203725835	chr2:202861112	2	203725835	202861112	C	T	0.9864	0.9251	0.9841	0.8698	0.9857	intron	-	-	ENSG00000163596	ICA1L	Myocardial infarction	EFO_0000612	CARDIoGRAMplusC4D	26343387	Mixed	2015	-0.1243	0.01685	1.65E-13	-	167181	43677	123504	48	log OR	CARDIoGRAMplusC4D_MI_Mixed_2015	Vascular
rs72934505	rs145643482	chr2:203725835	chr2:202861112	2	203725835	202861112	C	T	0.9864	0.9251	0.9841	0.8698	0.9857	intron	-	-	ENSG00000163596	ICA1L	Acute myocardial infarction	EFO_0000612	Neale B	UKBB	European	2017	-0.002134	0.0003894	4.21E-08	-	337199	3927	333272	1	risk diff	Neale-B_UKBB_EUR_2017	Vascular
rs72934505	rs145643482	chr2:203725835	chr2:202861112	2	203725835	202861112	C	T	0.9864	0.9251	0.9841	0.8698	0.9857	intron	-	-	ENSG00000163596	ICA1L	Chronic ischaemic heart disease	-	Neale B	UKBB	European	2017	-0.003291	0.0005755	1.08E-08	-	337199	8755	328444	1	risk diff	Neale-B_UKBB_EUR_2017	Vascular
rs72934505	rs145643482	chr2:203725835	chr2:202861112	2	203725835	202861112	C	T	0.9864	0.9251	0.9841	0.8698	0.9857	intron	-	-	ENSG00000163596	ICA1L	Coronary artery disease	EFO_0000378;EFO_0001645	Nelson CP	28714975	Mixed	2017	-0.1168	0.01314	6.47E-19	-	148715	10801	137914	1	log OR	Nelson-CP_CAD_Mixed_2017	Vascular
rs72934505	rs145643482	chr2:203725835	chr2:202861112	2	203725835	202861112	C	T	0.9864	0.9251	0.9841	0.8698	0.9857	intron	-	-	ENSG00000163596	ICA1L	Coronary artery disease	EFO_0000378;EFO_0001645	van der Harst P	29212778	Mixed	2018	-0.0898	0.01064	3.20E-17	-	296525	34541	261984	1	log OR	van-der-Harst-P_CAD-UKBB_Mixed_2018	Vascular
rs72934505	rs145643482	chr2:203725835	chr2:202861112	2	203725835	202861112	C	T	0.9864	0.9251	0.9841	0.8698	0.9857	intron	-	-	ENSG00000163596	ICA1L	Coronary artery disease	EFO_0000378;EFO_0001645	van der Harst P	29212778	Mixed	2018	-0.1041	0.0089	7.57E-32	-	547261	122733	424528	2	log OR	van-der-Harst-P_CAD_Mixed_2018	Vascular
rs72934505	rs72934725	chr2:203725983	chr2:202861260	2	203725983	202861260	C	T	0.0174	0.0749	0.0159	0.1302	0.0143	intron	-	-	ENSG00000163596	ICA1L	Coronary artery disease	EFO_0000378;EFO_0001645	CARDIoGRAMplusC4D	26343387	Mixed	2015	0.1337	0.01551	6.68E-18	+	184305	60801	123504	48	log OR	CARDIoGRAMplusC4D_CHD_Mixed_2015	Vascular
rs72934505	rs72934725	chr2:203725983	chr2:202861260	2	203725983	202861260	C	T	0.0174	0.0749	0.0159	0.1302	0.0143	intron	-	-	ENSG00000163596	ICA1L	Myocardial infarction	EFO_0000612	CARDIoGRAMplusC4D	26343387	Mixed	2015	0.124	0.01683	1.71E-13	+	167181	43677	123504	48	log OR	CARDIoGRAMplusC4D_MI_Mixed_2015	Vascular
rs72934505	rs72934725	chr2:203725983	chr2:202861260	2	203725983	202861260	C	T	0.0174	0.0749	0.0159	0.1302	0.0143	intron	-	-	ENSG00000163596	ICA1L	Acute myocardial infarction	EFO_0000612	Neale B	UKBB	European	2017	0.002134	0.0003894	4.21E-08	+	337199	3927	333272	1	risk diff	Neale-B_UKBB_EUR_2017	Vascular
rs72934505	rs72934725	chr2:203725983	chr2:202861260	2	203725983	202861260	C	T	0.0174	0.0749	0.0159	0.1302	0.0143	intron	-	-	ENSG00000163596	ICA1L	Chronic ischaemic heart disease	-	Neale B	UKBB	European	2017	0.003291	0.0005755	1.08E-08	+	337199	8755	328444	1	risk diff	Neale-B_UKBB_EUR_2017	Vascular
rs72934505	rs72934725	chr2:203725983	chr2:202861260	2	203725983	202861260	C	T	0.0174	0.0749	0.0159	0.1302	0.0143	intron	-	-	ENSG00000163596	ICA1L	Coronary artery disease	EFO_0000378;EFO_0001645	Nelson CP	28714975	Mixed	2017	0.1168	0.01313	5.91E-19	+	148715	10801	137914	1	log OR	Nelson-CP_CAD_Mixed_2017	Vascular
rs72934505	rs72934725	chr2:203725983	chr2:202861260	2	203725983	202861260	C	T	0.0174	0.0749	0.0159	0.1302	0.0143	intron	-	-	ENSG00000163596	ICA1L	Coronary artery disease	EFO_0000378;EFO_0001645	van der Harst P	29212778	Mixed	2018	0.0898	0.01064	3.20E-17	+	296525	34541	261984	1	log OR	van-der-Harst-P_CAD-UKBB_Mixed_2018	Vascular
rs72934505	rs72934725	chr2:203725983	chr2:202861260	2	203725983	202861260	C	T	0.0174	0.0749	0.0159	0.1302	0.0143	intron	-	-	ENSG00000163596	ICA1L	Coronary artery disease	EFO_0000378;EFO_0001645	van der Harst P	29212778	Mixed	2018	0.1041	0.0089	6.75E-32	+	547261	122733	424528	2	log OR	van-der-Harst-P_CAD_Mixed_2018	Vascular
rs72934505	rs140606214	chr2:203726501	chr2:202861778	2	203726501	202861778	C	G	0.0136	0.0749	0.0159	0.1302	0.0143	intron	-	-	ENSG00000163596	ICA1L	Coronary artery disease	EFO_0000378;EFO_0001645	CARDIoGRAMplusC4D	26343387	Mixed	2015	0.1327	0.01582	4.80E-17	+	184305	60801	123504	48	log OR	CARDIoGRAMplusC4D_CHD_Mixed_2015	Vascular
rs72934505	rs140606214	chr2:203726501	chr2:202861778	2	203726501	202861778	C	G	0.0136	0.0749	0.0159	0.1302	0.0143	intron	-	-	ENSG00000163596	ICA1L	Myocardial infarction	EFO_0000612	CARDIoGRAMplusC4D	26343387	Mixed	2015	0.1231	0.01718	7.83E-13	+	167181	43677	123504	48	log OR	CARDIoGRAMplusC4D_MI_Mixed_2015	Vascular
rs72934505	rs140606214	chr2:203726501	chr2:202861778	2	203726501	202861778	C	G	0.0136	0.0749	0.0159	0.1302	0.0143	intron	-	-	ENSG00000163596	ICA1L	Acute myocardial infarction	EFO_0000612	Neale B	UKBB	European	2017	0.002134	0.0003894	4.21E-08	+	337199	3927	333272	1	risk diff	Neale-B_UKBB_EUR_2017	Vascular
rs72934505	rs140606214	chr2:203726501	chr2:202861778	2	203726501	202861778	C	G	0.0136	0.0749	0.0159	0.1302	0.0143	intron	-	-	ENSG00000163596	ICA1L	Chronic ischaemic heart disease	-	Neale B	UKBB	European	2017	0.003291	0.0005755	1.08E-08	+	337199	8755	328444	1	risk diff	Neale-B_UKBB_EUR_2017	Vascular
rs72934505	rs140606214	chr2:203726501	chr2:202861778	2	203726501	202861778	C	G	0.0136	0.0749	0.0159	0.1302	0.0143	intron	-	-	ENSG00000163596	ICA1L	Coronary artery disease	EFO_0000378;EFO_0001645	Nelson CP	28714975	Mixed	2017	0.1154	0.01338	6.65E-18	+	148715	10801	137914	1	log OR	Nelson-CP_CAD_Mixed_2017	Vascular
rs72934505	rs140606214	chr2:203726501	chr2:202861778	2	203726501	202861778	C	G	0.0136	0.0749	0.0159	0.1302	0.0143	intron	-	-	ENSG00000163596	ICA1L	Coronary artery disease	EFO_0000378;EFO_0001645	van der Harst P	29212778	Mixed	2018	0.0898	0.01064	3.20E-17	+	296525	34541	261984	1	log OR	van-der-Harst-P_CAD-UKBB_Mixed_2018	Vascular
rs72934505	rs140606214	chr2:203726501	chr2:202861778	2	203726501	202861778	C	G	0.0136	0.0749	0.0159	0.1302	0.0143	intron	-	-	ENSG00000163596	ICA1L	Coronary artery disease	EFO_0000378;EFO_0001645	van der Harst P	29212778	Mixed	2018	0.1034	0.0089	3.96E-31	+	547261	122733	424528	2	log OR	van-der-Harst-P_CAD_Mixed_2018	Vascular
rs72934505	rs145664840	chr2:203726502	chr2:202861779	2	203726502	202861779	A	G	0.0136	0.0749	0.0159	0.1302	0.0143	-	-	-	-	-	Coronary artery disease	EFO_0000378;EFO_0001645	CARDIoGRAMplusC4D	26343387	Mixed	2015	0.1338	0.01581	2.61E-17	+	184305	60801	123504	48	log OR	CARDIoGRAMplusC4D_CHD_Mixed_2015	Vascular
rs72934505	rs145664840	chr2:203726502	chr2:202861779	2	203726502	202861779	A	G	0.0136	0.0749	0.0159	0.1302	0.0143	-	-	-	-	-	Myocardial infarction	EFO_0000612	CARDIoGRAMplusC4D	26343387	Mixed	2015	0.1236	0.01717	6.20E-13	+	167181	43677	123504	48	log OR	CARDIoGRAMplusC4D_MI_Mixed_2015	Vascular
rs72934505	rs145664840	chr2:203726502	chr2:202861779	2	203726502	202861779	A	G	0.0136	0.0749	0.0159	0.1302	0.0143	-	-	-	-	-	Acute myocardial infarction	EFO_0000612	Neale B	UKBB	European	2017	0.002145	0.0003901	3.84E-08	+	337199	3927	333272	1	risk diff	Neale-B_UKBB_EUR_2017	Vascular
rs72934505	rs145664840	chr2:203726502	chr2:202861779	2	203726502	202861779	A	G	0.0136	0.0749	0.0159	0.1302	0.0143	-	-	-	-	-	Chronic ischaemic heart disease	-	Neale B	UKBB	European	2017	0.003294	0.0005767	1.12E-08	+	337199	8755	328444	1	risk diff	Neale-B_UKBB_EUR_2017	Vascular
rs72934505	rs145664840	chr2:203726502	chr2:202861779	2	203726502	202861779	A	G	0.0136	0.0749	0.0159	0.1302	0.0143	-	-	-	-	-	Coronary artery disease	EFO_0000378;EFO_0001645	Nelson CP	28714975	Mixed	2017	0.1162	0.01338	4.01E-18	+	148715	10801	137914	1	log OR	Nelson-CP_CAD_Mixed_2017	Vascular
rs72934505	rs145664840	chr2:203726502	chr2:202861779	2	203726502	202861779	A	G	0.0136	0.0749	0.0159	0.1302	0.0143	-	-	-	-	-	Coronary artery disease	EFO_0000378;EFO_0001645	van der Harst P	29212778	Mixed	2018	0.08955	0.01066	4.50E-17	+	296525	34541	261984	1	log OR	van-der-Harst-P_CAD-UKBB_Mixed_2018	Vascular
rs72934505	rs145664840	chr2:203726502	chr2:202861779	2	203726502	202861779	A	G	0.0136	0.0749	0.0159	0.1302	0.0143	-	-	-	-	-	Coronary artery disease	EFO_0000378;EFO_0001645	van der Harst P	29212778	Mixed	2018	0.1036	0.0089	3.56E-31	+	547261	122733	424528	2	log OR	van-der-Harst-P_CAD_Mixed_2018	Vascular
rs72934505	rs150559122	chr2:203728447	chr2:202863724	2	203728447	202863724	A	G	0.0174	0.0749	0.0159	0.1302	0.0143	intron	-	-	ENSG00000163596	ICA1L	Coronary artery disease	EFO_0000378;EFO_0001645	CARDIoGRAMplusC4D	26343387	Mixed	2015	0.1336	0.0155	6.73E-18	+	184305	60801	123504	48	log OR	CARDIoGRAMplusC4D_CHD_Mixed_2015	Vascular
rs72934505	rs150559122	chr2:203728447	chr2:202863724	2	203728447	202863724	A	G	0.0174	0.0749	0.0159	0.1302	0.0143	intron	-	-	ENSG00000163596	ICA1L	Myocardial infarction	EFO_0000612	CARDIoGRAMplusC4D	26343387	Mixed	2015	0.1239	0.01682	1.72E-13	+	167181	43677	123504	48	log OR	CARDIoGRAMplusC4D_MI_Mixed_2015	Vascular
rs72934505	rs150559122	chr2:203728447	chr2:202863724	2	203728447	202863724	A	G	0.0174	0.0749	0.0159	0.1302	0.0143	intron	-	-	ENSG00000163596	ICA1L	Acute myocardial infarction	EFO_0000612	Neale B	UKBB	European	2017	0.002134	0.0003894	4.21E-08	+	337199	3927	333272	1	risk diff	Neale-B_UKBB_EUR_2017	Vascular
rs72934505	rs150559122	chr2:203728447	chr2:202863724	2	203728447	202863724	A	G	0.0174	0.0749	0.0159	0.1302	0.0143	intron	-	-	ENSG00000163596	ICA1L	Chronic ischaemic heart disease	-	Neale B	UKBB	European	2017	0.00329	0.0005755	1.09E-08	+	337199	8755	328444	1	risk diff	Neale-B_UKBB_EUR_2017	Vascular
rs72934505	rs150559122	chr2:203728447	chr2:202863724	2	203728447	202863724	A	G	0.0174	0.0749	0.0159	0.1302	0.0143	intron	-	-	ENSG00000163596	ICA1L	Coronary artery disease	EFO_0000378;EFO_0001645	Nelson CP	28714975	Mixed	2017	0.1168	0.01312	5.90E-19	+	148715	10801	137914	1	log OR	Nelson-CP_CAD_Mixed_2017	Vascular
rs72934505	rs150559122	chr2:203728447	chr2:202863724	2	203728447	202863724	A	G	0.0174	0.0749	0.0159	0.1302	0.0143	intron	-	-	ENSG00000163596	ICA1L	Coronary artery disease	EFO_0000378;EFO_0001645	van der Harst P	29212778	Mixed	2018	0.08981	0.01064	3.20E-17	+	296525	34541	261984	1	log OR	van-der-Harst-P_CAD-UKBB_Mixed_2018	Vascular
rs72934505	rs150559122	chr2:203728447	chr2:202863724	2	203728447	202863724	A	G	0.0174	0.0749	0.0159	0.1302	0.0143	intron	-	-	ENSG00000163596	ICA1L	Coronary artery disease	EFO_0000378;EFO_0001645	van der Harst P	29212778	Mixed	2018	0.1041	0.0089	6.67E-32	+	547261	122733	424528	2	log OR	van-der-Harst-P_CAD_Mixed_2018	Vascular
rs72934505	rs147361301	chr2:203729177	chr2:202864454	2	203729177	202864454	C	G	0.9826	0.9251	0.9841	0.8698	0.9857	intron	-	-	ENSG00000163596	ICA1L	Coronary artery disease	EFO_0000378;EFO_0001645	CARDIoGRAMplusC4D	26343387	Mixed	2015	-0.1336	0.0155	6.68E-18	-	184305	60801	123504	48	log OR	CARDIoGRAMplusC4D_CHD_Mixed_2015	Vascular
rs72934505	rs147361301	chr2:203729177	chr2:202864454	2	203729177	202864454	C	G	0.9826	0.9251	0.9841	0.8698	0.9857	intron	-	-	ENSG00000163596	ICA1L	Myocardial infarction	EFO_0000612	CARDIoGRAMplusC4D	26343387	Mixed	2015	-0.124	0.01681	1.66E-13	-	167181	43677	123504	48	log OR	CARDIoGRAMplusC4D_MI_Mixed_2015	Vascular
rs72934505	rs147361301	chr2:203729177	chr2:202864454	2	203729177	202864454	C	G	0.9826	0.9251	0.9841	0.8698	0.9857	intron	-	-	ENSG00000163596	ICA1L	Acute myocardial infarction	EFO_0000612	Neale B	UKBB	European	2017	-0.002134	0.0003894	4.21E-08	-	337199	3927	333272	1	risk diff	Neale-B_UKBB_EUR_2017	Vascular
rs72934505	rs147361301	chr2:203729177	chr2:202864454	2	203729177	202864454	C	G	0.9826	0.9251	0.9841	0.8698	0.9857	intron	-	-	ENSG00000163596	ICA1L	Chronic ischaemic heart disease	-	Neale B	UKBB	European	2017	-0.00329	0.0005755	1.09E-08	-	337199	8755	328444	1	risk diff	Neale-B_UKBB_EUR_2017	Vascular
rs72934505	rs147361301	chr2:203729177	chr2:202864454	2	203729177	202864454	C	G	0.9826	0.9251	0.9841	0.8698	0.9857	intron	-	-	ENSG00000163596	ICA1L	Coronary artery disease	EFO_0000378;EFO_0001645	Nelson CP	28714975	Mixed	2017	-0.1168	0.01312	5.86E-19	-	148715	10801	137914	1	log OR	Nelson-CP_CAD_Mixed_2017	Vascular
rs72934505	rs147361301	chr2:203729177	chr2:202864454	2	203729177	202864454	C	G	0.9826	0.9251	0.9841	0.8698	0.9857	intron	-	-	ENSG00000163596	ICA1L	Coronary artery disease	EFO_0000378;EFO_0001645	van der Harst P	29212778	Mixed	2018	-0.08981	0.01064	3.20E-17	-	296525	34541	261984	1	log OR	van-der-Harst-P_CAD-UKBB_Mixed_2018	Vascular
rs72934505	rs147361301	chr2:203729177	chr2:202864454	2	203729177	202864454	C	G	0.9826	0.9251	0.9841	0.8698	0.9857	intron	-	-	ENSG00000163596	ICA1L	Coronary artery disease	EFO_0000378;EFO_0001645	van der Harst P	29212778	Mixed	2018	-0.1041	0.0089	6.63E-32	-	547261	122733	424528	2	log OR	van-der-Harst-P_CAD_Mixed_2018	Vascular
rs72934505	rs144997119	chr2:203729763	chr2:202865040	2	203729763	202865040	A	G	0.0174	0.0749	0.0159	0.1332	0.0143	intron	-	-	ENSG00000163596	ICA1L	Coronary artery disease	EFO_0000378;EFO_0001645	CARDIoGRAMplusC4D	26343387	Mixed	2015	0.133	0.0155	9.33E-18	+	184305	60801	123504	48	log OR	CARDIoGRAMplusC4D_CHD_Mixed_2015	Vascular
rs72934505	rs144997119	chr2:203729763	chr2:202865040	2	203729763	202865040	A	G	0.0174	0.0749	0.0159	0.1332	0.0143	intron	-	-	ENSG00000163596	ICA1L	Myocardial infarction	EFO_0000612	CARDIoGRAMplusC4D	26343387	Mixed	2015	0.1232	0.01681	2.33E-13	+	167181	43677	123504	48	log OR	CARDIoGRAMplusC4D_MI_Mixed_2015	Vascular
rs72934505	rs144997119	chr2:203729763	chr2:202865040	2	203729763	202865040	A	G	0.0174	0.0749	0.0159	0.1332	0.0143	intron	-	-	ENSG00000163596	ICA1L	Acute myocardial infarction	EFO_0000612	Neale B	UKBB	European	2017	0.002134	0.0003894	4.22E-08	+	337199	3927	333272	1	risk diff	Neale-B_UKBB_EUR_2017	Vascular
rs72934505	rs144997119	chr2:203729763	chr2:202865040	2	203729763	202865040	A	G	0.0174	0.0749	0.0159	0.1332	0.0143	intron	-	-	ENSG00000163596	ICA1L	Chronic ischaemic heart disease	-	Neale B	UKBB	European	2017	0.00329	0.0005755	1.09E-08	+	337199	8755	328444	1	risk diff	Neale-B_UKBB_EUR_2017	Vascular
rs72934505	rs144997119	chr2:203729763	chr2:202865040	2	203729763	202865040	A	G	0.0174	0.0749	0.0159	0.1332	0.0143	intron	-	-	ENSG00000163596	ICA1L	Coronary artery disease	EFO_0000378;EFO_0001645	Nelson CP	28714975	Mixed	2017	0.1162	0.01313	9.42E-19	+	148715	10801	137914	1	log OR	Nelson-CP_CAD_Mixed_2017	Vascular
rs72934505	rs144997119	chr2:203729763	chr2:202865040	2	203729763	202865040	A	G	0.0174	0.0749	0.0159	0.1332	0.0143	intron	-	-	ENSG00000163596	ICA1L	Coronary artery disease	EFO_0000378;EFO_0001645	van der Harst P	29212778	Mixed	2018	0.0898	0.01064	3.20E-17	+	296525	34541	261984	1	log OR	van-der-Harst-P_CAD-UKBB_Mixed_2018	Vascular
rs72934505	rs144997119	chr2:203729763	chr2:202865040	2	203729763	202865040	A	G	0.0174	0.0749	0.0159	0.1332	0.0143	intron	-	-	ENSG00000163596	ICA1L	Coronary artery disease	EFO_0000378;EFO_0001645	van der Harst P	29212778	Mixed	2018	0.1039	0.0089	8.71E-32	+	547261	122733	424528	2	log OR	van-der-Harst-P_CAD_Mixed_2018	Vascular
rs72934505	rs7608755	chr2:203733989	chr2:202869266	2	203733989	202869266	A	G	0.0174	0.0735	0.0159	0.1302	0.0143	intron	-	-	ENSG00000163596	ICA1L	Coronary artery disease	EFO_0000378;EFO_0001645	CARDIoGRAMplusC4D	26343387	Mixed	2015	0.1305	0.01534	1.77E-17	+	184305	60801	123504	48	log OR	CARDIoGRAMplusC4D_CHD_Mixed_2015	Vascular
rs72934505	rs7608755	chr2:203733989	chr2:202869266	2	203733989	202869266	A	G	0.0174	0.0735	0.0159	0.1302	0.0143	intron	-	-	ENSG00000163596	ICA1L	Myocardial infarction	EFO_0000612	CARDIoGRAMplusC4D	26343387	Mixed	2015	0.1193	0.01665	7.91E-13	+	167181	43677	123504	48	log OR	CARDIoGRAMplusC4D_MI_Mixed_2015	Vascular
rs72934505	rs7608755	chr2:203733989	chr2:202869266	2	203733989	202869266	A	G	0.0174	0.0735	0.0159	0.1302	0.0143	intron	-	-	ENSG00000163596	ICA1L	Acute myocardial infarction	EFO_0000612	Neale B	UKBB	European	2017	0.002124	0.0003894	4.88E-08	+	337199	3927	333272	1	risk diff	Neale-B_UKBB_EUR_2017	Vascular
rs72934505	rs7608755	chr2:203733989	chr2:202869266	2	203733989	202869266	A	G	0.0174	0.0735	0.0159	0.1302	0.0143	intron	-	-	ENSG00000163596	ICA1L	Chronic ischaemic heart disease	-	Neale B	UKBB	European	2017	0.003292	0.0005755	1.07E-08	+	337199	8755	328444	1	risk diff	Neale-B_UKBB_EUR_2017	Vascular
rs72934505	rs7608755	chr2:203733989	chr2:202869266	2	203733989	202869266	A	G	0.0174	0.0735	0.0159	0.1302	0.0143	intron	-	-	ENSG00000163596	ICA1L	Coronary artery disease	EFO_0000378;EFO_0001645	Nelson CP	28714975	Mixed	2017	0.115	0.01303	1.20E-18	+	148715	10801	137914	1	log OR	Nelson-CP_CAD_Mixed_2017	Vascular
rs72934505	rs7608755	chr2:203733989	chr2:202869266	2	203733989	202869266	A	G	0.0174	0.0735	0.0159	0.1302	0.0143	intron	-	-	ENSG00000163596	ICA1L	Coronary artery disease	EFO_0000378;EFO_0001645	van der Harst P	29212778	Mixed	2018	0.08997	0.01064	2.80E-17	+	296525	34541	261984	1	log OR	van-der-Harst-P_CAD-UKBB_Mixed_2018	Vascular
rs72934505	rs7608755	chr2:203733989	chr2:202869266	2	203733989	202869266	A	G	0.0174	0.0735	0.0159	0.1302	0.0143	intron	-	-	ENSG00000163596	ICA1L	Coronary artery disease	EFO_0000378;EFO_0001645	van der Harst P	29212778	Mixed	2018	0.1034	0.0088	1.08E-31	+	547261	122733	424528	2	log OR	van-der-Harst-P_CAD_Mixed_2018	Vascular
rs72934505	rs3845800	chr2:203734365	chr2:202869642	2	203734365	202869642	A	T	0.9818	0.9265	0.9841	0.8698	0.9847	intron	-	-	ENSG00000163596	ICA1L	Coronary artery disease	EFO_0000378;EFO_0001645	CARDIoGRAM	21378990	European	2011	-0.1368	0.02073	4.13E-11	-	83825	21716	62109	14	log OR	CARDIoGRAM_CHD_EUR_2011	Vascular
rs72934505	rs3845800	chr2:203734365	chr2:202869642	2	203734365	202869642	A	T	0.9818	0.9265	0.9841	0.8698	0.9847	intron	-	-	ENSG00000163596	ICA1L	Coronary artery disease	EFO_0000378;EFO_0001645	CARDIoGRAMplusC4D	23202125	Mixed	2013	-0.1203	0.01438	6.19E-17	-	194427	63746	130681	48	log OR	CARDIoGRAMplusC4D_CHD_Mixed_2013	Vascular
rs72934505	rs3845800	chr2:203734365	chr2:202869642	2	203734365	202869642	A	T	0.9818	0.9265	0.9841	0.8698	0.9847	intron	-	-	ENSG00000163596	ICA1L	Coronary artery disease	EFO_0000378;EFO_0001645	CARDIoGRAMplusC4D	26343387	Mixed	2015	-0.1326	0.01552	1.27E-17	-	184305	60801	123504	48	log OR	CARDIoGRAMplusC4D_CHD_Mixed_2015	Vascular
rs72934505	rs3845800	chr2:203734365	chr2:202869642	2	203734365	202869642	A	T	0.9818	0.9265	0.9841	0.8698	0.9847	intron	-	-	ENSG00000163596	ICA1L	Myocardial infarction	EFO_0000612	CARDIoGRAMplusC4D	26343387	Mixed	2015	-0.117	0.01702	6.21E-12	-	167181	43677	123504	48	log OR	CARDIoGRAMplusC4D_MI_Mixed_2015	Vascular
rs72934505	rs3845800	chr2:203734365	chr2:202869642	2	203734365	202869642	A	T	0.9818	0.9265	0.9841	0.8698	0.9847	intron	-	-	ENSG00000163596	ICA1L	Coronary artery disease	EFO_0000378	CARDIoGRAMplusC4D	23202125	Mixed	2013	NA	NA	6.19E-17	NA	194427	-	-	-	-	GRASP	Vascular
rs72934505	rs3845800	chr2:203734365	chr2:202869642	2	203734365	202869642	A	T	0.9818	0.9265	0.9841	0.8698	0.9847	intron	-	-	ENSG00000163596	ICA1L	Coronary artery disease	EFO_0000378;EFO_0001645	Howson JMM	28530674	European	2017	-0.1064	0.013	3.44E-16	-	201657	-	-	-	log OR	Howson-JMM_CHD_EUR_2017	Vascular
rs72934505	rs3845800	chr2:203734365	chr2:202869642	2	203734365	202869642	A	T	0.9818	0.9265	0.9841	0.8698	0.9847	intron	-	-	ENSG00000163596	ICA1L	Coronary artery disease	EFO_0000378;EFO_0001645	Howson JMM	28530674	Mixed	2017	-0.1045	0.0129	4.33E-16	-	224811	-	-	-	log OR	Howson-JMM_CHD_EUR_2017	Vascular
rs72934505	rs3845800	chr2:203734365	chr2:202869642	2	203734365	202869642	A	T	0.9818	0.9265	0.9841	0.8698	0.9847	intron	-	-	ENSG00000163596	ICA1L	Acute myocardial infarction	EFO_0000612	Neale B	UKBB	European	2017	-0.002138	0.0003897	4.08E-08	-	337199	3927	333272	1	risk diff	Neale-B_UKBB_EUR_2017	Vascular
rs72934505	rs3845800	chr2:203734365	chr2:202869642	2	203734365	202869642	A	T	0.9818	0.9265	0.9841	0.8698	0.9847	intron	-	-	ENSG00000163596	ICA1L	Chronic ischaemic heart disease	-	Neale B	UKBB	European	2017	-0.003328	0.000576	7.56E-09	-	337199	8755	328444	1	risk diff	Neale-B_UKBB_EUR_2017	Vascular
rs72934505	rs3845800	chr2:203734365	chr2:202869642	2	203734365	202869642	A	T	0.9818	0.9265	0.9841	0.8698	0.9847	intron	-	-	ENSG00000163596	ICA1L	Coronary artery disease	EFO_0000378;EFO_0001645	Nelson CP	28714975	Mixed	2017	-0.116	0.01313	1.05E-18	-	148715	10801	137914	1	log OR	Nelson-CP_CAD_Mixed_2017	Vascular
rs72934505	rs3845800	chr2:203734365	chr2:202869642	2	203734365	202869642	A	T	0.9818	0.9265	0.9841	0.8698	0.9847	intron	-	-	ENSG00000163596	ICA1L	Coronary artery disease	EFO_0000378;EFO_0001645	van der Harst P	29212778	Mixed	2018	-0.08979	0.01065	3.40E-17	-	296525	34541	261984	1	log OR	van-der-Harst-P_CAD-UKBB_Mixed_2018	Vascular
rs72934505	rs3845800	chr2:203734365	chr2:202869642	2	203734365	202869642	A	T	0.9818	0.9265	0.9841	0.8698	0.9847	intron	-	-	ENSG00000163596	ICA1L	Coronary artery disease	EFO_0000378;EFO_0001645	van der Harst P	29212778	Mixed	2018	-0.0958	0.0083	5.51E-31	-	547261	122733	424528	2	log OR	van-der-Harst-P_CAD_Mixed_2018	Vascular
rs76122535	rs3845800	chr2:203734365	chr2:202869642	2	203734365	202869642	A	T	0.9818	0.9265	0.9841	0.8698	0.9847	intron	-	-	ENSG00000163596	ICA1L	Coronary artery disease	EFO_0000378;EFO_0001645	CARDIoGRAM	21378990	European	2011	-0.1368	0.02073	4.13E-11	-	83825	21716	62109	14	log OR	CARDIoGRAM_CHD_EUR_2011	Vascular
rs76122535	rs3845800	chr2:203734365	chr2:202869642	2	203734365	202869642	A	T	0.9818	0.9265	0.9841	0.8698	0.9847	intron	-	-	ENSG00000163596	ICA1L	Coronary artery disease	EFO_0000378;EFO_0001645	CARDIoGRAMplusC4D	23202125	Mixed	2013	-0.1203	0.01438	6.19E-17	-	194427	63746	130681	48	log OR	CARDIoGRAMplusC4D_CHD_Mixed_2013	Vascular
rs76122535	rs3845800	chr2:203734365	chr2:202869642	2	203734365	202869642	A	T	0.9818	0.9265	0.9841	0.8698	0.9847	intron	-	-	ENSG00000163596	ICA1L	Coronary artery disease	EFO_0000378;EFO_0001645	CARDIoGRAMplusC4D	26343387	Mixed	2015	-0.1326	0.01552	1.27E-17	-	184305	60801	123504	48	log OR	CARDIoGRAMplusC4D_CHD_Mixed_2015	Vascular
rs76122535	rs3845800	chr2:203734365	chr2:202869642	2	203734365	202869642	A	T	0.9818	0.9265	0.9841	0.8698	0.9847	intron	-	-	ENSG00000163596	ICA1L	Myocardial infarction	EFO_0000612	CARDIoGRAMplusC4D	26343387	Mixed	2015	-0.117	0.01702	6.21E-12	-	167181	43677	123504	48	log OR	CARDIoGRAMplusC4D_MI_Mixed_2015	Vascular
rs76122535	rs3845800	chr2:203734365	chr2:202869642	2	203734365	202869642	A	T	0.9818	0.9265	0.9841	0.8698	0.9847	intron	-	-	ENSG00000163596	ICA1L	Coronary artery disease	EFO_0000378	CARDIoGRAMplusC4D	23202125	Mixed	2013	NA	NA	6.19E-17	NA	194427	-	-	-	-	GRASP	Vascular
rs76122535	rs3845800	chr2:203734365	chr2:202869642	2	203734365	202869642	A	T	0.9818	0.9265	0.9841	0.8698	0.9847	intron	-	-	ENSG00000163596	ICA1L	Coronary artery disease	EFO_0000378;EFO_0001645	Howson JMM	28530674	European	2017	-0.1064	0.013	3.44E-16	-	201657	-	-	-	log OR	Howson-JMM_CHD_EUR_2017	Vascular
rs76122535	rs3845800	chr2:203734365	chr2:202869642	2	203734365	202869642	A	T	0.9818	0.9265	0.9841	0.8698	0.9847	intron	-	-	ENSG00000163596	ICA1L	Coronary artery disease	EFO_0000378;EFO_0001645	Howson JMM	28530674	Mixed	2017	-0.1045	0.0129	4.33E-16	-	224811	-	-	-	log OR	Howson-JMM_CHD_EUR_2017	Vascular
rs76122535	rs3845800	chr2:203734365	chr2:202869642	2	203734365	202869642	A	T	0.9818	0.9265	0.9841	0.8698	0.9847	intron	-	-	ENSG00000163596	ICA1L	Acute myocardial infarction	EFO_0000612	Neale B	UKBB	European	2017	-0.002138	0.0003897	4.08E-08	-	337199	3927	333272	1	risk diff	Neale-B_UKBB_EUR_2017	Vascular
rs76122535	rs3845800	chr2:203734365	chr2:202869642	2	203734365	202869642	A	T	0.9818	0.9265	0.9841	0.8698	0.9847	intron	-	-	ENSG00000163596	ICA1L	Chronic ischaemic heart disease	-	Neale B	UKBB	European	2017	-0.003328	0.000576	7.56E-09	-	337199	8755	328444	1	risk diff	Neale-B_UKBB_EUR_2017	Vascular
rs76122535	rs3845800	chr2:203734365	chr2:202869642	2	203734365	202869642	A	T	0.9818	0.9265	0.9841	0.8698	0.9847	intron	-	-	ENSG00000163596	ICA1L	Coronary artery disease	EFO_0000378;EFO_0001645	Nelson CP	28714975	Mixed	2017	-0.116	0.01313	1.05E-18	-	148715	10801	137914	1	log OR	Nelson-CP_CAD_Mixed_2017	Vascular
rs76122535	rs3845800	chr2:203734365	chr2:202869642	2	203734365	202869642	A	T	0.9818	0.9265	0.9841	0.8698	0.9847	intron	-	-	ENSG00000163596	ICA1L	Coronary artery disease	EFO_0000378;EFO_0001645	van der Harst P	29212778	Mixed	2018	-0.08979	0.01065	3.40E-17	-	296525	34541	261984	1	log OR	van-der-Harst-P_CAD-UKBB_Mixed_2018	Vascular
rs76122535	rs3845800	chr2:203734365	chr2:202869642	2	203734365	202869642	A	T	0.9818	0.9265	0.9841	0.8698	0.9847	intron	-	-	ENSG00000163596	ICA1L	Coronary artery disease	EFO_0000378;EFO_0001645	van der Harst P	29212778	Mixed	2018	-0.0958	0.0083	5.51E-31	-	547261	122733	424528	2	log OR	van-der-Harst-P_CAD_Mixed_2018	Vascular
rs72934505	rs4510208	chr2:203734866	chr2:202870143	2	203734866	202870143	A	C	0.0174	0.0735	0.0159	0.1302	0.0143	intron	-	-	ENSG00000163596	ICA1L	Coronary artery disease	EFO_0000378;EFO_0001645	CARDIoGRAM	21378990	European	2011	0.1371	0.02079	4.29E-11	+	82572	20818	61754	14	log OR	CARDIoGRAM_CHD_EUR_2011	Vascular
rs72934505	rs4510208	chr2:203734866	chr2:202870143	2	203734866	202870143	A	C	0.0174	0.0735	0.0159	0.1302	0.0143	intron	-	-	ENSG00000163596	ICA1L	Coronary artery disease	EFO_0000378;EFO_0001645	CARDIoGRAMplusC4D	23202125	Mixed	2013	0.116	0.01437	7.32E-16	+	194427	63746	130681	48	log OR	CARDIoGRAMplusC4D_CHD_Mixed_2013	Vascular
rs72934505	rs4510208	chr2:203734866	chr2:202870143	2	203734866	202870143	A	C	0.0174	0.0735	0.0159	0.1302	0.0143	intron	-	-	ENSG00000163596	ICA1L	Coronary artery disease	EFO_0000378;EFO_0001645	CARDIoGRAMplusC4D	26343387	Mixed	2015	0.1336	0.01552	7.55E-18	+	184305	60801	123504	48	log OR	CARDIoGRAMplusC4D_CHD_Mixed_2015	Vascular
rs72934505	rs4510208	chr2:203734866	chr2:202870143	2	203734866	202870143	A	C	0.0174	0.0735	0.0159	0.1302	0.0143	intron	-	-	ENSG00000163596	ICA1L	Myocardial infarction	EFO_0000612	CARDIoGRAMplusC4D	26343387	Mixed	2015	0.1235	0.01684	2.19E-13	+	167181	43677	123504	48	log OR	CARDIoGRAMplusC4D_MI_Mixed_2015	Vascular
rs72934505	rs4510208	chr2:203734866	chr2:202870143	2	203734866	202870143	A	C	0.0174	0.0735	0.0159	0.1302	0.0143	intron	-	-	ENSG00000163596	ICA1L	Coronary artery disease	EFO_0000378	CARDIoGRAMplusC4D	23202125	Mixed	2013	NA	NA	7.32E-16	NA	194427	-	-	-	-	GRASP	Vascular
rs72934505	rs4510208	chr2:203734866	chr2:202870143	2	203734866	202870143	A	C	0.0174	0.0735	0.0159	0.1302	0.0143	intron	-	-	ENSG00000163596	ICA1L	Coronary artery disease	EFO_0000378;EFO_0001645	Howson JMM	28530674	European	2017	0.1019	0.013	5.48E-15	+	200380	-	-	-	log OR	Howson-JMM_CHD_EUR_2017	Vascular
rs72934505	rs4510208	chr2:203734866	chr2:202870143	2	203734866	202870143	A	C	0.0174	0.0735	0.0159	0.1302	0.0143	intron	-	-	ENSG00000163596	ICA1L	Coronary artery disease	EFO_0000378;EFO_0001645	Howson JMM	28530674	Mixed	2017	0.0997	0.0129	1.03E-14	+	218321	-	-	-	log OR	Howson-JMM_CHD_EUR_2017	Vascular
rs72934505	rs4510208	chr2:203734866	chr2:202870143	2	203734866	202870143	A	C	0.0174	0.0735	0.0159	0.1302	0.0143	intron	-	-	ENSG00000163596	ICA1L	Acute myocardial infarction	EFO_0000612	Neale B	UKBB	European	2017	0.002138	0.0003897	4.08E-08	+	337199	3927	333272	1	risk diff	Neale-B_UKBB_EUR_2017	Vascular
rs72934505	rs4510208	chr2:203734866	chr2:202870143	2	203734866	202870143	A	C	0.0174	0.0735	0.0159	0.1302	0.0143	intron	-	-	ENSG00000163596	ICA1L	Chronic ischaemic heart disease	-	Neale B	UKBB	European	2017	0.003328	0.000576	7.56E-09	+	337199	8755	328444	1	risk diff	Neale-B_UKBB_EUR_2017	Vascular
rs72934505	rs4510208	chr2:203734866	chr2:202870143	2	203734866	202870143	A	C	0.0174	0.0735	0.0159	0.1302	0.0143	intron	-	-	ENSG00000163596	ICA1L	Coronary artery disease	EFO_0000378;EFO_0001645	Nelson CP	28714975	Mixed	2017	0.1166	0.01314	7.16E-19	+	148715	10801	137914	1	log OR	Nelson-CP_CAD_Mixed_2017	Vascular
rs72934505	rs4510208	chr2:203734866	chr2:202870143	2	203734866	202870143	A	C	0.0174	0.0735	0.0159	0.1302	0.0143	intron	-	-	ENSG00000163596	ICA1L	Coronary artery disease	EFO_0000378;EFO_0001645	van der Harst P	29212778	Mixed	2018	0.08979	0.01065	3.40E-17	+	296525	34541	261984	1	log OR	van-der-Harst-P_CAD-UKBB_Mixed_2018	Vascular
rs72934505	rs4510208	chr2:203734866	chr2:202870143	2	203734866	202870143	A	C	0.0174	0.0735	0.0159	0.1302	0.0143	intron	-	-	ENSG00000163596	ICA1L	Coronary artery disease	EFO_0000378;EFO_0001645	van der Harst P	29212778	Mixed	2018	0.0939	0.0083	8.68E-30	+	547261	122733	424528	2	log OR	van-der-Harst-P_CAD_Mixed_2018	Vascular
rs76122535	rs4510208	chr2:203734866	chr2:202870143	2	203734866	202870143	A	C	0.0174	0.0735	0.0159	0.1302	0.0143	intron	-	-	ENSG00000163596	ICA1L	Coronary artery disease	EFO_0000378;EFO_0001645	CARDIoGRAM	21378990	European	2011	0.1371	0.02079	4.29E-11	+	82572	20818	61754	14	log OR	CARDIoGRAM_CHD_EUR_2011	Vascular
rs76122535	rs4510208	chr2:203734866	chr2:202870143	2	203734866	202870143	A	C	0.0174	0.0735	0.0159	0.1302	0.0143	intron	-	-	ENSG00000163596	ICA1L	Coronary artery disease	EFO_0000378;EFO_0001645	CARDIoGRAMplusC4D	23202125	Mixed	2013	0.116	0.01437	7.32E-16	+	194427	63746	130681	48	log OR	CARDIoGRAMplusC4D_CHD_Mixed_2013	Vascular
rs76122535	rs4510208	chr2:203734866	chr2:202870143	2	203734866	202870143	A	C	0.0174	0.0735	0.0159	0.1302	0.0143	intron	-	-	ENSG00000163596	ICA1L	Coronary artery disease	EFO_0000378;EFO_0001645	CARDIoGRAMplusC4D	26343387	Mixed	2015	0.1336	0.01552	7.55E-18	+	184305	60801	123504	48	log OR	CARDIoGRAMplusC4D_CHD_Mixed_2015	Vascular
rs76122535	rs4510208	chr2:203734866	chr2:202870143	2	203734866	202870143	A	C	0.0174	0.0735	0.0159	0.1302	0.0143	intron	-	-	ENSG00000163596	ICA1L	Myocardial infarction	EFO_0000612	CARDIoGRAMplusC4D	26343387	Mixed	2015	0.1235	0.01684	2.19E-13	+	167181	43677	123504	48	log OR	CARDIoGRAMplusC4D_MI_Mixed_2015	Vascular
rs76122535	rs4510208	chr2:203734866	chr2:202870143	2	203734866	202870143	A	C	0.0174	0.0735	0.0159	0.1302	0.0143	intron	-	-	ENSG00000163596	ICA1L	Coronary artery disease	EFO_0000378	CARDIoGRAMplusC4D	23202125	Mixed	2013	NA	NA	7.32E-16	NA	194427	-	-	-	-	GRASP	Vascular
rs76122535	rs4510208	chr2:203734866	chr2:202870143	2	203734866	202870143	A	C	0.0174	0.0735	0.0159	0.1302	0.0143	intron	-	-	ENSG00000163596	ICA1L	Coronary artery disease	EFO_0000378;EFO_0001645	Howson JMM	28530674	European	2017	0.1019	0.013	5.48E-15	+	200380	-	-	-	log OR	Howson-JMM_CHD_EUR_2017	Vascular
rs76122535	rs4510208	chr2:203734866	chr2:202870143	2	203734866	202870143	A	C	0.0174	0.0735	0.0159	0.1302	0.0143	intron	-	-	ENSG00000163596	ICA1L	Coronary artery disease	EFO_0000378;EFO_0001645	Howson JMM	28530674	Mixed	2017	0.0997	0.0129	1.03E-14	+	218321	-	-	-	log OR	Howson-JMM_CHD_EUR_2017	Vascular
rs76122535	rs4510208	chr2:203734866	chr2:202870143	2	203734866	202870143	A	C	0.0174	0.0735	0.0159	0.1302	0.0143	intron	-	-	ENSG00000163596	ICA1L	Acute myocardial infarction	EFO_0000612	Neale B	UKBB	European	2017	0.002138	0.0003897	4.08E-08	+	337199	3927	333272	1	risk diff	Neale-B_UKBB_EUR_2017	Vascular
rs76122535	rs4510208	chr2:203734866	chr2:202870143	2	203734866	202870143	A	C	0.0174	0.0735	0.0159	0.1302	0.0143	intron	-	-	ENSG00000163596	ICA1L	Chronic ischaemic heart disease	-	Neale B	UKBB	European	2017	0.003328	0.000576	7.56E-09	+	337199	8755	328444	1	risk diff	Neale-B_UKBB_EUR_2017	Vascular
rs76122535	rs4510208	chr2:203734866	chr2:202870143	2	203734866	202870143	A	C	0.0174	0.0735	0.0159	0.1302	0.0143	intron	-	-	ENSG00000163596	ICA1L	Coronary artery disease	EFO_0000378;EFO_0001645	Nelson CP	28714975	Mixed	2017	0.1166	0.01314	7.16E-19	+	148715	10801	137914	1	log OR	Nelson-CP_CAD_Mixed_2017	Vascular
rs76122535	rs4510208	chr2:203734866	chr2:202870143	2	203734866	202870143	A	C	0.0174	0.0735	0.0159	0.1302	0.0143	intron	-	-	ENSG00000163596	ICA1L	Coronary artery disease	EFO_0000378;EFO_0001645	van der Harst P	29212778	Mixed	2018	0.08979	0.01065	3.40E-17	+	296525	34541	261984	1	log OR	van-der-Harst-P_CAD-UKBB_Mixed_2018	Vascular
rs76122535	rs4510208	chr2:203734866	chr2:202870143	2	203734866	202870143	A	C	0.0174	0.0735	0.0159	0.1302	0.0143	intron	-	-	ENSG00000163596	ICA1L	Coronary artery disease	EFO_0000378;EFO_0001645	van der Harst P	29212778	Mixed	2018	0.0939	0.0083	8.68E-30	+	547261	122733	424528	2	log OR	van-der-Harst-P_CAD_Mixed_2018	Vascular
rs72934505	rs149846585	chr2:203736251	chr2:202871528	2	203736251	202871528	C	G	0.9826	0.9265	0.9841	0.8698	0.9857	intron	-	-	ENSG00000163596	ICA1L	Coronary artery disease	EFO_0000378;EFO_0001645	CARDIoGRAMplusC4D	26343387	Mixed	2015	-0.1307	0.01539	2.08E-17	-	184305	60801	123504	48	log OR	CARDIoGRAMplusC4D_CHD_Mixed_2015	Vascular
rs72934505	rs149846585	chr2:203736251	chr2:202871528	2	203736251	202871528	C	G	0.9826	0.9265	0.9841	0.8698	0.9857	intron	-	-	ENSG00000163596	ICA1L	Myocardial infarction	EFO_0000612	CARDIoGRAMplusC4D	26343387	Mixed	2015	-0.1222	0.01671	2.62E-13	-	167181	43677	123504	48	log OR	CARDIoGRAMplusC4D_MI_Mixed_2015	Vascular
rs72934505	rs149846585	chr2:203736251	chr2:202871528	2	203736251	202871528	C	G	0.9826	0.9265	0.9841	0.8698	0.9857	intron	-	-	ENSG00000163596	ICA1L	Acute myocardial infarction	EFO_0000612	Neale B	UKBB	European	2017	-0.002135	0.0003894	4.21E-08	-	337199	3927	333272	1	risk diff	Neale-B_UKBB_EUR_2017	Vascular
rs72934505	rs149846585	chr2:203736251	chr2:202871528	2	203736251	202871528	C	G	0.9826	0.9265	0.9841	0.8698	0.9857	intron	-	-	ENSG00000163596	ICA1L	Chronic ischaemic heart disease	-	Neale B	UKBB	European	2017	-0.003289	0.0005755	0.000000011	-	337199	8755	328444	1	risk diff	Neale-B_UKBB_EUR_2017	Vascular
rs72934505	rs149846585	chr2:203736251	chr2:202871528	2	203736251	202871528	C	G	0.9826	0.9265	0.9841	0.8698	0.9857	intron	-	-	ENSG00000163596	ICA1L	Coronary artery disease	EFO_0000378;EFO_0001645	Nelson CP	28714975	Mixed	2017	-0.115	0.01306	1.40E-18	-	148715	10801	137914	1	log OR	Nelson-CP_CAD_Mixed_2017	Vascular
rs72934505	rs149846585	chr2:203736251	chr2:202871528	2	203736251	202871528	C	G	0.9826	0.9265	0.9841	0.8698	0.9857	intron	-	-	ENSG00000163596	ICA1L	Coronary artery disease	EFO_0000378;EFO_0001645	van der Harst P	29212778	Mixed	2018	-0.08983	0.01064	3.10E-17	-	296525	34541	261984	1	log OR	van-der-Harst-P_CAD-UKBB_Mixed_2018	Vascular
rs72934505	rs149846585	chr2:203736251	chr2:202871528	2	203736251	202871528	C	G	0.9826	0.9265	0.9841	0.8698	0.9857	intron	-	-	ENSG00000163596	ICA1L	Coronary artery disease	EFO_0000378;EFO_0001645	van der Harst P	29212778	Mixed	2018	-0.1033	0.0088	1.45E-31	-	547261	122733	424528	2	log OR	van-der-Harst-P_CAD_Mixed_2018	Vascular
rs72934505	rs72934729	chr2:203737770	chr2:202873047	2	203737770	202873047	A	G	0.9826	0.9265	0.9841	0.8698	0.9847	upstream	-	-	ENSG00000163596	ICA1L	Coronary artery disease	EFO_0000378;EFO_0001645	CARDIoGRAMplusC4D	26343387	Mixed	2015	-0.1335	0.01552	7.92E-18	-	184305	60801	123504	48	log OR	CARDIoGRAMplusC4D_CHD_Mixed_2015	Vascular
rs72934505	rs72934729	chr2:203737770	chr2:202873047	2	203737770	202873047	A	G	0.9826	0.9265	0.9841	0.8698	0.9847	upstream	-	-	ENSG00000163596	ICA1L	Myocardial infarction	EFO_0000612	CARDIoGRAMplusC4D	26343387	Mixed	2015	-0.1237	0.01684	2.06E-13	-	167181	43677	123504	48	log OR	CARDIoGRAMplusC4D_MI_Mixed_2015	Vascular
rs72934505	rs72934729	chr2:203737770	chr2:202873047	2	203737770	202873047	A	G	0.9826	0.9265	0.9841	0.8698	0.9847	upstream	-	-	ENSG00000163596	ICA1L	Acute myocardial infarction	EFO_0000612	Neale B	UKBB	European	2017	-0.002138	0.0003897	4.12E-08	-	337199	3927	333272	1	risk diff	Neale-B_UKBB_EUR_2017	Vascular
rs72934505	rs72934729	chr2:203737770	chr2:202873047	2	203737770	202873047	A	G	0.9826	0.9265	0.9841	0.8698	0.9847	upstream	-	-	ENSG00000163596	ICA1L	Chronic ischaemic heart disease	-	Neale B	UKBB	European	2017	-0.003326	0.000576	7.71E-09	-	337199	8755	328444	1	risk diff	Neale-B_UKBB_EUR_2017	Vascular
rs72934505	rs72934729	chr2:203737770	chr2:202873047	2	203737770	202873047	A	G	0.9826	0.9265	0.9841	0.8698	0.9847	upstream	-	-	ENSG00000163596	ICA1L	Coronary artery disease	EFO_0000378;EFO_0001645	Nelson CP	28714975	Mixed	2017	-0.1169	0.01314	6.13E-19	-	148715	10801	137914	1	log OR	Nelson-CP_CAD_Mixed_2017	Vascular
rs72934505	rs72934729	chr2:203737770	chr2:202873047	2	203737770	202873047	A	G	0.9826	0.9265	0.9841	0.8698	0.9847	upstream	-	-	ENSG00000163596	ICA1L	Coronary artery disease	EFO_0000378;EFO_0001645	van der Harst P	29212778	Mixed	2018	-0.08978	0.01065	3.40E-17	-	296525	34541	261984	1	log OR	van-der-Harst-P_CAD-UKBB_Mixed_2018	Vascular
rs72934505	rs72934729	chr2:203737770	chr2:202873047	2	203737770	202873047	A	G	0.9826	0.9265	0.9841	0.8698	0.9847	upstream	-	-	ENSG00000163596	ICA1L	Coronary artery disease	EFO_0000378;EFO_0001645	van der Harst P	29212778	Mixed	2018	-0.104	0.0089	8.35E-32	-	547261	122733	424528	2	log OR	van-der-Harst-P_CAD_Mixed_2018	Vascular
rs76122535	rs72934729	chr2:203737770	chr2:202873047	2	203737770	202873047	A	G	0.9826	0.9265	0.9841	0.8698	0.9847	upstream	-	-	ENSG00000163596	ICA1L	Coronary artery disease	EFO_0000378;EFO_0001645	CARDIoGRAMplusC4D	26343387	Mixed	2015	-0.1335	0.01552	7.92E-18	-	184305	60801	123504	48	log OR	CARDIoGRAMplusC4D_CHD_Mixed_2015	Vascular
rs76122535	rs72934729	chr2:203737770	chr2:202873047	2	203737770	202873047	A	G	0.9826	0.9265	0.9841	0.8698	0.9847	upstream	-	-	ENSG00000163596	ICA1L	Myocardial infarction	EFO_0000612	CARDIoGRAMplusC4D	26343387	Mixed	2015	-0.1237	0.01684	2.06E-13	-	167181	43677	123504	48	log OR	CARDIoGRAMplusC4D_MI_Mixed_2015	Vascular
rs76122535	rs72934729	chr2:203737770	chr2:202873047	2	203737770	202873047	A	G	0.9826	0.9265	0.9841	0.8698	0.9847	upstream	-	-	ENSG00000163596	ICA1L	Acute myocardial infarction	EFO_0000612	Neale B	UKBB	European	2017	-0.002138	0.0003897	4.12E-08	-	337199	3927	333272	1	risk diff	Neale-B_UKBB_EUR_2017	Vascular
rs76122535	rs72934729	chr2:203737770	chr2:202873047	2	203737770	202873047	A	G	0.9826	0.9265	0.9841	0.8698	0.9847	upstream	-	-	ENSG00000163596	ICA1L	Chronic ischaemic heart disease	-	Neale B	UKBB	European	2017	-0.003326	0.000576	7.71E-09	-	337199	8755	328444	1	risk diff	Neale-B_UKBB_EUR_2017	Vascular
rs76122535	rs72934729	chr2:203737770	chr2:202873047	2	203737770	202873047	A	G	0.9826	0.9265	0.9841	0.8698	0.9847	upstream	-	-	ENSG00000163596	ICA1L	Coronary artery disease	EFO_0000378;EFO_0001645	Nelson CP	28714975	Mixed	2017	-0.1169	0.01314	6.13E-19	-	148715	10801	137914	1	log OR	Nelson-CP_CAD_Mixed_2017	Vascular
rs76122535	rs72934729	chr2:203737770	chr2:202873047	2	203737770	202873047	A	G	0.9826	0.9265	0.9841	0.8698	0.9847	upstream	-	-	ENSG00000163596	ICA1L	Coronary artery disease	EFO_0000378;EFO_0001645	van der Harst P	29212778	Mixed	2018	-0.08978	0.01065	3.40E-17	-	296525	34541	261984	1	log OR	van-der-Harst-P_CAD-UKBB_Mixed_2018	Vascular
rs76122535	rs72934729	chr2:203737770	chr2:202873047	2	203737770	202873047	A	G	0.9826	0.9265	0.9841	0.8698	0.9847	upstream	-	-	ENSG00000163596	ICA1L	Coronary artery disease	EFO_0000378;EFO_0001645	van der Harst P	29212778	Mixed	2018	-0.104	0.0089	8.35E-32	-	547261	122733	424528	2	log OR	van-der-Harst-P_CAD_Mixed_2018	Vascular
rs72934505	rs6723704	chr2:203738664	chr2:202873941	2	203738664	202873941	A	G	0.0189	0.0735	0.0159	0.1302	0.0143	upstream	-	-	ENSG00000163596	ICA1L	Coronary artery disease	EFO_0000378;EFO_0001645	CARDIoGRAM	21378990	European	2011	0.137	0.02079	4.45E-11	+	82570	20817	61753	14	log OR	CARDIoGRAM_CHD_EUR_2011	Vascular
rs72934505	rs6723704	chr2:203738664	chr2:202873941	2	203738664	202873941	A	G	0.0189	0.0735	0.0159	0.1302	0.0143	upstream	-	-	ENSG00000163596	ICA1L	Coronary artery disease	EFO_0000378;EFO_0001645	CARDIoGRAMplusC4D	26343387	Mixed	2015	0.1335	0.01552	7.92E-18	+	184305	60801	123504	48	log OR	CARDIoGRAMplusC4D_CHD_Mixed_2015	Vascular
rs72934505	rs6723704	chr2:203738664	chr2:202873941	2	203738664	202873941	A	G	0.0189	0.0735	0.0159	0.1302	0.0143	upstream	-	-	ENSG00000163596	ICA1L	Myocardial infarction	EFO_0000612	CARDIoGRAMplusC4D	26343387	Mixed	2015	0.1237	0.01684	2.05E-13	+	167181	43677	123504	48	log OR	CARDIoGRAMplusC4D_MI_Mixed_2015	Vascular
rs72934505	rs6723704	chr2:203738664	chr2:202873941	2	203738664	202873941	A	G	0.0189	0.0735	0.0159	0.1302	0.0143	upstream	-	-	ENSG00000163596	ICA1L	Acute myocardial infarction	EFO_0000612	Neale B	UKBB	European	2017	0.002136	0.0003894	4.12E-08	+	337199	3927	333272	1	risk diff	Neale-B_UKBB_EUR_2017	Vascular
rs72934505	rs6723704	chr2:203738664	chr2:202873941	2	203738664	202873941	A	G	0.0189	0.0735	0.0159	0.1302	0.0143	upstream	-	-	ENSG00000163596	ICA1L	Chronic ischaemic heart disease	-	Neale B	UKBB	European	2017	0.003292	0.0005756	1.07E-08	+	337199	8755	328444	1	risk diff	Neale-B_UKBB_EUR_2017	Vascular
rs72934505	rs6723704	chr2:203738664	chr2:202873941	2	203738664	202873941	A	G	0.0189	0.0735	0.0159	0.1302	0.0143	upstream	-	-	ENSG00000163596	ICA1L	Coronary artery disease	EFO_0000378;EFO_0001645	Nelson CP	28714975	Mixed	2017	0.1168	0.01313	6.35E-19	+	148715	10801	137914	1	log OR	Nelson-CP_CAD_Mixed_2017	Vascular
rs72934505	rs6723704	chr2:203738664	chr2:202873941	2	203738664	202873941	A	G	0.0189	0.0735	0.0159	0.1302	0.0143	upstream	-	-	ENSG00000163596	ICA1L	Coronary artery disease	EFO_0000378;EFO_0001645	van der Harst P	29212778	Mixed	2018	0.08992	0.01064	2.90E-17	+	296525	34541	261984	1	log OR	van-der-Harst-P_CAD-UKBB_Mixed_2018	Vascular
rs72934505	rs6723704	chr2:203738664	chr2:202873941	2	203738664	202873941	A	G	0.0189	0.0735	0.0159	0.1302	0.0143	upstream	-	-	ENSG00000163596	ICA1L	Coronary artery disease	EFO_0000378;EFO_0001645	van der Harst P	29212778	Mixed	2018	0.1041	0.0089	6.99E-32	+	547261	122733	424528	2	log OR	van-der-Harst-P_CAD_Mixed_2018	Vascular
rs72934505	rs72934732	chr2:203739856	chr2:202875133	2	203739856	202875133	C	G	0.9826	0.9265	0.9841	0.8698	0.9857	3_prime_UTR	-	-	ENSG00000138442	WDR12	Coronary artery disease	EFO_0000378;EFO_0001645	CARDIoGRAMplusC4D	26343387	Mixed	2015	-0.1335	0.01552	8.00E-18	-	184305	60801	123504	48	log OR	CARDIoGRAMplusC4D_CHD_Mixed_2015	Vascular
rs72934505	rs72934732	chr2:203739856	chr2:202875133	2	203739856	202875133	C	G	0.9826	0.9265	0.9841	0.8698	0.9857	3_prime_UTR	-	-	ENSG00000138442	WDR12	Myocardial infarction	EFO_0000612	CARDIoGRAMplusC4D	26343387	Mixed	2015	-0.1237	0.01684	2.03E-13	-	167181	43677	123504	48	log OR	CARDIoGRAMplusC4D_MI_Mixed_2015	Vascular
rs72934505	rs72934732	chr2:203739856	chr2:202875133	2	203739856	202875133	C	G	0.9826	0.9265	0.9841	0.8698	0.9857	3_prime_UTR	-	-	ENSG00000138442	WDR12	Acute myocardial infarction	EFO_0000612	Neale B	UKBB	European	2017	-0.00214	0.0003897	3.99E-08	-	337199	3927	333272	1	risk diff	Neale-B_UKBB_EUR_2017	Vascular
rs72934505	rs72934732	chr2:203739856	chr2:202875133	2	203739856	202875133	C	G	0.9826	0.9265	0.9841	0.8698	0.9857	3_prime_UTR	-	-	ENSG00000138442	WDR12	Chronic ischaemic heart disease	-	Neale B	UKBB	European	2017	-0.003331	0.000576	7.35E-09	-	337199	8755	328444	1	risk diff	Neale-B_UKBB_EUR_2017	Vascular
rs72934505	rs72934732	chr2:203739856	chr2:202875133	2	203739856	202875133	C	G	0.9826	0.9265	0.9841	0.8698	0.9857	3_prime_UTR	-	-	ENSG00000138442	WDR12	Coronary artery disease	EFO_0000378;EFO_0001645	Nelson CP	28714975	Mixed	2017	-0.1166	0.01314	7.16E-19	-	148715	10801	137914	1	log OR	Nelson-CP_CAD_Mixed_2017	Vascular
rs72934505	rs72934732	chr2:203739856	chr2:202875133	2	203739856	202875133	C	G	0.9826	0.9265	0.9841	0.8698	0.9857	3_prime_UTR	-	-	ENSG00000138442	WDR12	Coronary artery disease	EFO_0000378;EFO_0001645	van der Harst P	29212778	Mixed	2018	-0.08992	0.01065	3.00E-17	-	296525	34541	261984	1	log OR	van-der-Harst-P_CAD-UKBB_Mixed_2018	Vascular
rs72934505	rs72934732	chr2:203739856	chr2:202875133	2	203739856	202875133	C	G	0.9826	0.9265	0.9841	0.8698	0.9857	3_prime_UTR	-	-	ENSG00000138442	WDR12	Coronary artery disease	EFO_0000378;EFO_0001645	van der Harst P	29212778	Mixed	2018	-0.1041	0.0089	7.38E-32	-	547261	122733	424528	2	log OR	van-der-Harst-P_CAD_Mixed_2018	Vascular
rs76122535	rs72934732	chr2:203739856	chr2:202875133	2	203739856	202875133	C	G	0.9826	0.9265	0.9841	0.8698	0.9857	3_prime_UTR	-	-	ENSG00000138442	WDR12	Coronary artery disease	EFO_0000378;EFO_0001645	CARDIoGRAMplusC4D	26343387	Mixed	2015	-0.1335	0.01552	8.00E-18	-	184305	60801	123504	48	log OR	CARDIoGRAMplusC4D_CHD_Mixed_2015	Vascular
rs76122535	rs72934732	chr2:203739856	chr2:202875133	2	203739856	202875133	C	G	0.9826	0.9265	0.9841	0.8698	0.9857	3_prime_UTR	-	-	ENSG00000138442	WDR12	Myocardial infarction	EFO_0000612	CARDIoGRAMplusC4D	26343387	Mixed	2015	-0.1237	0.01684	2.03E-13	-	167181	43677	123504	48	log OR	CARDIoGRAMplusC4D_MI_Mixed_2015	Vascular
rs76122535	rs72934732	chr2:203739856	chr2:202875133	2	203739856	202875133	C	G	0.9826	0.9265	0.9841	0.8698	0.9857	3_prime_UTR	-	-	ENSG00000138442	WDR12	Acute myocardial infarction	EFO_0000612	Neale B	UKBB	European	2017	-0.00214	0.0003897	3.99E-08	-	337199	3927	333272	1	risk diff	Neale-B_UKBB_EUR_2017	Vascular
rs76122535	rs72934732	chr2:203739856	chr2:202875133	2	203739856	202875133	C	G	0.9826	0.9265	0.9841	0.8698	0.9857	3_prime_UTR	-	-	ENSG00000138442	WDR12	Chronic ischaemic heart disease	-	Neale B	UKBB	European	2017	-0.003331	0.000576	7.35E-09	-	337199	8755	328444	1	risk diff	Neale-B_UKBB_EUR_2017	Vascular
rs76122535	rs72934732	chr2:203739856	chr2:202875133	2	203739856	202875133	C	G	0.9826	0.9265	0.9841	0.8698	0.9857	3_prime_UTR	-	-	ENSG00000138442	WDR12	Coronary artery disease	EFO_0000378;EFO_0001645	Nelson CP	28714975	Mixed	2017	-0.1166	0.01314	7.16E-19	-	148715	10801	137914	1	log OR	Nelson-CP_CAD_Mixed_2017	Vascular
rs76122535	rs72934732	chr2:203739856	chr2:202875133	2	203739856	202875133	C	G	0.9826	0.9265	0.9841	0.8698	0.9857	3_prime_UTR	-	-	ENSG00000138442	WDR12	Coronary artery disease	EFO_0000378;EFO_0001645	van der Harst P	29212778	Mixed	2018	-0.08992	0.01065	3.00E-17	-	296525	34541	261984	1	log OR	van-der-Harst-P_CAD-UKBB_Mixed_2018	Vascular
rs76122535	rs72934732	chr2:203739856	chr2:202875133	2	203739856	202875133	C	G	0.9826	0.9265	0.9841	0.8698	0.9857	3_prime_UTR	-	-	ENSG00000138442	WDR12	Coronary artery disease	EFO_0000378;EFO_0001645	van der Harst P	29212778	Mixed	2018	-0.1041	0.0089	7.38E-32	-	547261	122733	424528	2	log OR	van-der-Harst-P_CAD_Mixed_2018	Vascular
rs72934505	rs72934734	chr2:203739970	chr2:202875247	2	203739970	202875247	G	T	0.0135	0.0735	0.0159	0.1302	0.0143	3_prime_UTR	-	-	ENSG00000138442	WDR12	Coronary artery disease	EFO_0000378;EFO_0001645	CARDIoGRAMplusC4D	26343387	Mixed	2015	0.1336	0.01552	7.57E-18	+	184305	60801	123504	48	log OR	CARDIoGRAMplusC4D_CHD_Mixed_2015	Vascular
rs72934505	rs72934734	chr2:203739970	chr2:202875247	2	203739970	202875247	G	T	0.0135	0.0735	0.0159	0.1302	0.0143	3_prime_UTR	-	-	ENSG00000138442	WDR12	Myocardial infarction	EFO_0000612	CARDIoGRAMplusC4D	26343387	Mixed	2015	0.1237	0.01684	2.00E-13	+	167181	43677	123504	48	log OR	CARDIoGRAMplusC4D_MI_Mixed_2015	Vascular
rs72934505	rs72934734	chr2:203739970	chr2:202875247	2	203739970	202875247	G	T	0.0135	0.0735	0.0159	0.1302	0.0143	3_prime_UTR	-	-	ENSG00000138442	WDR12	Acute myocardial infarction	EFO_0000612	Neale B	UKBB	European	2017	0.00214	0.0003897	3.99E-08	+	337199	3927	333272	1	risk diff	Neale-B_UKBB_EUR_2017	Vascular
rs72934505	rs72934734	chr2:203739970	chr2:202875247	2	203739970	202875247	G	T	0.0135	0.0735	0.0159	0.1302	0.0143	3_prime_UTR	-	-	ENSG00000138442	WDR12	Chronic ischaemic heart disease	-	Neale B	UKBB	European	2017	0.003331	0.000576	7.35E-09	+	337199	8755	328444	1	risk diff	Neale-B_UKBB_EUR_2017	Vascular
rs72934505	rs72934734	chr2:203739970	chr2:202875247	2	203739970	202875247	G	T	0.0135	0.0735	0.0159	0.1302	0.0143	3_prime_UTR	-	-	ENSG00000138442	WDR12	Coronary artery disease	EFO_0000378;EFO_0001645	Nelson CP	28714975	Mixed	2017	0.1168	0.01314	6.70E-19	+	148715	10801	137914	1	log OR	Nelson-CP_CAD_Mixed_2017	Vascular
rs72934505	rs72934734	chr2:203739970	chr2:202875247	2	203739970	202875247	G	T	0.0135	0.0735	0.0159	0.1302	0.0143	3_prime_UTR	-	-	ENSG00000138442	WDR12	Coronary artery disease	EFO_0000378;EFO_0001645	van der Harst P	29212778	Mixed	2018	0.08992	0.01065	3.00E-17	+	296525	34541	261984	1	log OR	van-der-Harst-P_CAD-UKBB_Mixed_2018	Vascular
rs72934505	rs72934734	chr2:203739970	chr2:202875247	2	203739970	202875247	G	T	0.0135	0.0735	0.0159	0.1302	0.0143	3_prime_UTR	-	-	ENSG00000138442	WDR12	Coronary artery disease	EFO_0000378;EFO_0001645	van der Harst P	29212778	Mixed	2018	0.1042	0.0089	7.08E-32	+	547261	122733	424528	2	log OR	van-der-Harst-P_CAD_Mixed_2018	Vascular
rs76122535	rs72934734	chr2:203739970	chr2:202875247	2	203739970	202875247	G	T	0.0135	0.0735	0.0159	0.1302	0.0143	3_prime_UTR	-	-	ENSG00000138442	WDR12	Coronary artery disease	EFO_0000378;EFO_0001645	CARDIoGRAMplusC4D	26343387	Mixed	2015	0.1336	0.01552	7.57E-18	+	184305	60801	123504	48	log OR	CARDIoGRAMplusC4D_CHD_Mixed_2015	Vascular
rs76122535	rs72934734	chr2:203739970	chr2:202875247	2	203739970	202875247	G	T	0.0135	0.0735	0.0159	0.1302	0.0143	3_prime_UTR	-	-	ENSG00000138442	WDR12	Myocardial infarction	EFO_0000612	CARDIoGRAMplusC4D	26343387	Mixed	2015	0.1237	0.01684	2.00E-13	+	167181	43677	123504	48	log OR	CARDIoGRAMplusC4D_MI_Mixed_2015	Vascular
rs76122535	rs72934734	chr2:203739970	chr2:202875247	2	203739970	202875247	G	T	0.0135	0.0735	0.0159	0.1302	0.0143	3_prime_UTR	-	-	ENSG00000138442	WDR12	Acute myocardial infarction	EFO_0000612	Neale B	UKBB	European	2017	0.00214	0.0003897	3.99E-08	+	337199	3927	333272	1	risk diff	Neale-B_UKBB_EUR_2017	Vascular
rs76122535	rs72934734	chr2:203739970	chr2:202875247	2	203739970	202875247	G	T	0.0135	0.0735	0.0159	0.1302	0.0143	3_prime_UTR	-	-	ENSG00000138442	WDR12	Chronic ischaemic heart disease	-	Neale B	UKBB	European	2017	0.003331	0.000576	7.35E-09	+	337199	8755	328444	1	risk diff	Neale-B_UKBB_EUR_2017	Vascular
rs76122535	rs72934734	chr2:203739970	chr2:202875247	2	203739970	202875247	G	T	0.0135	0.0735	0.0159	0.1302	0.0143	3_prime_UTR	-	-	ENSG00000138442	WDR12	Coronary artery disease	EFO_0000378;EFO_0001645	Nelson CP	28714975	Mixed	2017	0.1168	0.01314	6.70E-19	+	148715	10801	137914	1	log OR	Nelson-CP_CAD_Mixed_2017	Vascular
rs76122535	rs72934734	chr2:203739970	chr2:202875247	2	203739970	202875247	G	T	0.0135	0.0735	0.0159	0.1302	0.0143	3_prime_UTR	-	-	ENSG00000138442	WDR12	Coronary artery disease	EFO_0000378;EFO_0001645	van der Harst P	29212778	Mixed	2018	0.08992	0.01065	3.00E-17	+	296525	34541	261984	1	log OR	van-der-Harst-P_CAD-UKBB_Mixed_2018	Vascular
rs76122535	rs72934734	chr2:203739970	chr2:202875247	2	203739970	202875247	G	T	0.0135	0.0735	0.0159	0.1302	0.0143	3_prime_UTR	-	-	ENSG00000138442	WDR12	Coronary artery disease	EFO_0000378;EFO_0001645	van der Harst P	29212778	Mixed	2018	0.1042	0.0089	7.08E-32	+	547261	122733	424528	2	log OR	van-der-Harst-P_CAD_Mixed_2018	Vascular
rs72934505	rs72934735	chr2:203740010	chr2:202875287	2	203740010	202875287	C	T	0.9826	0.9265	0.9841	0.8698	0.9857	3_prime_UTR	-	-	ENSG00000138442	WDR12	Coronary artery disease	EFO_0000378;EFO_0001645	CARDIoGRAMplusC4D	26343387	Mixed	2015	-0.1333	0.01551	8.25E-18	-	184305	60801	123504	48	log OR	CARDIoGRAMplusC4D_CHD_Mixed_2015	Vascular
rs72934505	rs72934735	chr2:203740010	chr2:202875287	2	203740010	202875287	C	T	0.9826	0.9265	0.9841	0.8698	0.9857	3_prime_UTR	-	-	ENSG00000138442	WDR12	Myocardial infarction	EFO_0000612	CARDIoGRAMplusC4D	26343387	Mixed	2015	-0.1237	0.01683	2.01E-13	-	167181	43677	123504	48	log OR	CARDIoGRAMplusC4D_MI_Mixed_2015	Vascular
rs72934505	rs72934735	chr2:203740010	chr2:202875287	2	203740010	202875287	C	T	0.9826	0.9265	0.9841	0.8698	0.9857	3_prime_UTR	-	-	ENSG00000138442	WDR12	Acute myocardial infarction	EFO_0000612	Neale B	UKBB	European	2017	-0.00214	0.0003897	3.99E-08	-	337199	3927	333272	1	risk diff	Neale-B_UKBB_EUR_2017	Vascular
rs72934505	rs72934735	chr2:203740010	chr2:202875287	2	203740010	202875287	C	T	0.9826	0.9265	0.9841	0.8698	0.9857	3_prime_UTR	-	-	ENSG00000138442	WDR12	Chronic ischaemic heart disease	-	Neale B	UKBB	European	2017	-0.003331	0.000576	7.35E-09	-	337199	8755	328444	1	risk diff	Neale-B_UKBB_EUR_2017	Vascular
rs72934505	rs72934735	chr2:203740010	chr2:202875287	2	203740010	202875287	C	T	0.9826	0.9265	0.9841	0.8698	0.9857	3_prime_UTR	-	-	ENSG00000138442	WDR12	Coronary artery disease	EFO_0000378;EFO_0001645	Nelson CP	28714975	Mixed	2017	-0.1166	0.01313	7.29E-19	-	148715	10801	137914	1	log OR	Nelson-CP_CAD_Mixed_2017	Vascular
rs72934505	rs72934735	chr2:203740010	chr2:202875287	2	203740010	202875287	C	T	0.9826	0.9265	0.9841	0.8698	0.9857	3_prime_UTR	-	-	ENSG00000138442	WDR12	Coronary artery disease	EFO_0000378;EFO_0001645	van der Harst P	29212778	Mixed	2018	-0.08992	0.01065	3.00E-17	-	296525	34541	261984	1	log OR	van-der-Harst-P_CAD-UKBB_Mixed_2018	Vascular
rs72934505	rs72934735	chr2:203740010	chr2:202875287	2	203740010	202875287	C	T	0.9826	0.9265	0.9841	0.8698	0.9857	3_prime_UTR	-	-	ENSG00000138442	WDR12	Coronary artery disease	EFO_0000378;EFO_0001645	van der Harst P	29212778	Mixed	2018	-0.1041	0.0089	7.48E-32	-	547261	122733	424528	2	log OR	van-der-Harst-P_CAD_Mixed_2018	Vascular
rs76122535	rs72934735	chr2:203740010	chr2:202875287	2	203740010	202875287	C	T	0.9826	0.9265	0.9841	0.8698	0.9857	3_prime_UTR	-	-	ENSG00000138442	WDR12	Coronary artery disease	EFO_0000378;EFO_0001645	CARDIoGRAMplusC4D	26343387	Mixed	2015	-0.1333	0.01551	8.25E-18	-	184305	60801	123504	48	log OR	CARDIoGRAMplusC4D_CHD_Mixed_2015	Vascular
rs76122535	rs72934735	chr2:203740010	chr2:202875287	2	203740010	202875287	C	T	0.9826	0.9265	0.9841	0.8698	0.9857	3_prime_UTR	-	-	ENSG00000138442	WDR12	Myocardial infarction	EFO_0000612	CARDIoGRAMplusC4D	26343387	Mixed	2015	-0.1237	0.01683	2.01E-13	-	167181	43677	123504	48	log OR	CARDIoGRAMplusC4D_MI_Mixed_2015	Vascular
rs76122535	rs72934735	chr2:203740010	chr2:202875287	2	203740010	202875287	C	T	0.9826	0.9265	0.9841	0.8698	0.9857	3_prime_UTR	-	-	ENSG00000138442	WDR12	Acute myocardial infarction	EFO_0000612	Neale B	UKBB	European	2017	-0.00214	0.0003897	3.99E-08	-	337199	3927	333272	1	risk diff	Neale-B_UKBB_EUR_2017	Vascular
rs76122535	rs72934735	chr2:203740010	chr2:202875287	2	203740010	202875287	C	T	0.9826	0.9265	0.9841	0.8698	0.9857	3_prime_UTR	-	-	ENSG00000138442	WDR12	Chronic ischaemic heart disease	-	Neale B	UKBB	European	2017	-0.003331	0.000576	7.35E-09	-	337199	8755	328444	1	risk diff	Neale-B_UKBB_EUR_2017	Vascular
rs76122535	rs72934735	chr2:203740010	chr2:202875287	2	203740010	202875287	C	T	0.9826	0.9265	0.9841	0.8698	0.9857	3_prime_UTR	-	-	ENSG00000138442	WDR12	Coronary artery disease	EFO_0000378;EFO_0001645	Nelson CP	28714975	Mixed	2017	-0.1166	0.01313	7.29E-19	-	148715	10801	137914	1	log OR	Nelson-CP_CAD_Mixed_2017	Vascular
rs76122535	rs72934735	chr2:203740010	chr2:202875287	2	203740010	202875287	C	T	0.9826	0.9265	0.9841	0.8698	0.9857	3_prime_UTR	-	-	ENSG00000138442	WDR12	Coronary artery disease	EFO_0000378;EFO_0001645	van der Harst P	29212778	Mixed	2018	-0.08992	0.01065	3.00E-17	-	296525	34541	261984	1	log OR	van-der-Harst-P_CAD-UKBB_Mixed_2018	Vascular
rs76122535	rs72934735	chr2:203740010	chr2:202875287	2	203740010	202875287	C	T	0.9826	0.9265	0.9841	0.8698	0.9857	3_prime_UTR	-	-	ENSG00000138442	WDR12	Coronary artery disease	EFO_0000378;EFO_0001645	van der Harst P	29212778	Mixed	2018	-0.1041	0.0089	7.48E-32	-	547261	122733	424528	2	log OR	van-der-Harst-P_CAD_Mixed_2018	Vascular
rs72934505	rs146973310	chr2:203740270	chr2:202875547	2	203740270	202875547	A	C	0.9826	0.9265	0.9841	0.8698	0.9857	3_prime_UTR	-	-	ENSG00000138442	WDR12	Coronary artery disease	EFO_0000378;EFO_0001645	CARDIoGRAMplusC4D	26343387	Mixed	2015	-0.1335	0.01552	7.99E-18	-	184305	60801	123504	48	log OR	CARDIoGRAMplusC4D_CHD_Mixed_2015	Vascular
rs72934505	rs146973310	chr2:203740270	chr2:202875547	2	203740270	202875547	A	C	0.9826	0.9265	0.9841	0.8698	0.9857	3_prime_UTR	-	-	ENSG00000138442	WDR12	Myocardial infarction	EFO_0000612	CARDIoGRAMplusC4D	26343387	Mixed	2015	-0.1237	0.01684	2.04E-13	-	167181	43677	123504	48	log OR	CARDIoGRAMplusC4D_MI_Mixed_2015	Vascular
rs72934505	rs146973310	chr2:203740270	chr2:202875547	2	203740270	202875547	A	C	0.9826	0.9265	0.9841	0.8698	0.9857	3_prime_UTR	-	-	ENSG00000138442	WDR12	Acute myocardial infarction	EFO_0000612	Neale B	UKBB	European	2017	-0.00214	0.0003897	3.99E-08	-	337199	3927	333272	1	risk diff	Neale-B_UKBB_EUR_2017	Vascular
rs72934505	rs146973310	chr2:203740270	chr2:202875547	2	203740270	202875547	A	C	0.9826	0.9265	0.9841	0.8698	0.9857	3_prime_UTR	-	-	ENSG00000138442	WDR12	Chronic ischaemic heart disease	-	Neale B	UKBB	European	2017	-0.003331	0.000576	7.36E-09	-	337199	8755	328444	1	risk diff	Neale-B_UKBB_EUR_2017	Vascular
rs72934505	rs146973310	chr2:203740270	chr2:202875547	2	203740270	202875547	A	C	0.9826	0.9265	0.9841	0.8698	0.9857	3_prime_UTR	-	-	ENSG00000138442	WDR12	Coronary artery disease	EFO_0000378;EFO_0001645	Nelson CP	28714975	Mixed	2017	-0.1167	0.01314	6.73E-19	-	148715	10801	137914	1	log OR	Nelson-CP_CAD_Mixed_2017	Vascular
rs72934505	rs146973310	chr2:203740270	chr2:202875547	2	203740270	202875547	A	C	0.9826	0.9265	0.9841	0.8698	0.9857	3_prime_UTR	-	-	ENSG00000138442	WDR12	Coronary artery disease	EFO_0000378;EFO_0001645	van der Harst P	29212778	Mixed	2018	-0.08992	0.01065	3.00E-17	-	296525	34541	261984	1	log OR	van-der-Harst-P_CAD-UKBB_Mixed_2018	Vascular
rs72934505	rs146973310	chr2:203740270	chr2:202875547	2	203740270	202875547	A	C	0.9826	0.9265	0.9841	0.8698	0.9857	3_prime_UTR	-	-	ENSG00000138442	WDR12	Coronary artery disease	EFO_0000378;EFO_0001645	van der Harst P	29212778	Mixed	2018	-0.1041	0.0089	7.36E-32	-	547261	122733	424528	2	log OR	van-der-Harst-P_CAD_Mixed_2018	Vascular
rs76122535	rs146973310	chr2:203740270	chr2:202875547	2	203740270	202875547	A	C	0.9826	0.9265	0.9841	0.8698	0.9857	3_prime_UTR	-	-	ENSG00000138442	WDR12	Coronary artery disease	EFO_0000378;EFO_0001645	CARDIoGRAMplusC4D	26343387	Mixed	2015	-0.1335	0.01552	7.99E-18	-	184305	60801	123504	48	log OR	CARDIoGRAMplusC4D_CHD_Mixed_2015	Vascular
rs76122535	rs146973310	chr2:203740270	chr2:202875547	2	203740270	202875547	A	C	0.9826	0.9265	0.9841	0.8698	0.9857	3_prime_UTR	-	-	ENSG00000138442	WDR12	Myocardial infarction	EFO_0000612	CARDIoGRAMplusC4D	26343387	Mixed	2015	-0.1237	0.01684	2.04E-13	-	167181	43677	123504	48	log OR	CARDIoGRAMplusC4D_MI_Mixed_2015	Vascular
rs76122535	rs146973310	chr2:203740270	chr2:202875547	2	203740270	202875547	A	C	0.9826	0.9265	0.9841	0.8698	0.9857	3_prime_UTR	-	-	ENSG00000138442	WDR12	Acute myocardial infarction	EFO_0000612	Neale B	UKBB	European	2017	-0.00214	0.0003897	3.99E-08	-	337199	3927	333272	1	risk diff	Neale-B_UKBB_EUR_2017	Vascular
rs76122535	rs146973310	chr2:203740270	chr2:202875547	2	203740270	202875547	A	C	0.9826	0.9265	0.9841	0.8698	0.9857	3_prime_UTR	-	-	ENSG00000138442	WDR12	Chronic ischaemic heart disease	-	Neale B	UKBB	European	2017	-0.003331	0.000576	7.36E-09	-	337199	8755	328444	1	risk diff	Neale-B_UKBB_EUR_2017	Vascular
rs76122535	rs146973310	chr2:203740270	chr2:202875547	2	203740270	202875547	A	C	0.9826	0.9265	0.9841	0.8698	0.9857	3_prime_UTR	-	-	ENSG00000138442	WDR12	Coronary artery disease	EFO_0000378;EFO_0001645	Nelson CP	28714975	Mixed	2017	-0.1167	0.01314	6.73E-19	-	148715	10801	137914	1	log OR	Nelson-CP_CAD_Mixed_2017	Vascular
rs76122535	rs146973310	chr2:203740270	chr2:202875547	2	203740270	202875547	A	C	0.9826	0.9265	0.9841	0.8698	0.9857	3_prime_UTR	-	-	ENSG00000138442	WDR12	Coronary artery disease	EFO_0000378;EFO_0001645	van der Harst P	29212778	Mixed	2018	-0.08992	0.01065	3.00E-17	-	296525	34541	261984	1	log OR	van-der-Harst-P_CAD-UKBB_Mixed_2018	Vascular
rs76122535	rs146973310	chr2:203740270	chr2:202875547	2	203740270	202875547	A	C	0.9826	0.9265	0.9841	0.8698	0.9857	3_prime_UTR	-	-	ENSG00000138442	WDR12	Coronary artery disease	EFO_0000378;EFO_0001645	van der Harst P	29212778	Mixed	2018	-0.1041	0.0089	7.36E-32	-	547261	122733	424528	2	log OR	van-der-Harst-P_CAD_Mixed_2018	Vascular
rs72934505	rs72934737	chr2:203740798	chr2:202876075	2	203740798	202876075	C	T	0.9826	0.9265	0.9841	0.8698	0.9857	3_prime_UTR	-	-	ENSG00000138442	WDR12	Coronary artery disease	EFO_0000378;EFO_0001645	CARDIoGRAMplusC4D	26343387	Mixed	2015	-0.1337	0.01552	7.25E-18	-	184305	60801	123504	48	log OR	CARDIoGRAMplusC4D_CHD_Mixed_2015	Vascular
rs72934505	rs72934737	chr2:203740798	chr2:202876075	2	203740798	202876075	C	T	0.9826	0.9265	0.9841	0.8698	0.9857	3_prime_UTR	-	-	ENSG00000138442	WDR12	Myocardial infarction	EFO_0000612	CARDIoGRAMplusC4D	26343387	Mixed	2015	-0.1237	0.01684	2.08E-13	-	167181	43677	123504	48	log OR	CARDIoGRAMplusC4D_MI_Mixed_2015	Vascular
rs72934505	rs72934737	chr2:203740798	chr2:202876075	2	203740798	202876075	C	T	0.9826	0.9265	0.9841	0.8698	0.9857	3_prime_UTR	-	-	ENSG00000138442	WDR12	Acute myocardial infarction	EFO_0000612	Neale B	UKBB	European	2017	-0.00214	0.0003897	3.99E-08	-	337199	3927	333272	1	risk diff	Neale-B_UKBB_EUR_2017	Vascular
rs72934505	rs72934737	chr2:203740798	chr2:202876075	2	203740798	202876075	C	T	0.9826	0.9265	0.9841	0.8698	0.9857	3_prime_UTR	-	-	ENSG00000138442	WDR12	Chronic ischaemic heart disease	-	Neale B	UKBB	European	2017	-0.003331	0.000576	7.36E-09	-	337199	8755	328444	1	risk diff	Neale-B_UKBB_EUR_2017	Vascular
rs72934505	rs72934737	chr2:203740798	chr2:202876075	2	203740798	202876075	C	T	0.9826	0.9265	0.9841	0.8698	0.9857	3_prime_UTR	-	-	ENSG00000138442	WDR12	Coronary artery disease	EFO_0000378;EFO_0001645	Nelson CP	28714975	Mixed	2017	-0.1168	0.01314	6.61E-19	-	148715	10801	137914	1	log OR	Nelson-CP_CAD_Mixed_2017	Vascular
rs72934505	rs72934737	chr2:203740798	chr2:202876075	2	203740798	202876075	C	T	0.9826	0.9265	0.9841	0.8698	0.9857	3_prime_UTR	-	-	ENSG00000138442	WDR12	Coronary artery disease	EFO_0000378;EFO_0001645	van der Harst P	29212778	Mixed	2018	-0.08992	0.01065	3.00E-17	-	296525	34541	261984	1	log OR	van-der-Harst-P_CAD-UKBB_Mixed_2018	Vascular
rs72934505	rs72934737	chr2:203740798	chr2:202876075	2	203740798	202876075	C	T	0.9826	0.9265	0.9841	0.8698	0.9857	3_prime_UTR	-	-	ENSG00000138442	WDR12	Coronary artery disease	EFO_0000378;EFO_0001645	van der Harst P	29212778	Mixed	2018	-0.1042	0.0089	6.83E-32	-	547261	122733	424528	2	log OR	van-der-Harst-P_CAD_Mixed_2018	Vascular
rs76122535	rs72934737	chr2:203740798	chr2:202876075	2	203740798	202876075	C	T	0.9826	0.9265	0.9841	0.8698	0.9857	3_prime_UTR	-	-	ENSG00000138442	WDR12	Coronary artery disease	EFO_0000378;EFO_0001645	CARDIoGRAMplusC4D	26343387	Mixed	2015	-0.1337	0.01552	7.25E-18	-	184305	60801	123504	48	log OR	CARDIoGRAMplusC4D_CHD_Mixed_2015	Vascular
rs76122535	rs72934737	chr2:203740798	chr2:202876075	2	203740798	202876075	C	T	0.9826	0.9265	0.9841	0.8698	0.9857	3_prime_UTR	-	-	ENSG00000138442	WDR12	Myocardial infarction	EFO_0000612	CARDIoGRAMplusC4D	26343387	Mixed	2015	-0.1237	0.01684	2.08E-13	-	167181	43677	123504	48	log OR	CARDIoGRAMplusC4D_MI_Mixed_2015	Vascular
rs76122535	rs72934737	chr2:203740798	chr2:202876075	2	203740798	202876075	C	T	0.9826	0.9265	0.9841	0.8698	0.9857	3_prime_UTR	-	-	ENSG00000138442	WDR12	Acute myocardial infarction	EFO_0000612	Neale B	UKBB	European	2017	-0.00214	0.0003897	3.99E-08	-	337199	3927	333272	1	risk diff	Neale-B_UKBB_EUR_2017	Vascular
rs76122535	rs72934737	chr2:203740798	chr2:202876075	2	203740798	202876075	C	T	0.9826	0.9265	0.9841	0.8698	0.9857	3_prime_UTR	-	-	ENSG00000138442	WDR12	Chronic ischaemic heart disease	-	Neale B	UKBB	European	2017	-0.003331	0.000576	7.36E-09	-	337199	8755	328444	1	risk diff	Neale-B_UKBB_EUR_2017	Vascular
rs76122535	rs72934737	chr2:203740798	chr2:202876075	2	203740798	202876075	C	T	0.9826	0.9265	0.9841	0.8698	0.9857	3_prime_UTR	-	-	ENSG00000138442	WDR12	Coronary artery disease	EFO_0000378;EFO_0001645	Nelson CP	28714975	Mixed	2017	-0.1168	0.01314	6.61E-19	-	148715	10801	137914	1	log OR	Nelson-CP_CAD_Mixed_2017	Vascular
rs76122535	rs72934737	chr2:203740798	chr2:202876075	2	203740798	202876075	C	T	0.9826	0.9265	0.9841	0.8698	0.9857	3_prime_UTR	-	-	ENSG00000138442	WDR12	Coronary artery disease	EFO_0000378;EFO_0001645	van der Harst P	29212778	Mixed	2018	-0.08992	0.01065	3.00E-17	-	296525	34541	261984	1	log OR	van-der-Harst-P_CAD-UKBB_Mixed_2018	Vascular
rs76122535	rs72934737	chr2:203740798	chr2:202876075	2	203740798	202876075	C	T	0.9826	0.9265	0.9841	0.8698	0.9857	3_prime_UTR	-	-	ENSG00000138442	WDR12	Coronary artery disease	EFO_0000378;EFO_0001645	van der Harst P	29212778	Mixed	2018	-0.1042	0.0089	6.83E-32	-	547261	122733	424528	2	log OR	van-der-Harst-P_CAD_Mixed_2018	Vascular
rs72934505	rs72934738	chr2:203740861	chr2:202876138	2	203740861	202876138	C	T	0.0174	0.0735	0.0159	0.1302	0.0143	3_prime_UTR	-	-	ENSG00000138442	WDR12	Coronary artery disease	EFO_0000378;EFO_0001645	CARDIoGRAMplusC4D	26343387	Mixed	2015	0.1336	0.01555	8.31E-18	+	184305	60801	123504	48	log OR	CARDIoGRAMplusC4D_CHD_Mixed_2015	Vascular
rs72934505	rs72934738	chr2:203740861	chr2:202876138	2	203740861	202876138	C	T	0.0174	0.0735	0.0159	0.1302	0.0143	3_prime_UTR	-	-	ENSG00000138442	WDR12	Myocardial infarction	EFO_0000612	CARDIoGRAMplusC4D	26343387	Mixed	2015	0.1238	0.01686	2.13E-13	+	167181	43677	123504	48	log OR	CARDIoGRAMplusC4D_MI_Mixed_2015	Vascular
rs72934505	rs72934738	chr2:203740861	chr2:202876138	2	203740861	202876138	C	T	0.0174	0.0735	0.0159	0.1302	0.0143	3_prime_UTR	-	-	ENSG00000138442	WDR12	Acute myocardial infarction	EFO_0000612	Neale B	UKBB	European	2017	0.00214	0.0003897	3.99E-08	+	337199	3927	333272	1	risk diff	Neale-B_UKBB_EUR_2017	Vascular
rs72934505	rs72934738	chr2:203740861	chr2:202876138	2	203740861	202876138	C	T	0.0174	0.0735	0.0159	0.1302	0.0143	3_prime_UTR	-	-	ENSG00000138442	WDR12	Chronic ischaemic heart disease	-	Neale B	UKBB	European	2017	0.003331	0.000576	7.36E-09	+	337199	8755	328444	1	risk diff	Neale-B_UKBB_EUR_2017	Vascular
rs72934505	rs72934738	chr2:203740861	chr2:202876138	2	203740861	202876138	C	T	0.0174	0.0735	0.0159	0.1302	0.0143	3_prime_UTR	-	-	ENSG00000138442	WDR12	Coronary artery disease	EFO_0000378;EFO_0001645	Nelson CP	28714975	Mixed	2017	0.1167	0.01315	7.47E-19	+	148715	10801	137914	1	log OR	Nelson-CP_CAD_Mixed_2017	Vascular
rs72934505	rs72934738	chr2:203740861	chr2:202876138	2	203740861	202876138	C	T	0.0174	0.0735	0.0159	0.1302	0.0143	3_prime_UTR	-	-	ENSG00000138442	WDR12	Coronary artery disease	EFO_0000378;EFO_0001645	van der Harst P	29212778	Mixed	2018	0.08992	0.01065	3.00E-17	+	296525	34541	261984	1	log OR	van-der-Harst-P_CAD-UKBB_Mixed_2018	Vascular
rs72934505	rs72934738	chr2:203740861	chr2:202876138	2	203740861	202876138	C	T	0.0174	0.0735	0.0159	0.1302	0.0143	3_prime_UTR	-	-	ENSG00000138442	WDR12	Coronary artery disease	EFO_0000378;EFO_0001645	van der Harst P	29212778	Mixed	2018	0.1042	0.0089	7.74E-32	+	547261	122733	424528	2	log OR	van-der-Harst-P_CAD_Mixed_2018	Vascular
rs76122535	rs72934738	chr2:203740861	chr2:202876138	2	203740861	202876138	C	T	0.0174	0.0735	0.0159	0.1302	0.0143	3_prime_UTR	-	-	ENSG00000138442	WDR12	Coronary artery disease	EFO_0000378;EFO_0001645	CARDIoGRAMplusC4D	26343387	Mixed	2015	0.1336	0.01555	8.31E-18	+	184305	60801	123504	48	log OR	CARDIoGRAMplusC4D_CHD_Mixed_2015	Vascular
rs76122535	rs72934738	chr2:203740861	chr2:202876138	2	203740861	202876138	C	T	0.0174	0.0735	0.0159	0.1302	0.0143	3_prime_UTR	-	-	ENSG00000138442	WDR12	Myocardial infarction	EFO_0000612	CARDIoGRAMplusC4D	26343387	Mixed	2015	0.1238	0.01686	2.13E-13	+	167181	43677	123504	48	log OR	CARDIoGRAMplusC4D_MI_Mixed_2015	Vascular
rs76122535	rs72934738	chr2:203740861	chr2:202876138	2	203740861	202876138	C	T	0.0174	0.0735	0.0159	0.1302	0.0143	3_prime_UTR	-	-	ENSG00000138442	WDR12	Acute myocardial infarction	EFO_0000612	Neale B	UKBB	European	2017	0.00214	0.0003897	3.99E-08	+	337199	3927	333272	1	risk diff	Neale-B_UKBB_EUR_2017	Vascular
rs76122535	rs72934738	chr2:203740861	chr2:202876138	2	203740861	202876138	C	T	0.0174	0.0735	0.0159	0.1302	0.0143	3_prime_UTR	-	-	ENSG00000138442	WDR12	Chronic ischaemic heart disease	-	Neale B	UKBB	European	2017	0.003331	0.000576	7.36E-09	+	337199	8755	328444	1	risk diff	Neale-B_UKBB_EUR_2017	Vascular
rs76122535	rs72934738	chr2:203740861	chr2:202876138	2	203740861	202876138	C	T	0.0174	0.0735	0.0159	0.1302	0.0143	3_prime_UTR	-	-	ENSG00000138442	WDR12	Coronary artery disease	EFO_0000378;EFO_0001645	Nelson CP	28714975	Mixed	2017	0.1167	0.01315	7.47E-19	+	148715	10801	137914	1	log OR	Nelson-CP_CAD_Mixed_2017	Vascular
rs76122535	rs72934738	chr2:203740861	chr2:202876138	2	203740861	202876138	C	T	0.0174	0.0735	0.0159	0.1302	0.0143	3_prime_UTR	-	-	ENSG00000138442	WDR12	Coronary artery disease	EFO_0000378;EFO_0001645	van der Harst P	29212778	Mixed	2018	0.08992	0.01065	3.00E-17	+	296525	34541	261984	1	log OR	van-der-Harst-P_CAD-UKBB_Mixed_2018	Vascular
rs76122535	rs72934738	chr2:203740861	chr2:202876138	2	203740861	202876138	C	T	0.0174	0.0735	0.0159	0.1302	0.0143	3_prime_UTR	-	-	ENSG00000138442	WDR12	Coronary artery disease	EFO_0000378;EFO_0001645	van der Harst P	29212778	Mixed	2018	0.1042	0.0089	7.74E-32	+	547261	122733	424528	2	log OR	van-der-Harst-P_CAD_Mixed_2018	Vascular
rs72934505	rs79539678	chr2:203740938	chr2:202876215	2	203740938	202876215	C	G	0.0174	0.0735	0.0159	0.1302	0.0143	3_prime_UTR	-	-	ENSG00000138442	WDR12	Coronary artery disease	EFO_0000378;EFO_0001645	CARDIoGRAMplusC4D	26343387	Mixed	2015	0.1335	0.01552	7.79E-18	+	184305	60801	123504	48	log OR	CARDIoGRAMplusC4D_CHD_Mixed_2015	Vascular
rs72934505	rs79539678	chr2:203740938	chr2:202876215	2	203740938	202876215	C	G	0.0174	0.0735	0.0159	0.1302	0.0143	3_prime_UTR	-	-	ENSG00000138442	WDR12	Myocardial infarction	EFO_0000612	CARDIoGRAMplusC4D	26343387	Mixed	2015	0.1237	0.01684	2.08E-13	+	167181	43677	123504	48	log OR	CARDIoGRAMplusC4D_MI_Mixed_2015	Vascular
rs72934505	rs79539678	chr2:203740938	chr2:202876215	2	203740938	202876215	C	G	0.0174	0.0735	0.0159	0.1302	0.0143	3_prime_UTR	-	-	ENSG00000138442	WDR12	Acute myocardial infarction	EFO_0000612	Neale B	UKBB	European	2017	0.00214	0.0003897	3.99E-08	+	337199	3927	333272	1	risk diff	Neale-B_UKBB_EUR_2017	Vascular
rs72934505	rs79539678	chr2:203740938	chr2:202876215	2	203740938	202876215	C	G	0.0174	0.0735	0.0159	0.1302	0.0143	3_prime_UTR	-	-	ENSG00000138442	WDR12	Chronic ischaemic heart disease	-	Neale B	UKBB	European	2017	0.003331	0.000576	7.37E-09	+	337199	8755	328444	1	risk diff	Neale-B_UKBB_EUR_2017	Vascular
rs72934505	rs79539678	chr2:203740938	chr2:202876215	2	203740938	202876215	C	G	0.0174	0.0735	0.0159	0.1302	0.0143	3_prime_UTR	-	-	ENSG00000138442	WDR12	Coronary artery disease	EFO_0000378;EFO_0001645	Nelson CP	28714975	Mixed	2017	0.1167	0.01314	6.80E-19	+	148715	10801	137914	1	log OR	Nelson-CP_CAD_Mixed_2017	Vascular
rs72934505	rs79539678	chr2:203740938	chr2:202876215	2	203740938	202876215	C	G	0.0174	0.0735	0.0159	0.1302	0.0143	3_prime_UTR	-	-	ENSG00000138442	WDR12	Coronary artery disease	EFO_0000378;EFO_0001645	van der Harst P	29212778	Mixed	2018	0.08992	0.01065	3.00E-17	+	296525	34541	261984	1	log OR	van-der-Harst-P_CAD-UKBB_Mixed_2018	Vascular
rs72934505	rs79539678	chr2:203740938	chr2:202876215	2	203740938	202876215	C	G	0.0174	0.0735	0.0159	0.1302	0.0143	3_prime_UTR	-	-	ENSG00000138442	WDR12	Coronary artery disease	EFO_0000378;EFO_0001645	van der Harst P	29212778	Mixed	2018	0.1042	0.0089	7.21E-32	+	547261	122733	424528	2	log OR	van-der-Harst-P_CAD_Mixed_2018	Vascular
rs76122535	rs79539678	chr2:203740938	chr2:202876215	2	203740938	202876215	C	G	0.0174	0.0735	0.0159	0.1302	0.0143	3_prime_UTR	-	-	ENSG00000138442	WDR12	Coronary artery disease	EFO_0000378;EFO_0001645	CARDIoGRAMplusC4D	26343387	Mixed	2015	0.1335	0.01552	7.79E-18	+	184305	60801	123504	48	log OR	CARDIoGRAMplusC4D_CHD_Mixed_2015	Vascular
rs76122535	rs79539678	chr2:203740938	chr2:202876215	2	203740938	202876215	C	G	0.0174	0.0735	0.0159	0.1302	0.0143	3_prime_UTR	-	-	ENSG00000138442	WDR12	Myocardial infarction	EFO_0000612	CARDIoGRAMplusC4D	26343387	Mixed	2015	0.1237	0.01684	2.08E-13	+	167181	43677	123504	48	log OR	CARDIoGRAMplusC4D_MI_Mixed_2015	Vascular
rs76122535	rs79539678	chr2:203740938	chr2:202876215	2	203740938	202876215	C	G	0.0174	0.0735	0.0159	0.1302	0.0143	3_prime_UTR	-	-	ENSG00000138442	WDR12	Acute myocardial infarction	EFO_0000612	Neale B	UKBB	European	2017	0.00214	0.0003897	3.99E-08	+	337199	3927	333272	1	risk diff	Neale-B_UKBB_EUR_2017	Vascular
rs76122535	rs79539678	chr2:203740938	chr2:202876215	2	203740938	202876215	C	G	0.0174	0.0735	0.0159	0.1302	0.0143	3_prime_UTR	-	-	ENSG00000138442	WDR12	Chronic ischaemic heart disease	-	Neale B	UKBB	European	2017	0.003331	0.000576	7.37E-09	+	337199	8755	328444	1	risk diff	Neale-B_UKBB_EUR_2017	Vascular
rs76122535	rs79539678	chr2:203740938	chr2:202876215	2	203740938	202876215	C	G	0.0174	0.0735	0.0159	0.1302	0.0143	3_prime_UTR	-	-	ENSG00000138442	WDR12	Coronary artery disease	EFO_0000378;EFO_0001645	Nelson CP	28714975	Mixed	2017	0.1167	0.01314	6.80E-19	+	148715	10801	137914	1	log OR	Nelson-CP_CAD_Mixed_2017	Vascular
rs76122535	rs79539678	chr2:203740938	chr2:202876215	2	203740938	202876215	C	G	0.0174	0.0735	0.0159	0.1302	0.0143	3_prime_UTR	-	-	ENSG00000138442	WDR12	Coronary artery disease	EFO_0000378;EFO_0001645	van der Harst P	29212778	Mixed	2018	0.08992	0.01065	3.00E-17	+	296525	34541	261984	1	log OR	van-der-Harst-P_CAD-UKBB_Mixed_2018	Vascular
rs76122535	rs79539678	chr2:203740938	chr2:202876215	2	203740938	202876215	C	G	0.0174	0.0735	0.0159	0.1302	0.0143	3_prime_UTR	-	-	ENSG00000138442	WDR12	Coronary artery disease	EFO_0000378;EFO_0001645	van der Harst P	29212778	Mixed	2018	0.1042	0.0089	7.21E-32	+	547261	122733	424528	2	log OR	van-der-Harst-P_CAD_Mixed_2018	Vascular
rs72934505	rs72934740	chr2:203741362	chr2:202876639	2	203741362	202876639	A	T	0.9826	0.9265	0.9841	0.8698	0.9847	3_prime_UTR	-	-	ENSG00000138442	WDR12	Coronary artery disease	EFO_0000378;EFO_0001645	CARDIoGRAMplusC4D	26343387	Mixed	2015	-0.1336	0.01552	7.70E-18	-	184305	60801	123504	48	log OR	CARDIoGRAMplusC4D_CHD_Mixed_2015	Vascular
rs72934505	rs72934740	chr2:203741362	chr2:202876639	2	203741362	202876639	A	T	0.9826	0.9265	0.9841	0.8698	0.9847	3_prime_UTR	-	-	ENSG00000138442	WDR12	Myocardial infarction	EFO_0000612	CARDIoGRAMplusC4D	26343387	Mixed	2015	-0.1237	0.01684	2.04E-13	-	167181	43677	123504	48	log OR	CARDIoGRAMplusC4D_MI_Mixed_2015	Vascular
rs72934505	rs72934740	chr2:203741362	chr2:202876639	2	203741362	202876639	A	T	0.9826	0.9265	0.9841	0.8698	0.9847	3_prime_UTR	-	-	ENSG00000138442	WDR12	Acute myocardial infarction	EFO_0000612	Neale B	UKBB	European	2017	-0.00214	0.0003897	3.99E-08	-	337199	3927	333272	1	risk diff	Neale-B_UKBB_EUR_2017	Vascular
rs72934505	rs72934740	chr2:203741362	chr2:202876639	2	203741362	202876639	A	T	0.9826	0.9265	0.9841	0.8698	0.9847	3_prime_UTR	-	-	ENSG00000138442	WDR12	Chronic ischaemic heart disease	-	Neale B	UKBB	European	2017	-0.003331	0.000576	7.39E-09	-	337199	8755	328444	1	risk diff	Neale-B_UKBB_EUR_2017	Vascular
rs72934505	rs72934740	chr2:203741362	chr2:202876639	2	203741362	202876639	A	T	0.9826	0.9265	0.9841	0.8698	0.9847	3_prime_UTR	-	-	ENSG00000138442	WDR12	Coronary artery disease	EFO_0000378;EFO_0001645	Nelson CP	28714975	Mixed	2017	-0.1169	0.01315	6.76E-19	-	148715	10801	137914	1	log OR	Nelson-CP_CAD_Mixed_2017	Vascular
rs72934505	rs72934740	chr2:203741362	chr2:202876639	2	203741362	202876639	A	T	0.9826	0.9265	0.9841	0.8698	0.9847	3_prime_UTR	-	-	ENSG00000138442	WDR12	Coronary artery disease	EFO_0000378;EFO_0001645	van der Harst P	29212778	Mixed	2018	-0.08988	0.01065	3.10E-17	-	296525	34541	261984	1	log OR	van-der-Harst-P_CAD-UKBB_Mixed_2018	Vascular
rs72934505	rs72934740	chr2:203741362	chr2:202876639	2	203741362	202876639	A	T	0.9826	0.9265	0.9841	0.8698	0.9847	3_prime_UTR	-	-	ENSG00000138442	WDR12	Coronary artery disease	EFO_0000378;EFO_0001645	van der Harst P	29212778	Mixed	2018	-0.1041	0.0089	7.41E-32	-	547261	122733	424528	2	log OR	van-der-Harst-P_CAD_Mixed_2018	Vascular
rs76122535	rs72934740	chr2:203741362	chr2:202876639	2	203741362	202876639	A	T	0.9826	0.9265	0.9841	0.8698	0.9847	3_prime_UTR	-	-	ENSG00000138442	WDR12	Coronary artery disease	EFO_0000378;EFO_0001645	CARDIoGRAMplusC4D	26343387	Mixed	2015	-0.1336	0.01552	7.70E-18	-	184305	60801	123504	48	log OR	CARDIoGRAMplusC4D_CHD_Mixed_2015	Vascular
rs76122535	rs72934740	chr2:203741362	chr2:202876639	2	203741362	202876639	A	T	0.9826	0.9265	0.9841	0.8698	0.9847	3_prime_UTR	-	-	ENSG00000138442	WDR12	Myocardial infarction	EFO_0000612	CARDIoGRAMplusC4D	26343387	Mixed	2015	-0.1237	0.01684	2.04E-13	-	167181	43677	123504	48	log OR	CARDIoGRAMplusC4D_MI_Mixed_2015	Vascular
rs76122535	rs72934740	chr2:203741362	chr2:202876639	2	203741362	202876639	A	T	0.9826	0.9265	0.9841	0.8698	0.9847	3_prime_UTR	-	-	ENSG00000138442	WDR12	Acute myocardial infarction	EFO_0000612	Neale B	UKBB	European	2017	-0.00214	0.0003897	3.99E-08	-	337199	3927	333272	1	risk diff	Neale-B_UKBB_EUR_2017	Vascular
rs76122535	rs72934740	chr2:203741362	chr2:202876639	2	203741362	202876639	A	T	0.9826	0.9265	0.9841	0.8698	0.9847	3_prime_UTR	-	-	ENSG00000138442	WDR12	Chronic ischaemic heart disease	-	Neale B	UKBB	European	2017	-0.003331	0.000576	7.39E-09	-	337199	8755	328444	1	risk diff	Neale-B_UKBB_EUR_2017	Vascular
rs76122535	rs72934740	chr2:203741362	chr2:202876639	2	203741362	202876639	A	T	0.9826	0.9265	0.9841	0.8698	0.9847	3_prime_UTR	-	-	ENSG00000138442	WDR12	Coronary artery disease	EFO_0000378;EFO_0001645	Nelson CP	28714975	Mixed	2017	-0.1169	0.01315	6.76E-19	-	148715	10801	137914	1	log OR	Nelson-CP_CAD_Mixed_2017	Vascular
rs76122535	rs72934740	chr2:203741362	chr2:202876639	2	203741362	202876639	A	T	0.9826	0.9265	0.9841	0.8698	0.9847	3_prime_UTR	-	-	ENSG00000138442	WDR12	Coronary artery disease	EFO_0000378;EFO_0001645	van der Harst P	29212778	Mixed	2018	-0.08988	0.01065	3.10E-17	-	296525	34541	261984	1	log OR	van-der-Harst-P_CAD-UKBB_Mixed_2018	Vascular
rs76122535	rs72934740	chr2:203741362	chr2:202876639	2	203741362	202876639	A	T	0.9826	0.9265	0.9841	0.8698	0.9847	3_prime_UTR	-	-	ENSG00000138442	WDR12	Coronary artery disease	EFO_0000378;EFO_0001645	van der Harst P	29212778	Mixed	2018	-0.1041	0.0089	7.41E-32	-	547261	122733	424528	2	log OR	van-der-Harst-P_CAD_Mixed_2018	Vascular
rs76122535	rs145972212	chr2:203741992	chr2:202877269	2	203741992	202877269	-	GAAAA	-	-	-	-	-	indel	-	-	ENSG00000138442	WDR12	Coronary artery disease	EFO_0000378;EFO_0001645	Nelson CP	28714975	Mixed	2017	NA	NA	1.77E-18	NA	148715	10801	137914	1	log OR	Nelson-CP_CAD_Mixed_2017	Vascular
rs72934505	rs115953525	chr2:203744445	chr2:202879722	2	203744445	202879722	A	G	0.0174	0.0735	0.0159	0.1302	0.0143	3_prime_UTR	-	-	ENSG00000138442	WDR12	Coronary artery disease	EFO_0000378;EFO_0001645	CARDIoGRAMplusC4D	26343387	Mixed	2015	0.1336	0.0155	6.55E-18	+	184305	60801	123504	48	log OR	CARDIoGRAMplusC4D_CHD_Mixed_2015	Vascular
rs72934505	rs115953525	chr2:203744445	chr2:202879722	2	203744445	202879722	A	G	0.0174	0.0735	0.0159	0.1302	0.0143	3_prime_UTR	-	-	ENSG00000138442	WDR12	Myocardial infarction	EFO_0000612	CARDIoGRAMplusC4D	26343387	Mixed	2015	0.1241	0.01681	1.53E-13	+	167181	43677	123504	48	log OR	CARDIoGRAMplusC4D_MI_Mixed_2015	Vascular
rs72934505	rs115953525	chr2:203744445	chr2:202879722	2	203744445	202879722	A	G	0.0174	0.0735	0.0159	0.1302	0.0143	3_prime_UTR	-	-	ENSG00000138442	WDR12	Acute myocardial infarction	EFO_0000612	Neale B	UKBB	European	2017	0.002134	0.0003908	4.78E-08	+	337199	3927	333272	1	risk diff	Neale-B_UKBB_EUR_2017	Vascular
rs72934505	rs115953525	chr2:203744445	chr2:202879722	2	203744445	202879722	A	G	0.0174	0.0735	0.0159	0.1302	0.0143	3_prime_UTR	-	-	ENSG00000138442	WDR12	Chronic ischaemic heart disease	-	Neale B	UKBB	European	2017	0.003316	0.0005777	9.45E-09	+	337199	8755	328444	1	risk diff	Neale-B_UKBB_EUR_2017	Vascular
rs72934505	rs115953525	chr2:203744445	chr2:202879722	2	203744445	202879722	A	G	0.0174	0.0735	0.0159	0.1302	0.0143	3_prime_UTR	-	-	ENSG00000138442	WDR12	Coronary artery disease	EFO_0000378;EFO_0001645	Nelson CP	28714975	Mixed	2017	0.1167	0.01312	6.45E-19	+	148715	10801	137914	1	log OR	Nelson-CP_CAD_Mixed_2017	Vascular
rs72934505	rs115953525	chr2:203744445	chr2:202879722	2	203744445	202879722	A	G	0.0174	0.0735	0.0159	0.1302	0.0143	3_prime_UTR	-	-	ENSG00000138442	WDR12	Coronary artery disease	EFO_0000378;EFO_0001645	van der Harst P	29212778	Mixed	2018	0.08925	0.01068	6.40E-17	+	296525	34541	261984	1	log OR	van-der-Harst-P_CAD-UKBB_Mixed_2018	Vascular
rs72934505	rs115953525	chr2:203744445	chr2:202879722	2	203744445	202879722	A	G	0.0174	0.0735	0.0159	0.1302	0.0143	3_prime_UTR	-	-	ENSG00000138442	WDR12	Coronary artery disease	EFO_0000378;EFO_0001645	van der Harst P	29212778	Mixed	2018	0.1038	0.0089	1.37E-31	+	547261	122733	424528	2	log OR	van-der-Harst-P_CAD_Mixed_2018	Vascular
rs76122535	rs115953525	chr2:203744445	chr2:202879722	2	203744445	202879722	A	G	0.0174	0.0735	0.0159	0.1302	0.0143	3_prime_UTR	-	-	ENSG00000138442	WDR12	Coronary artery disease	EFO_0000378;EFO_0001645	CARDIoGRAMplusC4D	26343387	Mixed	2015	0.1336	0.0155	6.55E-18	+	184305	60801	123504	48	log OR	CARDIoGRAMplusC4D_CHD_Mixed_2015	Vascular
rs76122535	rs115953525	chr2:203744445	chr2:202879722	2	203744445	202879722	A	G	0.0174	0.0735	0.0159	0.1302	0.0143	3_prime_UTR	-	-	ENSG00000138442	WDR12	Myocardial infarction	EFO_0000612	CARDIoGRAMplusC4D	26343387	Mixed	2015	0.1241	0.01681	1.53E-13	+	167181	43677	123504	48	log OR	CARDIoGRAMplusC4D_MI_Mixed_2015	Vascular
rs76122535	rs115953525	chr2:203744445	chr2:202879722	2	203744445	202879722	A	G	0.0174	0.0735	0.0159	0.1302	0.0143	3_prime_UTR	-	-	ENSG00000138442	WDR12	Acute myocardial infarction	EFO_0000612	Neale B	UKBB	European	2017	0.002134	0.0003908	4.78E-08	+	337199	3927	333272	1	risk diff	Neale-B_UKBB_EUR_2017	Vascular
rs76122535	rs115953525	chr2:203744445	chr2:202879722	2	203744445	202879722	A	G	0.0174	0.0735	0.0159	0.1302	0.0143	3_prime_UTR	-	-	ENSG00000138442	WDR12	Chronic ischaemic heart disease	-	Neale B	UKBB	European	2017	0.003316	0.0005777	9.45E-09	+	337199	8755	328444	1	risk diff	Neale-B_UKBB_EUR_2017	Vascular
rs76122535	rs115953525	chr2:203744445	chr2:202879722	2	203744445	202879722	A	G	0.0174	0.0735	0.0159	0.1302	0.0143	3_prime_UTR	-	-	ENSG00000138442	WDR12	Coronary artery disease	EFO_0000378;EFO_0001645	Nelson CP	28714975	Mixed	2017	0.1167	0.01312	6.45E-19	+	148715	10801	137914	1	log OR	Nelson-CP_CAD_Mixed_2017	Vascular
rs76122535	rs115953525	chr2:203744445	chr2:202879722	2	203744445	202879722	A	G	0.0174	0.0735	0.0159	0.1302	0.0143	3_prime_UTR	-	-	ENSG00000138442	WDR12	Coronary artery disease	EFO_0000378;EFO_0001645	van der Harst P	29212778	Mixed	2018	0.08925	0.01068	6.40E-17	+	296525	34541	261984	1	log OR	van-der-Harst-P_CAD-UKBB_Mixed_2018	Vascular
rs76122535	rs115953525	chr2:203744445	chr2:202879722	2	203744445	202879722	A	G	0.0174	0.0735	0.0159	0.1302	0.0143	3_prime_UTR	-	-	ENSG00000138442	WDR12	Coronary artery disease	EFO_0000378;EFO_0001645	van der Harst P	29212778	Mixed	2018	0.1038	0.0089	1.37E-31	+	547261	122733	424528	2	log OR	van-der-Harst-P_CAD_Mixed_2018	Vascular
rs72934505	rs72934745	chr2:203744454	chr2:202879731	2	203744454	202879731	C	T	0.9826	0.9265	0.9841	0.8698	0.9847	3_prime_UTR	-	-	ENSG00000138442	WDR12	Coronary artery disease	EFO_0000378;EFO_0001645	CARDIoGRAMplusC4D	26343387	Mixed	2015	-0.1324	0.01557	1.81E-17	-	184305	60801	123504	48	log OR	CARDIoGRAMplusC4D_CHD_Mixed_2015	Vascular
rs72934505	rs72934745	chr2:203744454	chr2:202879731	2	203744454	202879731	C	T	0.9826	0.9265	0.9841	0.8698	0.9847	3_prime_UTR	-	-	ENSG00000138442	WDR12	Myocardial infarction	EFO_0000612	CARDIoGRAMplusC4D	26343387	Mixed	2015	-0.1228	0.0169	3.68E-13	-	167181	43677	123504	48	log OR	CARDIoGRAMplusC4D_MI_Mixed_2015	Vascular
rs72934505	rs72934745	chr2:203744454	chr2:202879731	2	203744454	202879731	C	T	0.9826	0.9265	0.9841	0.8698	0.9847	3_prime_UTR	-	-	ENSG00000138442	WDR12	Acute myocardial infarction	EFO_0000612	Neale B	UKBB	European	2017	-0.002134	0.0003909	4.78E-08	-	337199	3927	333272	1	risk diff	Neale-B_UKBB_EUR_2017	Vascular
rs72934505	rs72934745	chr2:203744454	chr2:202879731	2	203744454	202879731	C	T	0.9826	0.9265	0.9841	0.8698	0.9847	3_prime_UTR	-	-	ENSG00000138442	WDR12	Chronic ischaemic heart disease	-	Neale B	UKBB	European	2017	-0.003316	0.0005777	9.47E-09	-	337199	8755	328444	1	risk diff	Neale-B_UKBB_EUR_2017	Vascular
rs72934505	rs72934745	chr2:203744454	chr2:202879731	2	203744454	202879731	C	T	0.9826	0.9265	0.9841	0.8698	0.9847	3_prime_UTR	-	-	ENSG00000138442	WDR12	Coronary artery disease	EFO_0000378;EFO_0001645	Nelson CP	28714975	Mixed	2017	-0.1158	0.01317	1.53E-18	-	148715	10801	137914	1	log OR	Nelson-CP_CAD_Mixed_2017	Vascular
rs72934505	rs72934745	chr2:203744454	chr2:202879731	2	203744454	202879731	C	T	0.9826	0.9265	0.9841	0.8698	0.9847	3_prime_UTR	-	-	ENSG00000138442	WDR12	Coronary artery disease	EFO_0000378;EFO_0001645	van der Harst P	29212778	Mixed	2018	-0.08923	0.01068	6.50E-17	-	296525	34541	261984	1	log OR	van-der-Harst-P_CAD-UKBB_Mixed_2018	Vascular
rs72934505	rs72934745	chr2:203744454	chr2:202879731	2	203744454	202879731	C	T	0.9826	0.9265	0.9841	0.8698	0.9847	3_prime_UTR	-	-	ENSG00000138442	WDR12	Coronary artery disease	EFO_0000378;EFO_0001645	van der Harst P	29212778	Mixed	2018	-0.1033	0.0089	3.26E-31	-	547261	122733	424528	2	log OR	van-der-Harst-P_CAD_Mixed_2018	Vascular
rs76122535	rs72934745	chr2:203744454	chr2:202879731	2	203744454	202879731	C	T	0.9826	0.9265	0.9841	0.8698	0.9847	3_prime_UTR	-	-	ENSG00000138442	WDR12	Coronary artery disease	EFO_0000378;EFO_0001645	CARDIoGRAMplusC4D	26343387	Mixed	2015	-0.1324	0.01557	1.81E-17	-	184305	60801	123504	48	log OR	CARDIoGRAMplusC4D_CHD_Mixed_2015	Vascular
rs76122535	rs72934745	chr2:203744454	chr2:202879731	2	203744454	202879731	C	T	0.9826	0.9265	0.9841	0.8698	0.9847	3_prime_UTR	-	-	ENSG00000138442	WDR12	Myocardial infarction	EFO_0000612	CARDIoGRAMplusC4D	26343387	Mixed	2015	-0.1228	0.0169	3.68E-13	-	167181	43677	123504	48	log OR	CARDIoGRAMplusC4D_MI_Mixed_2015	Vascular
rs76122535	rs72934745	chr2:203744454	chr2:202879731	2	203744454	202879731	C	T	0.9826	0.9265	0.9841	0.8698	0.9847	3_prime_UTR	-	-	ENSG00000138442	WDR12	Acute myocardial infarction	EFO_0000612	Neale B	UKBB	European	2017	-0.002134	0.0003909	4.78E-08	-	337199	3927	333272	1	risk diff	Neale-B_UKBB_EUR_2017	Vascular
rs76122535	rs72934745	chr2:203744454	chr2:202879731	2	203744454	202879731	C	T	0.9826	0.9265	0.9841	0.8698	0.9847	3_prime_UTR	-	-	ENSG00000138442	WDR12	Chronic ischaemic heart disease	-	Neale B	UKBB	European	2017	-0.003316	0.0005777	9.47E-09	-	337199	8755	328444	1	risk diff	Neale-B_UKBB_EUR_2017	Vascular
rs76122535	rs72934745	chr2:203744454	chr2:202879731	2	203744454	202879731	C	T	0.9826	0.9265	0.9841	0.8698	0.9847	3_prime_UTR	-	-	ENSG00000138442	WDR12	Coronary artery disease	EFO_0000378;EFO_0001645	Nelson CP	28714975	Mixed	2017	-0.1158	0.01317	1.53E-18	-	148715	10801	137914	1	log OR	Nelson-CP_CAD_Mixed_2017	Vascular
rs76122535	rs72934745	chr2:203744454	chr2:202879731	2	203744454	202879731	C	T	0.9826	0.9265	0.9841	0.8698	0.9847	3_prime_UTR	-	-	ENSG00000138442	WDR12	Coronary artery disease	EFO_0000378;EFO_0001645	van der Harst P	29212778	Mixed	2018	-0.08923	0.01068	6.50E-17	-	296525	34541	261984	1	log OR	van-der-Harst-P_CAD-UKBB_Mixed_2018	Vascular
rs76122535	rs72934745	chr2:203744454	chr2:202879731	2	203744454	202879731	C	T	0.9826	0.9265	0.9841	0.8698	0.9847	3_prime_UTR	-	-	ENSG00000138442	WDR12	Coronary artery disease	EFO_0000378;EFO_0001645	van der Harst P	29212778	Mixed	2018	-0.1033	0.0089	3.26E-31	-	547261	122733	424528	2	log OR	van-der-Harst-P_CAD_Mixed_2018	Vascular
rs72934505	rs148513392	chr2:203744610	chr2:202879887	2	203744610	202879887	A	G	0.0144	0.0677	0.0159	0.1223	0.0143	3_prime_UTR	-	-	ENSG00000138442	WDR12	Coronary artery disease	EFO_0000378;EFO_0001645	CARDIoGRAMplusC4D	26343387	Mixed	2015	0.1343	0.01641	2.22E-16	+	184305	60801	123504	48	log OR	CARDIoGRAMplusC4D_CHD_Mixed_2015	Vascular
rs72934505	rs148513392	chr2:203744610	chr2:202879887	2	203744610	202879887	A	G	0.0144	0.0677	0.0159	0.1223	0.0143	3_prime_UTR	-	-	ENSG00000138442	WDR12	Myocardial infarction	EFO_0000612	CARDIoGRAMplusC4D	26343387	Mixed	2015	0.1263	0.01783	1.40E-12	+	167181	43677	123504	48	log OR	CARDIoGRAMplusC4D_MI_Mixed_2015	Vascular
rs72934505	rs148513392	chr2:203744610	chr2:202879887	2	203744610	202879887	A	G	0.0144	0.0677	0.0159	0.1223	0.0143	3_prime_UTR	-	-	ENSG00000138442	WDR12	Chronic ischaemic heart disease	-	Neale B	UKBB	European	2017	0.003292	0.000582	1.54E-08	+	337199	8755	328444	1	risk diff	Neale-B_UKBB_EUR_2017	Vascular
rs72934505	rs148513392	chr2:203744610	chr2:202879887	2	203744610	202879887	A	G	0.0144	0.0677	0.0159	0.1223	0.0143	3_prime_UTR	-	-	ENSG00000138442	WDR12	Sitting height	EFO_0007118	Neale B	UKBB	European	2017	0.0155	0.002836	4.59E-08	+	336172	0	336172	1	IVNT	Neale-B_UKBB_EUR_2017	Anthropometric
rs72934505	rs148513392	chr2:203744610	chr2:202879887	2	203744610	202879887	A	G	0.0144	0.0677	0.0159	0.1223	0.0143	3_prime_UTR	-	-	ENSG00000138442	WDR12	Coronary artery disease	EFO_0000378;EFO_0001645	Nelson CP	28714975	Mixed	2017	0.1168	0.01368	1.39E-17	+	148715	10801	137914	1	log OR	Nelson-CP_CAD_Mixed_2017	Vascular
rs72934505	rs148513392	chr2:203744610	chr2:202879887	2	203744610	202879887	A	G	0.0144	0.0677	0.0159	0.1223	0.0143	3_prime_UTR	-	-	ENSG00000138442	WDR12	Coronary artery disease	EFO_0000378;EFO_0001645	van der Harst P	29212778	Mixed	2018	0.0889	0.01077	1.50E-16	+	296525	34541	261984	1	log OR	van-der-Harst-P_CAD-UKBB_Mixed_2018	Vascular
rs72934505	rs148513392	chr2:203744610	chr2:202879887	2	203744610	202879887	A	G	0.0144	0.0677	0.0159	0.1223	0.0143	3_prime_UTR	-	-	ENSG00000138442	WDR12	Coronary artery disease	EFO_0000378;EFO_0001645	van der Harst P	29212778	Mixed	2018	0.1029	0.0091	1.19E-29	+	547261	122733	424528	2	log OR	van-der-Harst-P_CAD_Mixed_2018	Vascular
rs76122535	rs148513392	chr2:203744610	chr2:202879887	2	203744610	202879887	A	G	0.0144	0.0677	0.0159	0.1223	0.0143	3_prime_UTR	-	-	ENSG00000138442	WDR12	Coronary artery disease	EFO_0000378;EFO_0001645	CARDIoGRAMplusC4D	26343387	Mixed	2015	0.1343	0.01641	2.22E-16	+	184305	60801	123504	48	log OR	CARDIoGRAMplusC4D_CHD_Mixed_2015	Vascular
rs76122535	rs148513392	chr2:203744610	chr2:202879887	2	203744610	202879887	A	G	0.0144	0.0677	0.0159	0.1223	0.0143	3_prime_UTR	-	-	ENSG00000138442	WDR12	Myocardial infarction	EFO_0000612	CARDIoGRAMplusC4D	26343387	Mixed	2015	0.1263	0.01783	1.40E-12	+	167181	43677	123504	48	log OR	CARDIoGRAMplusC4D_MI_Mixed_2015	Vascular
rs76122535	rs148513392	chr2:203744610	chr2:202879887	2	203744610	202879887	A	G	0.0144	0.0677	0.0159	0.1223	0.0143	3_prime_UTR	-	-	ENSG00000138442	WDR12	Chronic ischaemic heart disease	-	Neale B	UKBB	European	2017	0.003292	0.000582	1.54E-08	+	337199	8755	328444	1	risk diff	Neale-B_UKBB_EUR_2017	Vascular
rs76122535	rs148513392	chr2:203744610	chr2:202879887	2	203744610	202879887	A	G	0.0144	0.0677	0.0159	0.1223	0.0143	3_prime_UTR	-	-	ENSG00000138442	WDR12	Sitting height	EFO_0007118	Neale B	UKBB	European	2017	0.0155	0.002836	4.59E-08	+	336172	0	336172	1	IVNT	Neale-B_UKBB_EUR_2017	Anthropometric
rs76122535	rs148513392	chr2:203744610	chr2:202879887	2	203744610	202879887	A	G	0.0144	0.0677	0.0159	0.1223	0.0143	3_prime_UTR	-	-	ENSG00000138442	WDR12	Coronary artery disease	EFO_0000378;EFO_0001645	Nelson CP	28714975	Mixed	2017	0.1168	0.01368	1.39E-17	+	148715	10801	137914	1	log OR	Nelson-CP_CAD_Mixed_2017	Vascular
rs76122535	rs148513392	chr2:203744610	chr2:202879887	2	203744610	202879887	A	G	0.0144	0.0677	0.0159	0.1223	0.0143	3_prime_UTR	-	-	ENSG00000138442	WDR12	Coronary artery disease	EFO_0000378;EFO_0001645	van der Harst P	29212778	Mixed	2018	0.0889	0.01077	1.50E-16	+	296525	34541	261984	1	log OR	van-der-Harst-P_CAD-UKBB_Mixed_2018	Vascular
rs76122535	rs148513392	chr2:203744610	chr2:202879887	2	203744610	202879887	A	G	0.0144	0.0677	0.0159	0.1223	0.0143	3_prime_UTR	-	-	ENSG00000138442	WDR12	Coronary artery disease	EFO_0000378;EFO_0001645	van der Harst P	29212778	Mixed	2018	0.1029	0.0091	1.19E-29	+	547261	122733	424528	2	log OR	van-der-Harst-P_CAD_Mixed_2018	Vascular
rs72934505	rs6722332	chr2:203745327	chr2:202880604	2	203745327	202880604	C	T	0.0174	0.0735	0.0159	0.1302	0.0143	3_prime_UTR	-	-	ENSG00000138442	WDR12	Coronary artery disease	EFO_0000378;EFO_0001645	CARDIoGRAM	21378990	European	2011	0.1368	0.02079	4.67E-11	+	82572	20819	61753	14	log OR	CARDIoGRAM_CHD_EUR_2011	Vascular
rs72934505	rs6722332	chr2:203745327	chr2:202880604	2	203745327	202880604	C	T	0.0174	0.0735	0.0159	0.1302	0.0143	3_prime_UTR	-	-	ENSG00000138442	WDR12	Coronary artery disease	EFO_0000378;EFO_0001645	CARDIoGRAMplusC4D	23202125	Mixed	2013	0.1141	0.01378	1.29E-16	+	194427	63746	130681	48	log OR	CARDIoGRAMplusC4D_CHD_Mixed_2013	Vascular
rs72934505	rs6722332	chr2:203745327	chr2:202880604	2	203745327	202880604	C	T	0.0174	0.0735	0.0159	0.1302	0.0143	3_prime_UTR	-	-	ENSG00000138442	WDR12	Coronary artery disease	EFO_0000378;EFO_0001645	CARDIoGRAMplusC4D	26343387	Mixed	2015	0.1337	0.0155	6.41E-18	+	184305	60801	123504	48	log OR	CARDIoGRAMplusC4D_CHD_Mixed_2015	Vascular
rs72934505	rs6722332	chr2:203745327	chr2:202880604	2	203745327	202880604	C	T	0.0174	0.0735	0.0159	0.1302	0.0143	3_prime_UTR	-	-	ENSG00000138442	WDR12	Myocardial infarction	EFO_0000612	CARDIoGRAMplusC4D	26343387	Mixed	2015	0.1242	0.01681	1.52E-13	+	167181	43677	123504	48	log OR	CARDIoGRAMplusC4D_MI_Mixed_2015	Vascular
rs72934505	rs6722332	chr2:203745327	chr2:202880604	2	203745327	202880604	C	T	0.0174	0.0735	0.0159	0.1302	0.0143	3_prime_UTR	-	-	ENSG00000138442	WDR12	Coronary artery disease	EFO_0000378	CARDIoGRAMplusC4D	23202125	Mixed	2013	NA	NA	1.29E-16	NA	194427	-	-	-	-	GRASP	Vascular
rs72934505	rs6722332	chr2:203745327	chr2:202880604	2	203745327	202880604	C	T	0.0174	0.0735	0.0159	0.1302	0.0143	3_prime_UTR	-	-	ENSG00000138442	WDR12	Coronary artery disease	EFO_0000378;EFO_0001645	Howson JMM	28530674	European	2017	0.1017	0.0126	6.89E-16	+	210989	-	-	-	log OR	Howson-JMM_CHD_EUR_2017	Vascular
rs72934505	rs6722332	chr2:203745327	chr2:202880604	2	203745327	202880604	C	T	0.0174	0.0735	0.0159	0.1302	0.0143	3_prime_UTR	-	-	ENSG00000138442	WDR12	Coronary artery disease	EFO_0000378;EFO_0001645	Howson JMM	28530674	Mixed	2017	0.0985	0.0124	1.84E-15	+	236805	-	-	-	log OR	Howson-JMM_CHD_EUR_2017	Vascular
rs72934505	rs6722332	chr2:203745327	chr2:202880604	2	203745327	202880604	C	T	0.0174	0.0735	0.0159	0.1302	0.0143	3_prime_UTR	-	-	ENSG00000138442	WDR12	Acute myocardial infarction	EFO_0000612	Neale B	UKBB	European	2017	0.00214	0.0003897	4.01E-08	+	337199	3927	333272	1	risk diff	Neale-B_UKBB_EUR_2017	Vascular
rs72934505	rs6722332	chr2:203745327	chr2:202880604	2	203745327	202880604	C	T	0.0174	0.0735	0.0159	0.1302	0.0143	3_prime_UTR	-	-	ENSG00000138442	WDR12	Chronic ischaemic heart disease	-	Neale B	UKBB	European	2017	0.00333	0.000576	7.47E-09	+	337199	8755	328444	1	risk diff	Neale-B_UKBB_EUR_2017	Vascular
rs72934505	rs6722332	chr2:203745327	chr2:202880604	2	203745327	202880604	C	T	0.0174	0.0735	0.0159	0.1302	0.0143	3_prime_UTR	-	-	ENSG00000138442	WDR12	Coronary artery disease	EFO_0000378;EFO_0001645	Nelson CP	28714975	Mixed	2017	0.1168	0.01312	5.90E-19	+	148715	10801	137914	1	log OR	Nelson-CP_CAD_Mixed_2017	Vascular
rs72934505	rs6722332	chr2:203745327	chr2:202880604	2	203745327	202880604	C	T	0.0174	0.0735	0.0159	0.1302	0.0143	3_prime_UTR	-	-	ENSG00000138442	WDR12	Coronary artery disease	EFO_0000378;EFO_0001645	van der Harst P	29212778	Mixed	2018	0.08996	0.01065	2.90E-17	+	296525	34541	261984	1	log OR	van-der-Harst-P_CAD-UKBB_Mixed_2018	Vascular
rs72934505	rs6722332	chr2:203745327	chr2:202880604	2	203745327	202880604	C	T	0.0174	0.0735	0.0159	0.1302	0.0143	3_prime_UTR	-	-	ENSG00000138442	WDR12	Coronary artery disease	EFO_0000378;EFO_0001645	van der Harst P	29212778	Mixed	2018	0.0936	0.0081	1.34E-30	+	547261	122733	424528	2	log OR	van-der-Harst-P_CAD_Mixed_2018	Vascular
rs76122535	rs6722332	chr2:203745327	chr2:202880604	2	203745327	202880604	C	T	0.0174	0.0735	0.0159	0.1302	0.0143	3_prime_UTR	-	-	ENSG00000138442	WDR12	Coronary artery disease	EFO_0000378;EFO_0001645	CARDIoGRAM	21378990	European	2011	0.1368	0.02079	4.67E-11	+	82572	20819	61753	14	log OR	CARDIoGRAM_CHD_EUR_2011	Vascular
rs76122535	rs6722332	chr2:203745327	chr2:202880604	2	203745327	202880604	C	T	0.0174	0.0735	0.0159	0.1302	0.0143	3_prime_UTR	-	-	ENSG00000138442	WDR12	Coronary artery disease	EFO_0000378;EFO_0001645	CARDIoGRAMplusC4D	23202125	Mixed	2013	0.1141	0.01378	1.29E-16	+	194427	63746	130681	48	log OR	CARDIoGRAMplusC4D_CHD_Mixed_2013	Vascular
rs76122535	rs6722332	chr2:203745327	chr2:202880604	2	203745327	202880604	C	T	0.0174	0.0735	0.0159	0.1302	0.0143	3_prime_UTR	-	-	ENSG00000138442	WDR12	Coronary artery disease	EFO_0000378;EFO_0001645	CARDIoGRAMplusC4D	26343387	Mixed	2015	0.1337	0.0155	6.41E-18	+	184305	60801	123504	48	log OR	CARDIoGRAMplusC4D_CHD_Mixed_2015	Vascular
rs76122535	rs6722332	chr2:203745327	chr2:202880604	2	203745327	202880604	C	T	0.0174	0.0735	0.0159	0.1302	0.0143	3_prime_UTR	-	-	ENSG00000138442	WDR12	Myocardial infarction	EFO_0000612	CARDIoGRAMplusC4D	26343387	Mixed	2015	0.1242	0.01681	1.52E-13	+	167181	43677	123504	48	log OR	CARDIoGRAMplusC4D_MI_Mixed_2015	Vascular
rs76122535	rs6722332	chr2:203745327	chr2:202880604	2	203745327	202880604	C	T	0.0174	0.0735	0.0159	0.1302	0.0143	3_prime_UTR	-	-	ENSG00000138442	WDR12	Coronary artery disease	EFO_0000378	CARDIoGRAMplusC4D	23202125	Mixed	2013	NA	NA	1.29E-16	NA	194427	-	-	-	-	GRASP	Vascular
rs76122535	rs6722332	chr2:203745327	chr2:202880604	2	203745327	202880604	C	T	0.0174	0.0735	0.0159	0.1302	0.0143	3_prime_UTR	-	-	ENSG00000138442	WDR12	Coronary artery disease	EFO_0000378;EFO_0001645	Howson JMM	28530674	European	2017	0.1017	0.0126	6.89E-16	+	210989	-	-	-	log OR	Howson-JMM_CHD_EUR_2017	Vascular
rs76122535	rs6722332	chr2:203745327	chr2:202880604	2	203745327	202880604	C	T	0.0174	0.0735	0.0159	0.1302	0.0143	3_prime_UTR	-	-	ENSG00000138442	WDR12	Coronary artery disease	EFO_0000378;EFO_0001645	Howson JMM	28530674	Mixed	2017	0.0985	0.0124	1.84E-15	+	236805	-	-	-	log OR	Howson-JMM_CHD_EUR_2017	Vascular
rs76122535	rs6722332	chr2:203745327	chr2:202880604	2	203745327	202880604	C	T	0.0174	0.0735	0.0159	0.1302	0.0143	3_prime_UTR	-	-	ENSG00000138442	WDR12	Acute myocardial infarction	EFO_0000612	Neale B	UKBB	European	2017	0.00214	0.0003897	4.01E-08	+	337199	3927	333272	1	risk diff	Neale-B_UKBB_EUR_2017	Vascular
rs76122535	rs6722332	chr2:203745327	chr2:202880604	2	203745327	202880604	C	T	0.0174	0.0735	0.0159	0.1302	0.0143	3_prime_UTR	-	-	ENSG00000138442	WDR12	Chronic ischaemic heart disease	-	Neale B	UKBB	European	2017	0.00333	0.000576	7.47E-09	+	337199	8755	328444	1	risk diff	Neale-B_UKBB_EUR_2017	Vascular
rs76122535	rs6722332	chr2:203745327	chr2:202880604	2	203745327	202880604	C	T	0.0174	0.0735	0.0159	0.1302	0.0143	3_prime_UTR	-	-	ENSG00000138442	WDR12	Coronary artery disease	EFO_0000378;EFO_0001645	Nelson CP	28714975	Mixed	2017	0.1168	0.01312	5.90E-19	+	148715	10801	137914	1	log OR	Nelson-CP_CAD_Mixed_2017	Vascular
rs76122535	rs6722332	chr2:203745327	chr2:202880604	2	203745327	202880604	C	T	0.0174	0.0735	0.0159	0.1302	0.0143	3_prime_UTR	-	-	ENSG00000138442	WDR12	Coronary artery disease	EFO_0000378;EFO_0001645	van der Harst P	29212778	Mixed	2018	0.08996	0.01065	2.90E-17	+	296525	34541	261984	1	log OR	van-der-Harst-P_CAD-UKBB_Mixed_2018	Vascular
rs76122535	rs6722332	chr2:203745327	chr2:202880604	2	203745327	202880604	C	T	0.0174	0.0735	0.0159	0.1302	0.0143	3_prime_UTR	-	-	ENSG00000138442	WDR12	Coronary artery disease	EFO_0000378;EFO_0001645	van der Harst P	29212778	Mixed	2018	0.0936	0.0081	1.34E-30	+	547261	122733	424528	2	log OR	van-der-Harst-P_CAD_Mixed_2018	Vascular
rs72934505	rs6725887	chr2:203745885	chr2:202881162	2	203745885	202881162	C	T	0.0174	0.0735	0.0159	0.1302	0.0143	intron	-	-	ENSG00000138442	WDR12	Coronary artery disease	EFO_0000378;EFO_0001645	CARDIoGRAM	21378990	European	2011	0.1314	0.02157	1.12E-09	+	77954	20078	57876	14	log OR	CARDIoGRAM_CHD_EUR_2011	Vascular
rs72934505	rs6725887	chr2:203745885	chr2:202881162	2	203745885	202881162	C	T	0.0174	0.0735	0.0159	0.1302	0.0143	intron	-	-	ENSG00000138442	WDR12	Coronary artery disease	EFO_0000378;EFO_0001645	CARDIoGRAMplusC4D	23202125	Mixed	2013	0.1113	0.01378	6.78E-16	+	194427	63746	130681	48	log OR	CARDIoGRAMplusC4D_CHD_Mixed_2013	Vascular
rs72934505	rs6725887	chr2:203745885	chr2:202881162	2	203745885	202881162	C	T	0.0174	0.0735	0.0159	0.1302	0.0143	intron	-	-	ENSG00000138442	WDR12	Coronary artery disease	EFO_0000378;EFO_0001645	CARDIoGRAMplusC4D	26343387	Mixed	2015	0.1329	0.01549	9.51E-18	+	184305	60801	123504	48	log OR	CARDIoGRAMplusC4D_CHD_Mixed_2015	Vascular
rs72934505	rs6725887	chr2:203745885	chr2:202881162	2	203745885	202881162	C	T	0.0174	0.0735	0.0159	0.1302	0.0143	intron	-	-	ENSG00000138442	WDR12	Myocardial infarction	EFO_0000612	CARDIoGRAMplusC4D	26343387	Mixed	2015	0.1188	0.01698	2.61E-12	+	167181	43677	123504	48	log OR	CARDIoGRAMplusC4D_MI_Mixed_2015	Vascular
rs72934505	rs6725887	chr2:203745885	chr2:202881162	2	203745885	202881162	C	T	0.0174	0.0735	0.0159	0.1302	0.0143	intron	-	-	ENSG00000138442	WDR12	Coronary artery disease	EFO_0000378	CARDIoGRAM	21378990	European	2011	NA	NA	1.12E-09	NA	86995	-	-	-	-	GRASP	Vascular
rs72934505	rs6725887	chr2:203745885	chr2:202881162	2	203745885	202881162	C	T	0.0174	0.0735	0.0159	0.1302	0.0143	intron	-	-	ENSG00000138442	WDR12	Coronary artery disease	EFO_0000378	CARDIoGRAMplusC4D	23202125	Mixed	2013	NA	NA	6.78E-16	NA	194427	-	-	-	-	GRASP	Vascular
rs72934505	rs6725887	chr2:203745885	chr2:202881162	2	203745885	202881162	C	T	0.0174	0.0735	0.0159	0.1302	0.0143	intron	-	-	ENSG00000138442	WDR12	Coronary artery disease	EFO_0000378	Lee JY	23364394	East Asian	2013	NA	NA	1.12E-09	NA	5714	-	-	-	-	GRASP	Vascular
rs72934505	rs6725887	chr2:203745885	chr2:202881162	2	203745885	202881162	C	T	0.0174	0.0735	0.0159	0.1302	0.0143	intron	-	-	ENSG00000138442	WDR12	Coronary artery disease with myocardial infarction	EFO_0000378	CARDIoGRAMplusC4D	23202125	Mixed	2013	NA	NA	5.51E-10	NA	194427	-	-	-	-	GRASP	Vascular
rs72934505	rs6725887	chr2:203745885	chr2:202881162	2	203745885	202881162	C	T	0.0174	0.0735	0.0159	0.1302	0.0143	intron	-	-	ENSG00000138442	WDR12	Coronary heart disease	EFO_0001645	Lettre G	21347282	African	2011	NA	NA	0.00000001	NA	8090	-	-	-	-	GRASP	Vascular
rs72934505	rs6725887	chr2:203745885	chr2:202881162	2	203745885	202881162	C	T	0.0174	0.0735	0.0159	0.1302	0.0143	intron	-	-	ENSG00000138442	WDR12	FAM117B transcript levels	-	Wild PS	21606135	European	2011	NA	NA	8.07E-21	NA	5031	-	-	-	-	GRASP	Other
rs72934505	rs6725887	chr2:203745885	chr2:202881162	2	203745885	202881162	C	T	0.0174	0.0735	0.0159	0.1302	0.0143	intron	-	-	ENSG00000138442	WDR12	Myocardial infarction early age of onset	EFO_0000612	Kathiresan S	19198609	European	2009	NA	NA	0.000000013	NA	6042	-	-	-	-	GRASP	Vascular
rs72934505	rs6725887	chr2:203745885	chr2:202881162	2	203745885	202881162	C	T	0.0174	0.0735	0.0159	0.1302	0.0143	intron	-	-	ENSG00000138442	WDR12	Coronary artery disease	EFO_0000378;EFO_0001645	Howson JMM	28530674	European	2017	0.0999	0.0126	2.19E-15	+	211860	-	-	-	log OR	Howson-JMM_CHD_EUR_2017	Vascular
rs72934505	rs6725887	chr2:203745885	chr2:202881162	2	203745885	202881162	C	T	0.0174	0.0735	0.0159	0.1302	0.0143	intron	-	-	ENSG00000138442	WDR12	Coronary artery disease	EFO_0000378;EFO_0001645	Howson JMM	28530674	Mixed	2017	0.0968	0.0124	5.40E-15	+	237687	-	-	-	log OR	Howson-JMM_CHD_EUR_2017	Vascular
rs72934505	rs6725887	chr2:203745885	chr2:202881162	2	203745885	202881162	C	T	0.0174	0.0735	0.0159	0.1302	0.0143	intron	-	-	ENSG00000138442	WDR12	Coronary artery disease	EFO_0001645	Dichgans M	24262325	Unspecified	2013	NA	NA	0.00000002	NA	-	-	-	-	-	NHGRI-EBI_GWAS_Catalog	Vascular
rs72934505	rs6725887	chr2:203745885	chr2:202881162	2	203745885	202881162	C	T	0.0174	0.0735	0.0159	0.1302	0.0143	intron	-	-	ENSG00000138442	WDR12	Coronary heart disease	EFO_0001645	CARDIoGRAM	21378990	European	2011	0.131	0.02145	0.000000001	+	-	-	-	-	log OR	NHGRI-EBI_GWAS_Catalog	Vascular
rs72934505	rs6725887	chr2:203745885	chr2:202881162	2	203745885	202881162	C	T	0.0174	0.0735	0.0159	0.1302	0.0143	intron	-	-	ENSG00000138442	WDR12	Myocardial infarction early onset	EFO_0000612	Kathiresan S	19198609	European	2009	0.157	0.0274	0.00000001	+	-	-	-	-	log OR	NHGRI-EBI_GWAS_Catalog	Vascular
rs72934505	rs6725887	chr2:203745885	chr2:202881162	2	203745885	202881162	C	T	0.0174	0.0735	0.0159	0.1302	0.0143	intron	-	-	ENSG00000138442	WDR12	Acute myocardial infarction	EFO_0000612	Neale B	UKBB	European	2017	0.002152	0.0003894	3.26E-08	+	337199	3927	333272	1	risk diff	Neale-B_UKBB_EUR_2017	Vascular
rs72934505	rs6725887	chr2:203745885	chr2:202881162	2	203745885	202881162	C	T	0.0174	0.0735	0.0159	0.1302	0.0143	intron	-	-	ENSG00000138442	WDR12	Chronic ischaemic heart disease	-	Neale B	UKBB	European	2017	0.003311	0.0005756	8.79E-09	+	337199	8755	328444	1	risk diff	Neale-B_UKBB_EUR_2017	Vascular
rs72934505	rs6725887	chr2:203745885	chr2:202881162	2	203745885	202881162	C	T	0.0174	0.0735	0.0159	0.1302	0.0143	intron	-	-	ENSG00000138442	WDR12	Coronary artery disease	EFO_0000378;EFO_0001645	Nelson CP	28714975	Mixed	2017	0.1163	0.01312	7.80E-19	+	148715	10801	137914	1	log OR	Nelson-CP_CAD_Mixed_2017	Vascular
rs72934505	rs6725887	chr2:203745885	chr2:202881162	2	203745885	202881162	C	T	0.0174	0.0735	0.0159	0.1302	0.0143	intron	-	-	ENSG00000138442	WDR12	Coronary artery disease	EFO_0000378	CARDIoGRAM	21378990	European	2011	NA	NA	0.000000001	NA	-	-	-	-	-	dbGaP	Vascular
rs72934505	rs6725887	chr2:203745885	chr2:202881162	2	203745885	202881162	C	T	0.0174	0.0735	0.0159	0.1302	0.0143	intron	-	-	ENSG00000138442	WDR12	Myocardial infarction	EFO_0000612	Kathiresan S	19198609	European	2009	NA	NA	0.00000001	NA	-	-	-	-	-	dbGaP	Vascular
rs72934505	rs6725887	chr2:203745885	chr2:202881162	2	203745885	202881162	C	T	0.0174	0.0735	0.0159	0.1302	0.0143	intron	-	-	ENSG00000138442	WDR12	Coronary artery disease	EFO_0000378;EFO_0001645	van der Harst P	29212778	Mixed	2018	0.08972	0.01064	3.40E-17	+	296525	34541	261984	1	log OR	van-der-Harst-P_CAD-UKBB_Mixed_2018	Vascular
rs72934505	rs6725887	chr2:203745885	chr2:202881162	2	203745885	202881162	C	T	0.0174	0.0735	0.0159	0.1302	0.0143	intron	-	-	ENSG00000138442	WDR12	Coronary artery disease	EFO_0000378;EFO_0001645	van der Harst P	29212778	Mixed	2018	0.0928	0.0081	4.34E-30	+	547261	122733	424528	2	log OR	van-der-Harst-P_CAD_Mixed_2018	Vascular
rs76122535	rs6725887	chr2:203745885	chr2:202881162	2	203745885	202881162	C	T	0.0174	0.0735	0.0159	0.1302	0.0143	intron	-	-	ENSG00000138442	WDR12	Coronary artery disease	EFO_0000378;EFO_0001645	CARDIoGRAM	21378990	European	2011	0.1314	0.02157	1.12E-09	+	77954	20078	57876	14	log OR	CARDIoGRAM_CHD_EUR_2011	Vascular
rs76122535	rs6725887	chr2:203745885	chr2:202881162	2	203745885	202881162	C	T	0.0174	0.0735	0.0159	0.1302	0.0143	intron	-	-	ENSG00000138442	WDR12	Coronary artery disease	EFO_0000378;EFO_0001645	CARDIoGRAMplusC4D	23202125	Mixed	2013	0.1113	0.01378	6.78E-16	+	194427	63746	130681	48	log OR	CARDIoGRAMplusC4D_CHD_Mixed_2013	Vascular
rs76122535	rs6725887	chr2:203745885	chr2:202881162	2	203745885	202881162	C	T	0.0174	0.0735	0.0159	0.1302	0.0143	intron	-	-	ENSG00000138442	WDR12	Coronary artery disease	EFO_0000378;EFO_0001645	CARDIoGRAMplusC4D	26343387	Mixed	2015	0.1329	0.01549	9.51E-18	+	184305	60801	123504	48	log OR	CARDIoGRAMplusC4D_CHD_Mixed_2015	Vascular
rs76122535	rs6725887	chr2:203745885	chr2:202881162	2	203745885	202881162	C	T	0.0174	0.0735	0.0159	0.1302	0.0143	intron	-	-	ENSG00000138442	WDR12	Myocardial infarction	EFO_0000612	CARDIoGRAMplusC4D	26343387	Mixed	2015	0.1188	0.01698	2.61E-12	+	167181	43677	123504	48	log OR	CARDIoGRAMplusC4D_MI_Mixed_2015	Vascular
rs76122535	rs6725887	chr2:203745885	chr2:202881162	2	203745885	202881162	C	T	0.0174	0.0735	0.0159	0.1302	0.0143	intron	-	-	ENSG00000138442	WDR12	Coronary artery disease	EFO_0000378	CARDIoGRAM	21378990	European	2011	NA	NA	1.12E-09	NA	86995	-	-	-	-	GRASP	Vascular
rs76122535	rs6725887	chr2:203745885	chr2:202881162	2	203745885	202881162	C	T	0.0174	0.0735	0.0159	0.1302	0.0143	intron	-	-	ENSG00000138442	WDR12	Coronary artery disease	EFO_0000378	CARDIoGRAMplusC4D	23202125	Mixed	2013	NA	NA	6.78E-16	NA	194427	-	-	-	-	GRASP	Vascular
rs76122535	rs6725887	chr2:203745885	chr2:202881162	2	203745885	202881162	C	T	0.0174	0.0735	0.0159	0.1302	0.0143	intron	-	-	ENSG00000138442	WDR12	Coronary artery disease	EFO_0000378	Lee JY	23364394	East Asian	2013	NA	NA	1.12E-09	NA	5714	-	-	-	-	GRASP	Vascular
rs76122535	rs6725887	chr2:203745885	chr2:202881162	2	203745885	202881162	C	T	0.0174	0.0735	0.0159	0.1302	0.0143	intron	-	-	ENSG00000138442	WDR12	Coronary artery disease with myocardial infarction	EFO_0000378	CARDIoGRAMplusC4D	23202125	Mixed	2013	NA	NA	5.51E-10	NA	194427	-	-	-	-	GRASP	Vascular
rs76122535	rs6725887	chr2:203745885	chr2:202881162	2	203745885	202881162	C	T	0.0174	0.0735	0.0159	0.1302	0.0143	intron	-	-	ENSG00000138442	WDR12	Coronary heart disease	EFO_0001645	Lettre G	21347282	African	2011	NA	NA	0.00000001	NA	8090	-	-	-	-	GRASP	Vascular
rs76122535	rs6725887	chr2:203745885	chr2:202881162	2	203745885	202881162	C	T	0.0174	0.0735	0.0159	0.1302	0.0143	intron	-	-	ENSG00000138442	WDR12	FAM117B transcript levels	-	Wild PS	21606135	European	2011	NA	NA	8.07E-21	NA	5031	-	-	-	-	GRASP	Other
rs76122535	rs6725887	chr2:203745885	chr2:202881162	2	203745885	202881162	C	T	0.0174	0.0735	0.0159	0.1302	0.0143	intron	-	-	ENSG00000138442	WDR12	Myocardial infarction early age of onset	EFO_0000612	Kathiresan S	19198609	European	2009	NA	NA	0.000000013	NA	6042	-	-	-	-	GRASP	Vascular
rs76122535	rs6725887	chr2:203745885	chr2:202881162	2	203745885	202881162	C	T	0.0174	0.0735	0.0159	0.1302	0.0143	intron	-	-	ENSG00000138442	WDR12	Coronary artery disease	EFO_0000378;EFO_0001645	Howson JMM	28530674	European	2017	0.0999	0.0126	2.19E-15	+	211860	-	-	-	log OR	Howson-JMM_CHD_EUR_2017	Vascular
rs76122535	rs6725887	chr2:203745885	chr2:202881162	2	203745885	202881162	C	T	0.0174	0.0735	0.0159	0.1302	0.0143	intron	-	-	ENSG00000138442	WDR12	Coronary artery disease	EFO_0000378;EFO_0001645	Howson JMM	28530674	Mixed	2017	0.0968	0.0124	5.40E-15	+	237687	-	-	-	log OR	Howson-JMM_CHD_EUR_2017	Vascular
rs76122535	rs6725887	chr2:203745885	chr2:202881162	2	203745885	202881162	C	T	0.0174	0.0735	0.0159	0.1302	0.0143	intron	-	-	ENSG00000138442	WDR12	Coronary artery disease	EFO_0001645	Dichgans M	24262325	Unspecified	2013	NA	NA	0.00000002	NA	-	-	-	-	-	NHGRI-EBI_GWAS_Catalog	Vascular
rs76122535	rs6725887	chr2:203745885	chr2:202881162	2	203745885	202881162	C	T	0.0174	0.0735	0.0159	0.1302	0.0143	intron	-	-	ENSG00000138442	WDR12	Coronary heart disease	EFO_0001645	CARDIoGRAM	21378990	European	2011	0.131	0.02145	0.000000001	+	-	-	-	-	log OR	NHGRI-EBI_GWAS_Catalog	Vascular
rs76122535	rs6725887	chr2:203745885	chr2:202881162	2	203745885	202881162	C	T	0.0174	0.0735	0.0159	0.1302	0.0143	intron	-	-	ENSG00000138442	WDR12	Myocardial infarction early onset	EFO_0000612	Kathiresan S	19198609	European	2009	0.157	0.0274	0.00000001	+	-	-	-	-	log OR	NHGRI-EBI_GWAS_Catalog	Vascular
rs76122535	rs6725887	chr2:203745885	chr2:202881162	2	203745885	202881162	C	T	0.0174	0.0735	0.0159	0.1302	0.0143	intron	-	-	ENSG00000138442	WDR12	Acute myocardial infarction	EFO_0000612	Neale B	UKBB	European	2017	0.002152	0.0003894	3.26E-08	+	337199	3927	333272	1	risk diff	Neale-B_UKBB_EUR_2017	Vascular
rs76122535	rs6725887	chr2:203745885	chr2:202881162	2	203745885	202881162	C	T	0.0174	0.0735	0.0159	0.1302	0.0143	intron	-	-	ENSG00000138442	WDR12	Chronic ischaemic heart disease	-	Neale B	UKBB	European	2017	0.003311	0.0005756	8.79E-09	+	337199	8755	328444	1	risk diff	Neale-B_UKBB_EUR_2017	Vascular
rs76122535	rs6725887	chr2:203745885	chr2:202881162	2	203745885	202881162	C	T	0.0174	0.0735	0.0159	0.1302	0.0143	intron	-	-	ENSG00000138442	WDR12	Coronary artery disease	EFO_0000378;EFO_0001645	Nelson CP	28714975	Mixed	2017	0.1163	0.01312	7.80E-19	+	148715	10801	137914	1	log OR	Nelson-CP_CAD_Mixed_2017	Vascular
rs76122535	rs6725887	chr2:203745885	chr2:202881162	2	203745885	202881162	C	T	0.0174	0.0735	0.0159	0.1302	0.0143	intron	-	-	ENSG00000138442	WDR12	Coronary artery disease	EFO_0000378	CARDIoGRAM	21378990	European	2011	NA	NA	0.000000001	NA	-	-	-	-	-	dbGaP	Vascular
rs76122535	rs6725887	chr2:203745885	chr2:202881162	2	203745885	202881162	C	T	0.0174	0.0735	0.0159	0.1302	0.0143	intron	-	-	ENSG00000138442	WDR12	Myocardial infarction	EFO_0000612	Kathiresan S	19198609	European	2009	NA	NA	0.00000001	NA	-	-	-	-	-	dbGaP	Vascular
rs76122535	rs6725887	chr2:203745885	chr2:202881162	2	203745885	202881162	C	T	0.0174	0.0735	0.0159	0.1302	0.0143	intron	-	-	ENSG00000138442	WDR12	Coronary artery disease	EFO_0000378;EFO_0001645	van der Harst P	29212778	Mixed	2018	0.08972	0.01064	3.40E-17	+	296525	34541	261984	1	log OR	van-der-Harst-P_CAD-UKBB_Mixed_2018	Vascular
rs76122535	rs6725887	chr2:203745885	chr2:202881162	2	203745885	202881162	C	T	0.0174	0.0735	0.0159	0.1302	0.0143	intron	-	-	ENSG00000138442	WDR12	Coronary artery disease	EFO_0000378;EFO_0001645	van der Harst P	29212778	Mixed	2018	0.0928	0.0081	4.34E-30	+	547261	122733	424528	2	log OR	van-der-Harst-P_CAD_Mixed_2018	Vascular
rs72934505	rs72934749	chr2:203746816	chr2:202882093	2	203746816	202882093	A	G	0.9826	0.9265	0.9841	0.8688	0.9857	intron	-	-	ENSG00000138442	WDR12	Coronary artery disease	EFO_0000378;EFO_0001645	CARDIoGRAMplusC4D	26343387	Mixed	2015	-0.1302	0.01547	3.91E-17	-	184305	60801	123504	48	log OR	CARDIoGRAMplusC4D_CHD_Mixed_2015	Vascular
rs72934505	rs72934749	chr2:203746816	chr2:202882093	2	203746816	202882093	A	G	0.9826	0.9265	0.9841	0.8688	0.9857	intron	-	-	ENSG00000138442	WDR12	Myocardial infarction	EFO_0000612	CARDIoGRAMplusC4D	26343387	Mixed	2015	-0.1204	0.01677	7.09E-13	-	167181	43677	123504	48	log OR	CARDIoGRAMplusC4D_MI_Mixed_2015	Vascular
rs72934505	rs72934749	chr2:203746816	chr2:202882093	2	203746816	202882093	A	G	0.9826	0.9265	0.9841	0.8688	0.9857	intron	-	-	ENSG00000138442	WDR12	Acute myocardial infarction	EFO_0000612	Neale B	UKBB	European	2017	-0.002136	0.0003894	4.14E-08	-	337199	3927	333272	1	risk diff	Neale-B_UKBB_EUR_2017	Vascular
rs72934505	rs72934749	chr2:203746816	chr2:202882093	2	203746816	202882093	A	G	0.9826	0.9265	0.9841	0.8688	0.9857	intron	-	-	ENSG00000138442	WDR12	Chronic ischaemic heart disease	-	Neale B	UKBB	European	2017	-0.00329	0.0005755	1.09E-08	-	337199	8755	328444	1	risk diff	Neale-B_UKBB_EUR_2017	Vascular
rs72934505	rs72934749	chr2:203746816	chr2:202882093	2	203746816	202882093	A	G	0.9826	0.9265	0.9841	0.8688	0.9857	intron	-	-	ENSG00000138442	WDR12	Coronary artery disease	EFO_0000378;EFO_0001645	Nelson CP	28714975	Mixed	2017	-0.1144	0.0131	2.64E-18	-	148715	10801	137914	1	log OR	Nelson-CP_CAD_Mixed_2017	Vascular
rs72934505	rs72934749	chr2:203746816	chr2:202882093	2	203746816	202882093	A	G	0.9826	0.9265	0.9841	0.8688	0.9857	intron	-	-	ENSG00000138442	WDR12	Coronary artery disease	EFO_0000378;EFO_0001645	van der Harst P	29212778	Mixed	2018	-0.09	0.01064	2.70E-17	-	296525	34541	261984	1	log OR	van-der-Harst-P_CAD-UKBB_Mixed_2018	Vascular
rs72934505	rs72934749	chr2:203746816	chr2:202882093	2	203746816	202882093	A	G	0.9826	0.9265	0.9841	0.8688	0.9857	intron	-	-	ENSG00000138442	WDR12	Coronary artery disease	EFO_0000378;EFO_0001645	van der Harst P	29212778	Mixed	2018	-0.1032	0.0089	2.18E-31	-	547261	122733	424528	2	log OR	van-der-Harst-P_CAD_Mixed_2018	Vascular
rs72934505	rs72934751	chr2:203747522	chr2:202882799	2	203747522	202882799	A	G	0.9864	0.9265	0.9841	0.8698	0.9857	intron	-	-	ENSG00000138442	WDR12	Coronary artery disease	EFO_0000378;EFO_0001645	CARDIoGRAMplusC4D	26343387	Mixed	2015	-0.1338	0.0155	6.20E-18	-	184305	60801	123504	48	log OR	CARDIoGRAMplusC4D_CHD_Mixed_2015	Vascular
rs72934505	rs72934751	chr2:203747522	chr2:202882799	2	203747522	202882799	A	G	0.9864	0.9265	0.9841	0.8698	0.9857	intron	-	-	ENSG00000138442	WDR12	Myocardial infarction	EFO_0000612	CARDIoGRAMplusC4D	26343387	Mixed	2015	-0.1241	0.01681	1.57E-13	-	167181	43677	123504	48	log OR	CARDIoGRAMplusC4D_MI_Mixed_2015	Vascular
rs72934505	rs72934751	chr2:203747522	chr2:202882799	2	203747522	202882799	A	G	0.9864	0.9265	0.9841	0.8698	0.9857	intron	-	-	ENSG00000138442	WDR12	Acute myocardial infarction	EFO_0000612	Neale B	UKBB	European	2017	-0.002136	0.0003894	4.12E-08	-	337199	3927	333272	1	risk diff	Neale-B_UKBB_EUR_2017	Vascular
rs72934505	rs72934751	chr2:203747522	chr2:202882799	2	203747522	202882799	A	G	0.9864	0.9265	0.9841	0.8698	0.9857	intron	-	-	ENSG00000138442	WDR12	Chronic ischaemic heart disease	-	Neale B	UKBB	European	2017	-0.00329	0.0005755	1.09E-08	-	337199	8755	328444	1	risk diff	Neale-B_UKBB_EUR_2017	Vascular
rs72934505	rs72934751	chr2:203747522	chr2:202882799	2	203747522	202882799	A	G	0.9864	0.9265	0.9841	0.8698	0.9857	intron	-	-	ENSG00000138442	WDR12	Coronary artery disease	EFO_0000378;EFO_0001645	Nelson CP	28714975	Mixed	2017	-0.1169	0.01312	5.40E-19	-	148715	10801	137914	1	log OR	Nelson-CP_CAD_Mixed_2017	Vascular
rs72934505	rs72934751	chr2:203747522	chr2:202882799	2	203747522	202882799	A	G	0.9864	0.9265	0.9841	0.8698	0.9857	intron	-	-	ENSG00000138442	WDR12	Coronary artery disease	EFO_0000378;EFO_0001645	van der Harst P	29212778	Mixed	2018	-0.08986	0.01064	3.00E-17	-	296525	34541	261984	1	log OR	van-der-Harst-P_CAD-UKBB_Mixed_2018	Vascular
rs72934505	rs72934751	chr2:203747522	chr2:202882799	2	203747522	202882799	A	G	0.9864	0.9265	0.9841	0.8698	0.9857	intron	-	-	ENSG00000138442	WDR12	Coronary artery disease	EFO_0000378;EFO_0001645	van der Harst P	29212778	Mixed	2018	-0.1042	0.0089	6.03E-32	-	547261	122733	424528	2	log OR	van-der-Harst-P_CAD_Mixed_2018	Vascular
rs72934505	rs143035655	chr2:203748776	chr2:202884053	2	203748776	202884053	C	T	0.0174	0.0735	0.0159	0.1302	0.0143	intron	-	-	ENSG00000138442	WDR12	Coronary artery disease	EFO_0000378;EFO_0001645	CARDIoGRAMplusC4D	26343387	Mixed	2015	0.1341	0.01554	6.15E-18	+	184305	60801	123504	48	log OR	CARDIoGRAMplusC4D_CHD_Mixed_2015	Vascular
rs72934505	rs143035655	chr2:203748776	chr2:202884053	2	203748776	202884053	C	T	0.0174	0.0735	0.0159	0.1302	0.0143	intron	-	-	ENSG00000138442	WDR12	Myocardial infarction	EFO_0000612	CARDIoGRAMplusC4D	26343387	Mixed	2015	0.1246	0.01685	1.42E-13	+	167181	43677	123504	48	log OR	CARDIoGRAMplusC4D_MI_Mixed_2015	Vascular
rs72934505	rs143035655	chr2:203748776	chr2:202884053	2	203748776	202884053	C	T	0.0174	0.0735	0.0159	0.1302	0.0143	intron	-	-	ENSG00000138442	WDR12	Acute myocardial infarction	EFO_0000612	Neale B	UKBB	European	2017	0.002136	0.0003894	4.13E-08	+	337199	3927	333272	1	risk diff	Neale-B_UKBB_EUR_2017	Vascular
rs72934505	rs143035655	chr2:203748776	chr2:202884053	2	203748776	202884053	C	T	0.0174	0.0735	0.0159	0.1302	0.0143	intron	-	-	ENSG00000138442	WDR12	Chronic ischaemic heart disease	-	Neale B	UKBB	European	2017	0.003291	0.0005756	1.08E-08	+	337199	8755	328444	1	risk diff	Neale-B_UKBB_EUR_2017	Vascular
rs72934505	rs143035655	chr2:203748776	chr2:202884053	2	203748776	202884053	C	T	0.0174	0.0735	0.0159	0.1302	0.0143	intron	-	-	ENSG00000138442	WDR12	Coronary artery disease	EFO_0000378;EFO_0001645	Nelson CP	28714975	Mixed	2017	0.1172	0.01316	5.28E-19	+	148715	10801	137914	1	log OR	Nelson-CP_CAD_Mixed_2017	Vascular
rs72934505	rs143035655	chr2:203748776	chr2:202884053	2	203748776	202884053	C	T	0.0174	0.0735	0.0159	0.1302	0.0143	intron	-	-	ENSG00000138442	WDR12	Coronary artery disease	EFO_0000378;EFO_0001645	van der Harst P	29212778	Mixed	2018	0.08999	0.01064	2.70E-17	+	296525	34541	261984	1	log OR	van-der-Harst-P_CAD-UKBB_Mixed_2018	Vascular
rs72934505	rs143035655	chr2:203748776	chr2:202884053	2	203748776	202884053	C	T	0.0174	0.0735	0.0159	0.1302	0.0143	intron	-	-	ENSG00000138442	WDR12	Coronary artery disease	EFO_0000378;EFO_0001645	van der Harst P	29212778	Mixed	2018	0.1043	0.0089	5.48E-32	+	547261	122733	424528	2	log OR	van-der-Harst-P_CAD_Mixed_2018	Vascular
rs72934505	rs6738618	chr2:203749439	chr2:202884716	2	203749439	202884716	C	T	0.0174	0.0735	0.0159	0.1302	0.0143	intron	-	-	ENSG00000138442	WDR12	Coronary artery disease	EFO_0000378;EFO_0001645	CARDIoGRAMplusC4D	26343387	Mixed	2015	0.1335	0.0155	6.99E-18	+	184305	60801	123504	48	log OR	CARDIoGRAMplusC4D_CHD_Mixed_2015	Vascular
rs72934505	rs6738618	chr2:203749439	chr2:202884716	2	203749439	202884716	C	T	0.0174	0.0735	0.0159	0.1302	0.0143	intron	-	-	ENSG00000138442	WDR12	Myocardial infarction	EFO_0000612	CARDIoGRAMplusC4D	26343387	Mixed	2015	0.124	0.01681	1.63E-13	+	167181	43677	123504	48	log OR	CARDIoGRAMplusC4D_MI_Mixed_2015	Vascular
rs72934505	rs6738618	chr2:203749439	chr2:202884716	2	203749439	202884716	C	T	0.0174	0.0735	0.0159	0.1302	0.0143	intron	-	-	ENSG00000138442	WDR12	Acute myocardial infarction	EFO_0000612	Neale B	UKBB	European	2017	0.002136	0.0003894	4.13E-08	+	337199	3927	333272	1	risk diff	Neale-B_UKBB_EUR_2017	Vascular
rs72934505	rs6738618	chr2:203749439	chr2:202884716	2	203749439	202884716	C	T	0.0174	0.0735	0.0159	0.1302	0.0143	intron	-	-	ENSG00000138442	WDR12	Chronic ischaemic heart disease	-	Neale B	UKBB	European	2017	0.003291	0.0005756	1.08E-08	+	337199	8755	328444	1	risk diff	Neale-B_UKBB_EUR_2017	Vascular
rs72934505	rs6738618	chr2:203749439	chr2:202884716	2	203749439	202884716	C	T	0.0174	0.0735	0.0159	0.1302	0.0143	intron	-	-	ENSG00000138442	WDR12	Coronary artery disease	EFO_0000378;EFO_0001645	Nelson CP	28714975	Mixed	2017	0.1166	0.01312	6.56E-19	+	148715	10801	137914	1	log OR	Nelson-CP_CAD_Mixed_2017	Vascular
rs72934505	rs6738618	chr2:203749439	chr2:202884716	2	203749439	202884716	C	T	0.0174	0.0735	0.0159	0.1302	0.0143	intron	-	-	ENSG00000138442	WDR12	Coronary artery disease	EFO_0000378;EFO_0001645	van der Harst P	29212778	Mixed	2018	0.08999	0.01064	2.70E-17	+	296525	34541	261984	1	log OR	van-der-Harst-P_CAD-UKBB_Mixed_2018	Vascular
rs72934505	rs6738618	chr2:203749439	chr2:202884716	2	203749439	202884716	C	T	0.0174	0.0735	0.0159	0.1302	0.0143	intron	-	-	ENSG00000138442	WDR12	Coronary artery disease	EFO_0000378;EFO_0001645	van der Harst P	29212778	Mixed	2018	0.1042	0.0089	5.85E-32	+	547261	122733	424528	2	log OR	van-der-Harst-P_CAD_Mixed_2018	Vascular
rs72934505	rs72934753	chr2:203750272	chr2:202885549	2	203750272	202885549	C	T	0.9826	0.9265	0.9841	0.8698	0.9857	intron	-	-	ENSG00000138442	WDR12	Coronary artery disease	EFO_0000378;EFO_0001645	CARDIoGRAMplusC4D	26343387	Mixed	2015	-0.1334	0.0155	7.54E-18	-	184305	60801	123504	48	log OR	CARDIoGRAMplusC4D_CHD_Mixed_2015	Vascular
rs72934505	rs72934753	chr2:203750272	chr2:202885549	2	203750272	202885549	C	T	0.9826	0.9265	0.9841	0.8698	0.9857	intron	-	-	ENSG00000138442	WDR12	Myocardial infarction	EFO_0000612	CARDIoGRAMplusC4D	26343387	Mixed	2015	-0.124	0.01681	1.68E-13	-	167181	43677	123504	48	log OR	CARDIoGRAMplusC4D_MI_Mixed_2015	Vascular
rs72934505	rs72934753	chr2:203750272	chr2:202885549	2	203750272	202885549	C	T	0.9826	0.9265	0.9841	0.8698	0.9857	intron	-	-	ENSG00000138442	WDR12	Acute myocardial infarction	EFO_0000612	Neale B	UKBB	European	2017	-0.002136	0.0003894	4.11E-08	-	337199	3927	333272	1	risk diff	Neale-B_UKBB_EUR_2017	Vascular
rs72934505	rs72934753	chr2:203750272	chr2:202885549	2	203750272	202885549	C	T	0.9826	0.9265	0.9841	0.8698	0.9857	intron	-	-	ENSG00000138442	WDR12	Chronic ischaemic heart disease	-	Neale B	UKBB	European	2017	-0.003292	0.0005756	1.07E-08	-	337199	8755	328444	1	risk diff	Neale-B_UKBB_EUR_2017	Vascular
rs72934505	rs72934753	chr2:203750272	chr2:202885549	2	203750272	202885549	C	T	0.9826	0.9265	0.9841	0.8698	0.9857	intron	-	-	ENSG00000138442	WDR12	Coronary artery disease	EFO_0000378;EFO_0001645	Nelson CP	28714975	Mixed	2017	-0.1165	0.01312	7.20E-19	-	148715	10801	137914	1	log OR	Nelson-CP_CAD_Mixed_2017	Vascular
rs72934505	rs72934753	chr2:203750272	chr2:202885549	2	203750272	202885549	C	T	0.9826	0.9265	0.9841	0.8698	0.9857	intron	-	-	ENSG00000138442	WDR12	Coronary artery disease	EFO_0000378;EFO_0001645	van der Harst P	29212778	Mixed	2018	-0.08996	0.01064	2.80E-17	-	296525	34541	261984	1	log OR	van-der-Harst-P_CAD-UKBB_Mixed_2018	Vascular
rs72934505	rs72934753	chr2:203750272	chr2:202885549	2	203750272	202885549	C	T	0.9826	0.9265	0.9841	0.8698	0.9857	intron	-	-	ENSG00000138442	WDR12	Coronary artery disease	EFO_0000378;EFO_0001645	van der Harst P	29212778	Mixed	2018	-0.1041	0.0089	6.41E-32	-	547261	122733	424528	2	log OR	van-der-Harst-P_CAD_Mixed_2018	Vascular
rs72934505	rs116382857	chr2:203751932	chr2:202887209	2	203751932	202887209	C	G	0.9826	0.928	0.9841	0.8698	0.9857	intron	-	-	ENSG00000138442	WDR12	Coronary artery disease	EFO_0000378;EFO_0001645	CARDIoGRAMplusC4D	26343387	Mixed	2015	-0.1334	0.0155	7.55E-18	-	184305	60801	123504	48	log OR	CARDIoGRAMplusC4D_CHD_Mixed_2015	Vascular
rs72934505	rs116382857	chr2:203751932	chr2:202887209	2	203751932	202887209	C	G	0.9826	0.928	0.9841	0.8698	0.9857	intron	-	-	ENSG00000138442	WDR12	Myocardial infarction	EFO_0000612	CARDIoGRAMplusC4D	26343387	Mixed	2015	-0.1241	0.01681	1.58E-13	-	167181	43677	123504	48	log OR	CARDIoGRAMplusC4D_MI_Mixed_2015	Vascular
rs72934505	rs116382857	chr2:203751932	chr2:202887209	2	203751932	202887209	C	G	0.9826	0.928	0.9841	0.8698	0.9857	intron	-	-	ENSG00000138442	WDR12	Acute myocardial infarction	EFO_0000612	Neale B	UKBB	European	2017	-0.002139	0.0003895	3.99E-08	-	337199	3927	333272	1	risk diff	Neale-B_UKBB_EUR_2017	Vascular
rs72934505	rs116382857	chr2:203751932	chr2:202887209	2	203751932	202887209	C	G	0.9826	0.928	0.9841	0.8698	0.9857	intron	-	-	ENSG00000138442	WDR12	Chronic ischaemic heart disease	-	Neale B	UKBB	European	2017	-0.003296	0.0005757	1.03E-08	-	337199	8755	328444	1	risk diff	Neale-B_UKBB_EUR_2017	Vascular
rs72934505	rs116382857	chr2:203751932	chr2:202887209	2	203751932	202887209	C	G	0.9826	0.928	0.9841	0.8698	0.9857	intron	-	-	ENSG00000138442	WDR12	Coronary artery disease	EFO_0000378;EFO_0001645	Nelson CP	28714975	Mixed	2017	-0.1164	0.01312	7.74E-19	-	148715	10801	137914	1	log OR	Nelson-CP_CAD_Mixed_2017	Vascular
rs72934505	rs116382857	chr2:203751932	chr2:202887209	2	203751932	202887209	C	G	0.9826	0.928	0.9841	0.8698	0.9857	intron	-	-	ENSG00000138442	WDR12	Coronary artery disease	EFO_0000378;EFO_0001645	van der Harst P	29212778	Mixed	2018	-0.09006	0.01064	2.60E-17	-	296525	34541	261984	1	log OR	van-der-Harst-P_CAD-UKBB_Mixed_2018	Vascular
rs72934505	rs116382857	chr2:203751932	chr2:202887209	2	203751932	202887209	C	G	0.9826	0.928	0.9841	0.8698	0.9857	intron	-	-	ENSG00000138442	WDR12	Coronary artery disease	EFO_0000378;EFO_0001645	van der Harst P	29212778	Mixed	2018	-0.1042	0.0089	5.89E-32	-	547261	122733	424528	2	log OR	van-der-Harst-P_CAD_Mixed_2018	Vascular
rs72934505	rs77268589	chr2:203751981	chr2:202887258	2	203751981	202887258	A	G	0.9826	0.9265	0.9841	0.8698	0.9847	intron	-	-	ENSG00000138442	WDR12	Coronary artery disease	EFO_0000378;EFO_0001645	CARDIoGRAMplusC4D	26343387	Mixed	2015	-0.1336	0.01555	8.73E-18	-	184305	60801	123504	48	log OR	CARDIoGRAMplusC4D_CHD_Mixed_2015	Vascular
rs72934505	rs77268589	chr2:203751981	chr2:202887258	2	203751981	202887258	A	G	0.9826	0.9265	0.9841	0.8698	0.9847	intron	-	-	ENSG00000138442	WDR12	Myocardial infarction	EFO_0000612	CARDIoGRAMplusC4D	26343387	Mixed	2015	-0.1237	0.01688	2.29E-13	-	167181	43677	123504	48	log OR	CARDIoGRAMplusC4D_MI_Mixed_2015	Vascular
rs72934505	rs77268589	chr2:203751981	chr2:202887258	2	203751981	202887258	A	G	0.9826	0.9265	0.9841	0.8698	0.9847	intron	-	-	ENSG00000138442	WDR12	Acute myocardial infarction	EFO_0000612	Neale B	UKBB	European	2017	-0.002136	0.0003894	4.11E-08	-	337199	3927	333272	1	risk diff	Neale-B_UKBB_EUR_2017	Vascular
rs72934505	rs77268589	chr2:203751981	chr2:202887258	2	203751981	202887258	A	G	0.9826	0.9265	0.9841	0.8698	0.9847	intron	-	-	ENSG00000138442	WDR12	Chronic ischaemic heart disease	-	Neale B	UKBB	European	2017	-0.003292	0.0005756	1.07E-08	-	337199	8755	328444	1	risk diff	Neale-B_UKBB_EUR_2017	Vascular
rs72934505	rs77268589	chr2:203751981	chr2:202887258	2	203751981	202887258	A	G	0.9826	0.9265	0.9841	0.8698	0.9847	intron	-	-	ENSG00000138442	WDR12	Coronary artery disease	EFO_0000378;EFO_0001645	Nelson CP	28714975	Mixed	2017	-0.1166	0.01315	8.11E-19	-	148715	10801	137914	1	log OR	Nelson-CP_CAD_Mixed_2017	Vascular
rs72934505	rs77268589	chr2:203751981	chr2:202887258	2	203751981	202887258	A	G	0.9826	0.9265	0.9841	0.8698	0.9847	intron	-	-	ENSG00000138442	WDR12	Coronary artery disease	EFO_0000378;EFO_0001645	van der Harst P	29212778	Mixed	2018	-0.08995	0.01064	2.80E-17	-	296525	34541	261984	1	log OR	van-der-Harst-P_CAD-UKBB_Mixed_2018	Vascular
rs72934505	rs77268589	chr2:203751981	chr2:202887258	2	203751981	202887258	A	G	0.9826	0.9265	0.9841	0.8698	0.9847	intron	-	-	ENSG00000138442	WDR12	Coronary artery disease	EFO_0000378;EFO_0001645	van der Harst P	29212778	Mixed	2018	-0.1041	0.0089	7.55E-32	-	547261	122733	424528	2	log OR	van-der-Harst-P_CAD_Mixed_2018	Vascular
rs72934505	rs6435169	chr2:203753016	chr2:202888293	2	203753016	202888293	A	G	0.0174	0.0735	0.0159	0.1302	0.0143	intron	-	-	ENSG00000138442	WDR12	Coronary artery disease	EFO_0000378;EFO_0001645	CARDIoGRAM	21378990	European	2011	0.1368	0.02079	4.76E-11	+	82571	20817	61754	14	log OR	CARDIoGRAM_CHD_EUR_2011	Vascular
rs72934505	rs6435169	chr2:203753016	chr2:202888293	2	203753016	202888293	A	G	0.0174	0.0735	0.0159	0.1302	0.0143	intron	-	-	ENSG00000138442	WDR12	Coronary artery disease	EFO_0000378;EFO_0001645	CARDIoGRAMplusC4D	23202125	Mixed	2013	0.1142	0.01357	3.98E-17	+	194427	63746	130681	48	log OR	CARDIoGRAMplusC4D_CHD_Mixed_2013	Vascular
rs72934505	rs6435169	chr2:203753016	chr2:202888293	2	203753016	202888293	A	G	0.0174	0.0735	0.0159	0.1302	0.0143	intron	-	-	ENSG00000138442	WDR12	Coronary artery disease	EFO_0000378;EFO_0001645	CARDIoGRAMplusC4D	26343387	Mixed	2015	0.1334	0.0155	7.54E-18	+	184305	60801	123504	48	log OR	CARDIoGRAMplusC4D_CHD_Mixed_2015	Vascular
rs72934505	rs6435169	chr2:203753016	chr2:202888293	2	203753016	202888293	A	G	0.0174	0.0735	0.0159	0.1302	0.0143	intron	-	-	ENSG00000138442	WDR12	Myocardial infarction	EFO_0000612	CARDIoGRAMplusC4D	26343387	Mixed	2015	0.124	0.01681	1.67E-13	+	167181	43677	123504	48	log OR	CARDIoGRAMplusC4D_MI_Mixed_2015	Vascular
rs72934505	rs6435169	chr2:203753016	chr2:202888293	2	203753016	202888293	A	G	0.0174	0.0735	0.0159	0.1302	0.0143	intron	-	-	ENSG00000138442	WDR12	Coronary artery disease	EFO_0000378	CARDIoGRAMplusC4D	23202125	Mixed	2013	NA	NA	3.98E-17	NA	194427	-	-	-	-	GRASP	Vascular
rs72934505	rs6435169	chr2:203753016	chr2:202888293	2	203753016	202888293	A	G	0.0174	0.0735	0.0159	0.1302	0.0143	intron	-	-	ENSG00000138442	WDR12	Coronary artery disease	EFO_0000378;EFO_0001645	Howson JMM	28530674	European	2017	0.1027	0.0124	1.46E-16	+	216481	-	-	-	log OR	Howson-JMM_CHD_EUR_2017	Vascular
rs72934505	rs6435169	chr2:203753016	chr2:202888293	2	203753016	202888293	A	G	0.0174	0.0735	0.0159	0.1302	0.0143	intron	-	-	ENSG00000138442	WDR12	Coronary artery disease	EFO_0000378;EFO_0001645	Howson JMM	28530674	Mixed	2017	0.101	0.0122	1.41E-16	+	242326	-	-	-	log OR	Howson-JMM_CHD_EUR_2017	Vascular
rs72934505	rs6435169	chr2:203753016	chr2:202888293	2	203753016	202888293	A	G	0.0174	0.0735	0.0159	0.1302	0.0143	intron	-	-	ENSG00000138442	WDR12	Acute myocardial infarction	EFO_0000612	Neale B	UKBB	European	2017	0.002137	0.0003894	4.09E-08	+	337199	3927	333272	1	risk diff	Neale-B_UKBB_EUR_2017	Vascular
rs72934505	rs6435169	chr2:203753016	chr2:202888293	2	203753016	202888293	A	G	0.0174	0.0735	0.0159	0.1302	0.0143	intron	-	-	ENSG00000138442	WDR12	Chronic ischaemic heart disease	-	Neale B	UKBB	European	2017	0.003292	0.0005756	1.06E-08	+	337199	8755	328444	1	risk diff	Neale-B_UKBB_EUR_2017	Vascular
rs72934505	rs6435169	chr2:203753016	chr2:202888293	2	203753016	202888293	A	G	0.0174	0.0735	0.0159	0.1302	0.0143	intron	-	-	ENSG00000138442	WDR12	Coronary artery disease	EFO_0000378;EFO_0001645	Nelson CP	28714975	Mixed	2017	0.1166	0.01312	6.98E-19	+	148715	10801	137914	1	log OR	Nelson-CP_CAD_Mixed_2017	Vascular
rs72934505	rs6435169	chr2:203753016	chr2:202888293	2	203753016	202888293	A	G	0.0174	0.0735	0.0159	0.1302	0.0143	intron	-	-	ENSG00000138442	WDR12	Coronary artery disease	EFO_0000378;EFO_0001645	van der Harst P	29212778	Mixed	2018	0.08994	0.01064	2.80E-17	+	296525	34541	261984	1	log OR	van-der-Harst-P_CAD-UKBB_Mixed_2018	Vascular
rs72934505	rs6435169	chr2:203753016	chr2:202888293	2	203753016	202888293	A	G	0.0174	0.0735	0.0159	0.1302	0.0143	intron	-	-	ENSG00000138442	WDR12	Coronary artery disease	EFO_0000378;EFO_0001645	van der Harst P	29212778	Mixed	2018	0.0948	0.0081	9.22E-32	+	547261	122733	424528	2	log OR	van-der-Harst-P_CAD_Mixed_2018	Vascular
rs72934505	rs7582720	chr2:203753072	chr2:202888349	2	203753072	202888349	C	T	0.0182	0.0735	0.0159	0.1302	0.0143	intron	-	-	ENSG00000138442	WDR12	Coronary artery disease	EFO_0000378;EFO_0001645	CARDIoGRAM	21378990	European	2011	0.1339	0.02103	1.90E-10	+	79365	20514	58851	14	log OR	CARDIoGRAM_CHD_EUR_2011	Vascular
rs72934505	rs7582720	chr2:203753072	chr2:202888349	2	203753072	202888349	C	T	0.0182	0.0735	0.0159	0.1302	0.0143	intron	-	-	ENSG00000138442	WDR12	Coronary artery disease	EFO_0000378;EFO_0001645	CARDIoGRAMplusC4D	23202125	Mixed	2013	0.1129	0.01363	1.24E-16	+	194427	63746	130681	48	log OR	CARDIoGRAMplusC4D_CHD_Mixed_2013	Vascular
rs72934505	rs7582720	chr2:203753072	chr2:202888349	2	203753072	202888349	C	T	0.0182	0.0735	0.0159	0.1302	0.0143	intron	-	-	ENSG00000138442	WDR12	Coronary artery disease	EFO_0000378;EFO_0001645	CARDIoGRAMplusC4D	26343387	Mixed	2015	0.1334	0.0155	7.52E-18	+	184305	60801	123504	48	log OR	CARDIoGRAMplusC4D_CHD_Mixed_2015	Vascular
rs72934505	rs7582720	chr2:203753072	chr2:202888349	2	203753072	202888349	C	T	0.0182	0.0735	0.0159	0.1302	0.0143	intron	-	-	ENSG00000138442	WDR12	Myocardial infarction	EFO_0000612	CARDIoGRAMplusC4D	26343387	Mixed	2015	0.1239	0.01681	1.69E-13	+	167181	43677	123504	48	log OR	CARDIoGRAMplusC4D_MI_Mixed_2015	Vascular
rs72934505	rs7582720	chr2:203753072	chr2:202888349	2	203753072	202888349	C	T	0.0182	0.0735	0.0159	0.1302	0.0143	intron	-	-	ENSG00000138442	WDR12	Coronary artery disease	EFO_0000378	CARDIoGRAMplusC4D	23202125	Mixed	2013	NA	NA	1.24E-16	NA	194427	-	-	-	-	GRASP	Vascular
rs72934505	rs7582720	chr2:203753072	chr2:202888349	2	203753072	202888349	C	T	0.0182	0.0735	0.0159	0.1302	0.0143	intron	-	-	ENSG00000138442	WDR12	Coronary artery disease	EFO_0000378;EFO_0001645	Howson JMM	28530674	European	2017	0.1014	0.0125	4.51E-16	+	213266	-	-	-	log OR	Howson-JMM_CHD_EUR_2017	Vascular
rs72934505	rs7582720	chr2:203753072	chr2:202888349	2	203753072	202888349	C	T	0.0182	0.0735	0.0159	0.1302	0.0143	intron	-	-	ENSG00000138442	WDR12	Coronary artery disease	EFO_0000378;EFO_0001645	Howson JMM	28530674	Mixed	2017	0.0997	0.0123	4.40E-16	+	239111	-	-	-	log OR	Howson-JMM_CHD_EUR_2017	Vascular
rs72934505	rs7582720	chr2:203753072	chr2:202888349	2	203753072	202888349	C	T	0.0182	0.0735	0.0159	0.1302	0.0143	intron	-	-	ENSG00000138442	WDR12	Coronary artery disease or ischemic stroke	EFO_0000712;EFO_0001645	Dichgans M	24262325	Unspecified	2013	NA	NA	0.000000004	NA	-	-	-	-	-	NHGRI-EBI_GWAS_Catalog	Vascular
rs72934505	rs7582720	chr2:203753072	chr2:202888349	2	203753072	202888349	C	T	0.0182	0.0735	0.0159	0.1302	0.0143	intron	-	-	ENSG00000138442	WDR12	Coronary artery disease or large artery stroke	EFO_0005524;EFO_0001645	Dichgans M	24262325	Unspecified	2013	NA	NA	0.00000003	NA	-	-	-	-	-	NHGRI-EBI_GWAS_Catalog	Vascular
rs72934505	rs7582720	chr2:203753072	chr2:202888349	2	203753072	202888349	C	T	0.0182	0.0735	0.0159	0.1302	0.0143	intron	-	-	ENSG00000138442	WDR12	Acute myocardial infarction	EFO_0000612	Neale B	UKBB	European	2017	0.002136	0.0003894	4.13E-08	+	337199	3927	333272	1	risk diff	Neale-B_UKBB_EUR_2017	Vascular
rs72934505	rs7582720	chr2:203753072	chr2:202888349	2	203753072	202888349	C	T	0.0182	0.0735	0.0159	0.1302	0.0143	intron	-	-	ENSG00000138442	WDR12	Chronic ischaemic heart disease	-	Neale B	UKBB	European	2017	0.003291	0.0005756	1.08E-08	+	337199	8755	328444	1	risk diff	Neale-B_UKBB_EUR_2017	Vascular
rs72934505	rs7582720	chr2:203753072	chr2:202888349	2	203753072	202888349	C	T	0.0182	0.0735	0.0159	0.1302	0.0143	intron	-	-	ENSG00000138442	WDR12	Coronary artery disease	EFO_0000378;EFO_0001645	Nelson CP	28714975	Mixed	2017	0.1165	0.01312	7.02E-19	+	148715	10801	137914	1	log OR	Nelson-CP_CAD_Mixed_2017	Vascular
rs72934505	rs7582720	chr2:203753072	chr2:202888349	2	203753072	202888349	C	T	0.0182	0.0735	0.0159	0.1302	0.0143	intron	-	-	ENSG00000138442	WDR12	Coronary artery disease	EFO_0000378;EFO_0001645	van der Harst P	29212778	Mixed	2018	0.08989	0.01064	3.00E-17	+	296525	34541	261984	1	log OR	van-der-Harst-P_CAD-UKBB_Mixed_2018	Vascular
rs72934505	rs7582720	chr2:203753072	chr2:202888349	2	203753072	202888349	C	T	0.0182	0.0735	0.0159	0.1302	0.0143	intron	-	-	ENSG00000138442	WDR12	Coronary artery disease	EFO_0000378;EFO_0001645	van der Harst P	29212778	Mixed	2018	0.0942	0.0081	3.82E-31	+	547261	122733	424528	2	log OR	van-der-Harst-P_CAD_Mixed_2018	Vascular
rs72934505	rs72934760	chr2:203755743	chr2:202891020	2	203755743	202891020	A	G	-	-	-	-	-	intron	-	-	ENSG00000138442	WDR12	Coronary artery disease	EFO_0000378;EFO_0001645	CARDIoGRAMplusC4D	26343387	Mixed	2015	0.1257	0.01551	5.55E-16	+	184305	60801	123504	48	log OR	CARDIoGRAMplusC4D_CHD_Mixed_2015	Vascular
rs72934505	rs72934760	chr2:203755743	chr2:202891020	2	203755743	202891020	A	G	-	-	-	-	-	intron	-	-	ENSG00000138442	WDR12	Myocardial infarction	EFO_0000612	CARDIoGRAMplusC4D	26343387	Mixed	2015	0.1129	0.01677	1.70E-11	+	167181	43677	123504	48	log OR	CARDIoGRAMplusC4D_MI_Mixed_2015	Vascular
rs72934505	rs72934760	chr2:203755743	chr2:202891020	2	203755743	202891020	A	G	-	-	-	-	-	intron	-	-	ENSG00000138442	WDR12	Acute myocardial infarction	EFO_0000612	Neale B	UKBB	European	2017	0.002137	0.0003894	4.08E-08	+	337199	3927	333272	1	risk diff	Neale-B_UKBB_EUR_2017	Vascular
rs72934505	rs72934760	chr2:203755743	chr2:202891020	2	203755743	202891020	A	G	-	-	-	-	-	intron	-	-	ENSG00000138442	WDR12	Chronic ischaemic heart disease	-	Neale B	UKBB	European	2017	0.003293	0.0005756	1.06E-08	+	337199	8755	328444	1	risk diff	Neale-B_UKBB_EUR_2017	Vascular
rs72934505	rs72934760	chr2:203755743	chr2:202891020	2	203755743	202891020	A	G	-	-	-	-	-	intron	-	-	ENSG00000138442	WDR12	Coronary artery disease	EFO_0000378;EFO_0001645	van der Harst P	29212778	Mixed	2018	0.08994	0.01064	2.90E-17	+	296525	34541	261984	1	log OR	van-der-Harst-P_CAD-UKBB_Mixed_2018	Vascular
rs72934505	rs72934760	chr2:203755743	chr2:202891020	2	203755743	202891020	A	G	-	-	-	-	-	intron	-	-	ENSG00000138442	WDR12	Coronary artery disease	EFO_0000378;EFO_0001645	van der Harst P	29212778	Mixed	2018	0.1016	0.0089	1.91E-30	+	547261	122733	424528	2	log OR	van-der-Harst-P_CAD_Mixed_2018	Vascular
rs72934505	rs72934762	chr2:203756677	chr2:202891954	2	203756677	202891954	A	G	0.0174	0.0749	0.0159	0.1302	0.0143	intron	-	-	ENSG00000138442	WDR12	Coronary artery disease	EFO_0000378;EFO_0001645	CARDIoGRAMplusC4D	26343387	Mixed	2015	0.133	0.01551	9.85E-18	+	184305	60801	123504	48	log OR	CARDIoGRAMplusC4D_CHD_Mixed_2015	Vascular
rs72934505	rs72934762	chr2:203756677	chr2:202891954	2	203756677	202891954	A	G	0.0174	0.0749	0.0159	0.1302	0.0143	intron	-	-	ENSG00000138442	WDR12	Myocardial infarction	EFO_0000612	CARDIoGRAMplusC4D	26343387	Mixed	2015	0.1235	0.01682	2.06E-13	+	167181	43677	123504	48	log OR	CARDIoGRAMplusC4D_MI_Mixed_2015	Vascular
rs72934505	rs72934762	chr2:203756677	chr2:202891954	2	203756677	202891954	A	G	0.0174	0.0749	0.0159	0.1302	0.0143	intron	-	-	ENSG00000138442	WDR12	Acute myocardial infarction	EFO_0000612	Neale B	UKBB	European	2017	0.002136	0.0003894	4.11E-08	+	337199	3927	333272	1	risk diff	Neale-B_UKBB_EUR_2017	Vascular
rs72934505	rs72934762	chr2:203756677	chr2:202891954	2	203756677	202891954	A	G	0.0174	0.0749	0.0159	0.1302	0.0143	intron	-	-	ENSG00000138442	WDR12	Chronic ischaemic heart disease	-	Neale B	UKBB	European	2017	0.003292	0.0005756	1.07E-08	+	337199	8755	328444	1	risk diff	Neale-B_UKBB_EUR_2017	Vascular
rs72934505	rs72934762	chr2:203756677	chr2:202891954	2	203756677	202891954	A	G	0.0174	0.0749	0.0159	0.1302	0.0143	intron	-	-	ENSG00000138442	WDR12	Coronary artery disease	EFO_0000378;EFO_0001645	Nelson CP	28714975	Mixed	2017	0.1162	0.01313	8.70E-19	+	148715	10801	137914	1	log OR	Nelson-CP_CAD_Mixed_2017	Vascular
rs72934505	rs72934762	chr2:203756677	chr2:202891954	2	203756677	202891954	A	G	0.0174	0.0749	0.0159	0.1302	0.0143	intron	-	-	ENSG00000138442	WDR12	Coronary artery disease	EFO_0000378;EFO_0001645	van der Harst P	29212778	Mixed	2018	0.08997	0.01064	2.80E-17	+	296525	34541	261984	1	log OR	van-der-Harst-P_CAD-UKBB_Mixed_2018	Vascular
rs72934505	rs72934762	chr2:203756677	chr2:202891954	2	203756677	202891954	A	G	0.0174	0.0749	0.0159	0.1302	0.0143	intron	-	-	ENSG00000138442	WDR12	Coronary artery disease	EFO_0000378;EFO_0001645	van der Harst P	29212778	Mixed	2018	0.104	0.0089	7.86E-32	+	547261	122733	424528	2	log OR	van-der-Harst-P_CAD_Mixed_2018	Vascular
rs72934505	rs7560547	chr2:203757916	chr2:202893193	2	203757916	202893193	A	G	0.9826	0.9265	0.9841	0.8698	0.9857	intron	-	-	ENSG00000138442	WDR12	Coronary artery disease	EFO_0000378;EFO_0001645	CARDIoGRAM	21378990	European	2011	-0.1366	0.02079	4.94E-11	-	82556	20812	61744	14	log OR	CARDIoGRAM_CHD_EUR_2011	Vascular
rs72934505	rs7560547	chr2:203757916	chr2:202893193	2	203757916	202893193	A	G	0.9826	0.9265	0.9841	0.8698	0.9857	intron	-	-	ENSG00000138442	WDR12	Coronary artery disease	EFO_0000378;EFO_0001645	CARDIoGRAMplusC4D	26343387	Mixed	2015	-0.1336	0.01551	7.17E-18	-	184305	60801	123504	48	log OR	CARDIoGRAMplusC4D_CHD_Mixed_2015	Vascular
rs72934505	rs7560547	chr2:203757916	chr2:202893193	2	203757916	202893193	A	G	0.9826	0.9265	0.9841	0.8698	0.9857	intron	-	-	ENSG00000138442	WDR12	Myocardial infarction	EFO_0000612	CARDIoGRAMplusC4D	26343387	Mixed	2015	-0.1241	0.01683	1.64E-13	-	167181	43677	123504	48	log OR	CARDIoGRAMplusC4D_MI_Mixed_2015	Vascular
rs72934505	rs7560547	chr2:203757916	chr2:202893193	2	203757916	202893193	A	G	0.9826	0.9265	0.9841	0.8698	0.9857	intron	-	-	ENSG00000138442	WDR12	Acute myocardial infarction	EFO_0000612	Neale B	UKBB	European	2017	-0.002137	0.0003894	4.08E-08	-	337199	3927	333272	1	risk diff	Neale-B_UKBB_EUR_2017	Vascular
rs72934505	rs7560547	chr2:203757916	chr2:202893193	2	203757916	202893193	A	G	0.9826	0.9265	0.9841	0.8698	0.9857	intron	-	-	ENSG00000138442	WDR12	Chronic ischaemic heart disease	-	Neale B	UKBB	European	2017	-0.003293	0.0005756	1.06E-08	-	337199	8755	328444	1	risk diff	Neale-B_UKBB_EUR_2017	Vascular
rs72934505	rs7560547	chr2:203757916	chr2:202893193	2	203757916	202893193	A	G	0.9826	0.9265	0.9841	0.8698	0.9857	intron	-	-	ENSG00000138442	WDR12	Coronary artery disease	EFO_0000378;EFO_0001645	Nelson CP	28714975	Mixed	2017	-0.1167	0.01313	6.73E-19	-	148715	10801	137914	1	log OR	Nelson-CP_CAD_Mixed_2017	Vascular
rs72934505	rs7560547	chr2:203757916	chr2:202893193	2	203757916	202893193	A	G	0.9826	0.9265	0.9841	0.8698	0.9857	intron	-	-	ENSG00000138442	WDR12	Coronary artery disease	EFO_0000378;EFO_0001645	van der Harst P	29212778	Mixed	2018	-0.08994	0.01064	2.90E-17	-	296525	34541	261984	1	log OR	van-der-Harst-P_CAD-UKBB_Mixed_2018	Vascular
rs72934505	rs7560547	chr2:203757916	chr2:202893193	2	203757916	202893193	A	G	0.9826	0.9265	0.9841	0.8698	0.9857	intron	-	-	ENSG00000138442	WDR12	Coronary artery disease	EFO_0000378;EFO_0001645	van der Harst P	29212778	Mixed	2018	-0.1042	0.0089	6.35E-32	-	547261	122733	424528	2	log OR	van-der-Harst-P_CAD_Mixed_2018	Vascular
rs72934505	rs72934763	chr2:203758396	chr2:202893673	2	203758396	202893673	C	T	0.0174	0.0735	0.0159	0.1302	0.0143	intron	-	-	ENSG00000138442	WDR12	Coronary artery disease	EFO_0000378;EFO_0001645	CARDIoGRAMplusC4D	26343387	Mixed	2015	0.1333	0.01551	8.57E-18	+	184305	60801	123504	48	log OR	CARDIoGRAMplusC4D_CHD_Mixed_2015	Vascular
rs72934505	rs72934763	chr2:203758396	chr2:202893673	2	203758396	202893673	C	T	0.0174	0.0735	0.0159	0.1302	0.0143	intron	-	-	ENSG00000138442	WDR12	Myocardial infarction	EFO_0000612	CARDIoGRAMplusC4D	26343387	Mixed	2015	0.1237	0.01682	1.93E-13	+	167181	43677	123504	48	log OR	CARDIoGRAMplusC4D_MI_Mixed_2015	Vascular
rs72934505	rs72934763	chr2:203758396	chr2:202893673	2	203758396	202893673	C	T	0.0174	0.0735	0.0159	0.1302	0.0143	intron	-	-	ENSG00000138442	WDR12	Acute myocardial infarction	EFO_0000612	Neale B	UKBB	European	2017	0.002137	0.0003894	4.08E-08	+	337199	3927	333272	1	risk diff	Neale-B_UKBB_EUR_2017	Vascular
rs72934505	rs72934763	chr2:203758396	chr2:202893673	2	203758396	202893673	C	T	0.0174	0.0735	0.0159	0.1302	0.0143	intron	-	-	ENSG00000138442	WDR12	Chronic ischaemic heart disease	-	Neale B	UKBB	European	2017	0.003293	0.0005756	1.06E-08	+	337199	8755	328444	1	risk diff	Neale-B_UKBB_EUR_2017	Vascular
rs72934505	rs72934763	chr2:203758396	chr2:202893673	2	203758396	202893673	C	T	0.0174	0.0735	0.0159	0.1302	0.0143	intron	-	-	ENSG00000138442	WDR12	Coronary artery disease	EFO_0000378;EFO_0001645	Nelson CP	28714975	Mixed	2017	0.1164	0.01313	7.77E-19	+	148715	10801	137914	1	log OR	Nelson-CP_CAD_Mixed_2017	Vascular
rs72934505	rs72934763	chr2:203758396	chr2:202893673	2	203758396	202893673	C	T	0.0174	0.0735	0.0159	0.1302	0.0143	intron	-	-	ENSG00000138442	WDR12	Coronary artery disease	EFO_0000378;EFO_0001645	van der Harst P	29212778	Mixed	2018	0.08994	0.01064	2.90E-17	+	296525	34541	261984	1	log OR	van-der-Harst-P_CAD-UKBB_Mixed_2018	Vascular
rs72934505	rs72934763	chr2:203758396	chr2:202893673	2	203758396	202893673	C	T	0.0174	0.0735	0.0159	0.1302	0.0143	intron	-	-	ENSG00000138442	WDR12	Coronary artery disease	EFO_0000378;EFO_0001645	van der Harst P	29212778	Mixed	2018	0.1041	0.0089	7.28E-32	+	547261	122733	424528	2	log OR	van-der-Harst-P_CAD_Mixed_2018	Vascular
rs72934505	rs72934764	chr2:203758521	chr2:202893798	2	203758521	202893798	A	C	0.0174	0.0735	0.0159	0.1302	0.0143	intron	-	-	ENSG00000138442	WDR12	Coronary artery disease	EFO_0000378;EFO_0001645	CARDIoGRAMplusC4D	26343387	Mixed	2015	0.1336	0.0155	6.77E-18	+	184305	60801	123504	48	log OR	CARDIoGRAMplusC4D_CHD_Mixed_2015	Vascular
rs72934505	rs72934764	chr2:203758521	chr2:202893798	2	203758521	202893798	A	C	0.0174	0.0735	0.0159	0.1302	0.0143	intron	-	-	ENSG00000138442	WDR12	Myocardial infarction	EFO_0000612	CARDIoGRAMplusC4D	26343387	Mixed	2015	0.1241	0.01682	1.64E-13	+	167181	43677	123504	48	log OR	CARDIoGRAMplusC4D_MI_Mixed_2015	Vascular
rs72934505	rs72934764	chr2:203758521	chr2:202893798	2	203758521	202893798	A	C	0.0174	0.0735	0.0159	0.1302	0.0143	intron	-	-	ENSG00000138442	WDR12	Acute myocardial infarction	EFO_0000612	Neale B	UKBB	European	2017	0.002137	0.0003894	4.08E-08	+	337199	3927	333272	1	risk diff	Neale-B_UKBB_EUR_2017	Vascular
rs72934505	rs72934764	chr2:203758521	chr2:202893798	2	203758521	202893798	A	C	0.0174	0.0735	0.0159	0.1302	0.0143	intron	-	-	ENSG00000138442	WDR12	Chronic ischaemic heart disease	-	Neale B	UKBB	European	2017	0.003293	0.0005756	1.06E-08	+	337199	8755	328444	1	risk diff	Neale-B_UKBB_EUR_2017	Vascular
rs72934505	rs72934764	chr2:203758521	chr2:202893798	2	203758521	202893798	A	C	0.0174	0.0735	0.0159	0.1302	0.0143	intron	-	-	ENSG00000138442	WDR12	Coronary artery disease	EFO_0000378;EFO_0001645	Nelson CP	28714975	Mixed	2017	0.1173	0.01316	5.08E-19	+	148715	10801	137914	1	log OR	Nelson-CP_CAD_Mixed_2017	Vascular
rs72934505	rs72934764	chr2:203758521	chr2:202893798	2	203758521	202893798	A	C	0.0174	0.0735	0.0159	0.1302	0.0143	intron	-	-	ENSG00000138442	WDR12	Coronary artery disease	EFO_0000378;EFO_0001645	van der Harst P	29212778	Mixed	2018	0.08994	0.01064	2.90E-17	+	296525	34541	261984	1	log OR	van-der-Harst-P_CAD-UKBB_Mixed_2018	Vascular
rs72934505	rs72934764	chr2:203758521	chr2:202893798	2	203758521	202893798	A	C	0.0174	0.0735	0.0159	0.1302	0.0143	intron	-	-	ENSG00000138442	WDR12	Coronary artery disease	EFO_0000378;EFO_0001645	van der Harst P	29212778	Mixed	2018	0.1042	0.0089	6.03E-32	+	547261	122733	424528	2	log OR	van-der-Harst-P_CAD_Mixed_2018	Vascular
rs72934505	rs72934765	chr2:203758551	chr2:202893828	2	203758551	202893828	C	T	0.9826	0.9265	0.9841	0.8688	0.9857	intron	-	-	ENSG00000138442	WDR12	Coronary artery disease	EFO_0000378;EFO_0001645	CARDIoGRAMplusC4D	26343387	Mixed	2015	-0.1337	0.01551	6.51E-18	-	184305	60801	123504	48	log OR	CARDIoGRAMplusC4D_CHD_Mixed_2015	Vascular
rs72934505	rs72934765	chr2:203758551	chr2:202893828	2	203758551	202893828	C	T	0.9826	0.9265	0.9841	0.8688	0.9857	intron	-	-	ENSG00000138442	WDR12	Myocardial infarction	EFO_0000612	CARDIoGRAMplusC4D	26343387	Mixed	2015	-0.1238	0.01682	1.85E-13	-	167181	43677	123504	48	log OR	CARDIoGRAMplusC4D_MI_Mixed_2015	Vascular
rs72934505	rs72934765	chr2:203758551	chr2:202893828	2	203758551	202893828	C	T	0.9826	0.9265	0.9841	0.8688	0.9857	intron	-	-	ENSG00000138442	WDR12	Acute myocardial infarction	EFO_0000612	Neale B	UKBB	European	2017	-0.00214	0.0003894	3.90E-08	-	337199	3927	333272	1	risk diff	Neale-B_UKBB_EUR_2017	Vascular
rs72934505	rs72934765	chr2:203758551	chr2:202893828	2	203758551	202893828	C	T	0.9826	0.9265	0.9841	0.8688	0.9857	intron	-	-	ENSG00000138442	WDR12	Chronic ischaemic heart disease	-	Neale B	UKBB	European	2017	-0.003291	0.0005756	1.08E-08	-	337199	8755	328444	1	risk diff	Neale-B_UKBB_EUR_2017	Vascular
rs72934505	rs72934765	chr2:203758551	chr2:202893828	2	203758551	202893828	C	T	0.9826	0.9265	0.9841	0.8688	0.9857	intron	-	-	ENSG00000138442	WDR12	Coronary artery disease	EFO_0000378;EFO_0001645	Nelson CP	28714975	Mixed	2017	-0.1175	0.01316	4.48E-19	-	148715	10801	137914	1	log OR	Nelson-CP_CAD_Mixed_2017	Vascular
rs72934505	rs72934765	chr2:203758551	chr2:202893828	2	203758551	202893828	C	T	0.9826	0.9265	0.9841	0.8688	0.9857	intron	-	-	ENSG00000138442	WDR12	Coronary artery disease	EFO_0000378;EFO_0001645	van der Harst P	29212778	Mixed	2018	-0.09005	0.01064	2.60E-17	-	296525	34541	261984	1	log OR	van-der-Harst-P_CAD-UKBB_Mixed_2018	Vascular
rs72934505	rs72934765	chr2:203758551	chr2:202893828	2	203758551	202893828	C	T	0.9826	0.9265	0.9841	0.8688	0.9857	intron	-	-	ENSG00000138442	WDR12	Coronary artery disease	EFO_0000378;EFO_0001645	van der Harst P	29212778	Mixed	2018	-0.1043	0.0089	5.34E-32	-	547261	122733	424528	2	log OR	van-der-Harst-P_CAD_Mixed_2018	Vascular
rs72934505	rs150788469	chr2:203761677	chr2:202896954	2	203761677	202896954	A	G	0.0174	0.0735	0.0159	0.1302	0.0143	intron	-	-	ENSG00000138442	WDR12	Coronary artery disease	EFO_0000378;EFO_0001645	CARDIoGRAMplusC4D	26343387	Mixed	2015	0.1334	0.01551	8.16E-18	+	184305	60801	123504	48	log OR	CARDIoGRAMplusC4D_CHD_Mixed_2015	Vascular
rs72934505	rs150788469	chr2:203761677	chr2:202896954	2	203761677	202896954	A	G	0.0174	0.0735	0.0159	0.1302	0.0143	intron	-	-	ENSG00000138442	WDR12	Myocardial infarction	EFO_0000612	CARDIoGRAMplusC4D	26343387	Mixed	2015	0.1238	0.01683	1.93E-13	+	167181	43677	123504	48	log OR	CARDIoGRAMplusC4D_MI_Mixed_2015	Vascular
rs72934505	rs150788469	chr2:203761677	chr2:202896954	2	203761677	202896954	A	G	0.0174	0.0735	0.0159	0.1302	0.0143	intron	-	-	ENSG00000138442	WDR12	Acute myocardial infarction	EFO_0000612	Neale B	UKBB	European	2017	0.002137	0.0003894	4.07E-08	+	337199	3927	333272	1	risk diff	Neale-B_UKBB_EUR_2017	Vascular
rs72934505	rs150788469	chr2:203761677	chr2:202896954	2	203761677	202896954	A	G	0.0174	0.0735	0.0159	0.1302	0.0143	intron	-	-	ENSG00000138442	WDR12	Chronic ischaemic heart disease	-	Neale B	UKBB	European	2017	0.003293	0.0005756	1.06E-08	+	337199	8755	328444	1	risk diff	Neale-B_UKBB_EUR_2017	Vascular
rs72934505	rs150788469	chr2:203761677	chr2:202896954	2	203761677	202896954	A	G	0.0174	0.0735	0.0159	0.1302	0.0143	intron	-	-	ENSG00000138442	WDR12	Coronary artery disease	EFO_0000378;EFO_0001645	Nelson CP	28714975	Mixed	2017	0.1166	0.01314	7.77E-19	+	148715	10801	137914	1	log OR	Nelson-CP_CAD_Mixed_2017	Vascular
rs72934505	rs150788469	chr2:203761677	chr2:202896954	2	203761677	202896954	A	G	0.0174	0.0735	0.0159	0.1302	0.0143	intron	-	-	ENSG00000138442	WDR12	Coronary artery disease	EFO_0000378;EFO_0001645	van der Harst P	29212778	Mixed	2018	0.08993	0.01064	2.90E-17	+	296525	34541	261984	1	log OR	van-der-Harst-P_CAD-UKBB_Mixed_2018	Vascular
rs72934505	rs150788469	chr2:203761677	chr2:202896954	2	203761677	202896954	A	G	0.0174	0.0735	0.0159	0.1302	0.0143	intron	-	-	ENSG00000138442	WDR12	Coronary artery disease	EFO_0000378;EFO_0001645	van der Harst P	29212778	Mixed	2018	0.1041	0.0089	7.07E-32	+	547261	122733	424528	2	log OR	van-der-Harst-P_CAD_Mixed_2018	Vascular
rs72934505	rs77931721	chr2:203763076	chr2:202898353	2	203763076	202898353	G	T	0.0174	0.0735	0.0159	0.1302	0.0143	intron	-	-	ENSG00000138442	WDR12	Coronary artery disease	EFO_0000378;EFO_0001645	CARDIoGRAMplusC4D	26343387	Mixed	2015	0.1325	0.01553	1.44E-17	+	184305	60801	123504	48	log OR	CARDIoGRAMplusC4D_CHD_Mixed_2015	Vascular
rs72934505	rs77931721	chr2:203763076	chr2:202898353	2	203763076	202898353	G	T	0.0174	0.0735	0.0159	0.1302	0.0143	intron	-	-	ENSG00000138442	WDR12	Myocardial infarction	EFO_0000612	CARDIoGRAMplusC4D	26343387	Mixed	2015	0.1219	0.01685	4.70E-13	+	167181	43677	123504	48	log OR	CARDIoGRAMplusC4D_MI_Mixed_2015	Vascular
rs72934505	rs77931721	chr2:203763076	chr2:202898353	2	203763076	202898353	G	T	0.0174	0.0735	0.0159	0.1302	0.0143	intron	-	-	ENSG00000138442	WDR12	Acute myocardial infarction	EFO_0000612	Neale B	UKBB	European	2017	0.002137	0.0003894	4.06E-08	+	337199	3927	333272	1	risk diff	Neale-B_UKBB_EUR_2017	Vascular
rs72934505	rs77931721	chr2:203763076	chr2:202898353	2	203763076	202898353	G	T	0.0174	0.0735	0.0159	0.1302	0.0143	intron	-	-	ENSG00000138442	WDR12	Chronic ischaemic heart disease	-	Neale B	UKBB	European	2017	0.003294	0.0005756	1.05E-08	+	337199	8755	328444	1	risk diff	Neale-B_UKBB_EUR_2017	Vascular
rs72934505	rs77931721	chr2:203763076	chr2:202898353	2	203763076	202898353	G	T	0.0174	0.0735	0.0159	0.1302	0.0143	intron	-	-	ENSG00000138442	WDR12	Coronary artery disease	EFO_0000378;EFO_0001645	Nelson CP	28714975	Mixed	2017	0.1159	0.01314	1.20E-18	+	148715	10801	137914	1	log OR	Nelson-CP_CAD_Mixed_2017	Vascular
rs72934505	rs77931721	chr2:203763076	chr2:202898353	2	203763076	202898353	G	T	0.0174	0.0735	0.0159	0.1302	0.0143	intron	-	-	ENSG00000138442	WDR12	Coronary artery disease	EFO_0000378;EFO_0001645	van der Harst P	29212778	Mixed	2018	0.08992	0.01064	2.90E-17	+	296525	34541	261984	1	log OR	van-der-Harst-P_CAD-UKBB_Mixed_2018	Vascular
rs72934505	rs77931721	chr2:203763076	chr2:202898353	2	203763076	202898353	G	T	0.0174	0.0735	0.0159	0.1302	0.0143	intron	-	-	ENSG00000138442	WDR12	Coronary artery disease	EFO_0000378;EFO_0001645	van der Harst P	29212778	Mixed	2018	0.1038	0.0089	1.13E-31	+	547261	122733	424528	2	log OR	van-der-Harst-P_CAD_Mixed_2018	Vascular
rs72934505	rs35212307	chr2:203765756	chr2:202901033	2	203765756	202901033	C	T	0.0136	0.0735	0.0159	0.1302	0.0143	missense	75	V/I	ENSG00000138442	WDR12	Coronary artery disease	EFO_0000378;EFO_0001645	CARDIoGRAMplusC4D	26343387	Mixed	2015	0.1326	0.01554	1.41E-17	+	184305	60801	123504	48	log OR	CARDIoGRAMplusC4D_CHD_Mixed_2015	Vascular
rs72934505	rs35212307	chr2:203765756	chr2:202901033	2	203765756	202901033	C	T	0.0136	0.0735	0.0159	0.1302	0.0143	missense	75	V/I	ENSG00000138442	WDR12	Myocardial infarction	EFO_0000612	CARDIoGRAMplusC4D	26343387	Mixed	2015	0.1218	0.01685	4.88E-13	+	167181	43677	123504	48	log OR	CARDIoGRAMplusC4D_MI_Mixed_2015	Vascular
rs72934505	rs35212307	chr2:203765756	chr2:202901033	2	203765756	202901033	C	T	0.0136	0.0735	0.0159	0.1302	0.0143	missense	75	V/I	ENSG00000138442	WDR12	Chronic ischaemic heart disease	-	Neale B	UKBB	European	2017	0.003296	0.0005753	1.01E-08	+	337199	8755	328444	1	risk diff	Neale-B_UKBB_EUR_2017	Vascular
rs72934505	rs35212307	chr2:203765756	chr2:202901033	2	203765756	202901033	C	T	0.0136	0.0735	0.0159	0.1302	0.0143	missense	75	V/I	ENSG00000138442	WDR12	Coronary artery disease	EFO_0000378;EFO_0001645	Nelson CP	28714975	Mixed	2017	0.102	0.01229	1.05E-16	+	148715	10801	137914	1	log OR	Nelson-CP_CAD_Mixed_2017	Vascular
rs72934505	rs35212307	chr2:203765756	chr2:202901033	2	203765756	202901033	C	T	0.0136	0.0735	0.0159	0.1302	0.0143	missense	75	V/I	ENSG00000138442	WDR12	Coronary artery disease	EFO_0000378;EFO_0001645	van der Harst P	29212778	Mixed	2018	0.08944	0.01064	4.10E-17	+	296525	34541	261984	1	log OR	van-der-Harst-P_CAD-UKBB_Mixed_2018	Vascular
rs72934505	rs35212307	chr2:203765756	chr2:202901033	2	203765756	202901033	C	T	0.0136	0.0735	0.0159	0.1302	0.0143	missense	75	V/I	ENSG00000138442	WDR12	Coronary artery disease	EFO_0000378;EFO_0001645	van der Harst P	29212778	Mixed	2018	0.1035	0.0089	1.66E-31	+	547261	122733	424528	2	log OR	van-der-Harst-P_CAD_Mixed_2018	Vascular
rs72934505	rs72934767	chr2:203766563	chr2:202901840	2	203766563	202901840	C	T	0.0136	0.0735	0.0159	0.1302	0.0143	intron	-	-	ENSG00000138442	WDR12	Coronary artery disease	EFO_0000378;EFO_0001645	CARDIoGRAMplusC4D	26343387	Mixed	2015	0.1326	0.01554	1.41E-17	+	184305	60801	123504	48	log OR	CARDIoGRAMplusC4D_CHD_Mixed_2015	Vascular
rs72934505	rs72934767	chr2:203766563	chr2:202901840	2	203766563	202901840	C	T	0.0136	0.0735	0.0159	0.1302	0.0143	intron	-	-	ENSG00000138442	WDR12	Myocardial infarction	EFO_0000612	CARDIoGRAMplusC4D	26343387	Mixed	2015	0.1219	0.01685	4.70E-13	+	167181	43677	123504	48	log OR	CARDIoGRAMplusC4D_MI_Mixed_2015	Vascular
rs72934505	rs72934767	chr2:203766563	chr2:202901840	2	203766563	202901840	C	T	0.0136	0.0735	0.0159	0.1302	0.0143	intron	-	-	ENSG00000138442	WDR12	Acute myocardial infarction	EFO_0000612	Neale B	UKBB	European	2017	0.002137	0.0003894	4.05E-08	+	337199	3927	333272	1	risk diff	Neale-B_UKBB_EUR_2017	Vascular
rs72934505	rs72934767	chr2:203766563	chr2:202901840	2	203766563	202901840	C	T	0.0136	0.0735	0.0159	0.1302	0.0143	intron	-	-	ENSG00000138442	WDR12	Chronic ischaemic heart disease	-	Neale B	UKBB	European	2017	0.003294	0.0005756	1.05E-08	+	337199	8755	328444	1	risk diff	Neale-B_UKBB_EUR_2017	Vascular
rs72934505	rs72934767	chr2:203766563	chr2:202901840	2	203766563	202901840	C	T	0.0136	0.0735	0.0159	0.1302	0.0143	intron	-	-	ENSG00000138442	WDR12	Coronary artery disease	EFO_0000378;EFO_0001645	Nelson CP	28714975	Mixed	2017	0.1158	0.01314	1.34E-18	+	148715	10801	137914	1	log OR	Nelson-CP_CAD_Mixed_2017	Vascular
rs72934505	rs72934767	chr2:203766563	chr2:202901840	2	203766563	202901840	C	T	0.0136	0.0735	0.0159	0.1302	0.0143	intron	-	-	ENSG00000138442	WDR12	Coronary artery disease	EFO_0000378;EFO_0001645	van der Harst P	29212778	Mixed	2018	0.08991	0.01064	2.90E-17	+	296525	34541	261984	1	log OR	van-der-Harst-P_CAD-UKBB_Mixed_2018	Vascular
rs72934505	rs72934767	chr2:203766563	chr2:202901840	2	203766563	202901840	C	T	0.0136	0.0735	0.0159	0.1302	0.0143	intron	-	-	ENSG00000138442	WDR12	Coronary artery disease	EFO_0000378;EFO_0001645	van der Harst P	29212778	Mixed	2018	0.1038	0.0089	1.12E-31	+	547261	122733	424528	2	log OR	van-der-Harst-P_CAD_Mixed_2018	Vascular
rs72934505	rs142603618	chr2:203768786	chr2:202904063	2	203768786	202904063	A	G	0.0174	0.0735	0.0159	0.1302	0.0143	intron	-	-	ENSG00000138442	WDR12	Coronary artery disease	EFO_0000378;EFO_0001645	CARDIoGRAMplusC4D	26343387	Mixed	2015	0.1325	0.01554	1.48E-17	+	184305	60801	123504	48	log OR	CARDIoGRAMplusC4D_CHD_Mixed_2015	Vascular
rs72934505	rs142603618	chr2:203768786	chr2:202904063	2	203768786	202904063	A	G	0.0174	0.0735	0.0159	0.1302	0.0143	intron	-	-	ENSG00000138442	WDR12	Myocardial infarction	EFO_0000612	CARDIoGRAMplusC4D	26343387	Mixed	2015	0.1218	0.01685	4.78E-13	+	167181	43677	123504	48	log OR	CARDIoGRAMplusC4D_MI_Mixed_2015	Vascular
rs72934505	rs142603618	chr2:203768786	chr2:202904063	2	203768786	202904063	A	G	0.0174	0.0735	0.0159	0.1302	0.0143	intron	-	-	ENSG00000138442	WDR12	Acute myocardial infarction	EFO_0000612	Neale B	UKBB	European	2017	0.002137	0.0003894	4.04E-08	+	337199	3927	333272	1	risk diff	Neale-B_UKBB_EUR_2017	Vascular
rs72934505	rs142603618	chr2:203768786	chr2:202904063	2	203768786	202904063	A	G	0.0174	0.0735	0.0159	0.1302	0.0143	intron	-	-	ENSG00000138442	WDR12	Chronic ischaemic heart disease	-	Neale B	UKBB	European	2017	0.003294	0.0005756	1.05E-08	+	337199	8755	328444	1	risk diff	Neale-B_UKBB_EUR_2017	Vascular
rs72934505	rs142603618	chr2:203768786	chr2:202904063	2	203768786	202904063	A	G	0.0174	0.0735	0.0159	0.1302	0.0143	intron	-	-	ENSG00000138442	WDR12	Coronary artery disease	EFO_0000378;EFO_0001645	Nelson CP	28714975	Mixed	2017	0.116	0.01314	1.15E-18	+	148715	10801	137914	1	log OR	Nelson-CP_CAD_Mixed_2017	Vascular
rs72934505	rs142603618	chr2:203768786	chr2:202904063	2	203768786	202904063	A	G	0.0174	0.0735	0.0159	0.1302	0.0143	intron	-	-	ENSG00000138442	WDR12	Coronary artery disease	EFO_0000378;EFO_0001645	van der Harst P	29212778	Mixed	2018	0.08992	0.01064	2.90E-17	+	296525	34541	261984	1	log OR	van-der-Harst-P_CAD-UKBB_Mixed_2018	Vascular
rs72934505	rs142603618	chr2:203768786	chr2:202904063	2	203768786	202904063	A	G	0.0174	0.0735	0.0159	0.1302	0.0143	intron	-	-	ENSG00000138442	WDR12	Coronary artery disease	EFO_0000378;EFO_0001645	van der Harst P	29212778	Mixed	2018	0.1038	0.0089	1.15E-31	+	547261	122733	424528	2	log OR	van-der-Harst-P_CAD_Mixed_2018	Vascular
rs72934505	rs114395475	chr2:203769112	chr2:202904389	2	203769112	202904389	C	T	0.9826	0.9265	0.9841	0.8698	0.9857	intron	-	-	ENSG00000138442	WDR12	Coronary artery disease	EFO_0000378;EFO_0001645	CARDIoGRAMplusC4D	26343387	Mixed	2015	-0.1325	0.01554	1.48E-17	-	184305	60801	123504	48	log OR	CARDIoGRAMplusC4D_CHD_Mixed_2015	Vascular
rs72934505	rs114395475	chr2:203769112	chr2:202904389	2	203769112	202904389	C	T	0.9826	0.9265	0.9841	0.8698	0.9857	intron	-	-	ENSG00000138442	WDR12	Myocardial infarction	EFO_0000612	CARDIoGRAMplusC4D	26343387	Mixed	2015	-0.1218	0.01685	4.78E-13	-	167181	43677	123504	48	log OR	CARDIoGRAMplusC4D_MI_Mixed_2015	Vascular
rs72934505	rs114395475	chr2:203769112	chr2:202904389	2	203769112	202904389	C	T	0.9826	0.9265	0.9841	0.8698	0.9857	intron	-	-	ENSG00000138442	WDR12	Acute myocardial infarction	EFO_0000612	Neale B	UKBB	European	2017	-0.002137	0.0003894	4.04E-08	-	337199	3927	333272	1	risk diff	Neale-B_UKBB_EUR_2017	Vascular
rs72934505	rs114395475	chr2:203769112	chr2:202904389	2	203769112	202904389	C	T	0.9826	0.9265	0.9841	0.8698	0.9857	intron	-	-	ENSG00000138442	WDR12	Chronic ischaemic heart disease	-	Neale B	UKBB	European	2017	-0.003294	0.0005756	1.05E-08	-	337199	8755	328444	1	risk diff	Neale-B_UKBB_EUR_2017	Vascular
rs72934505	rs114395475	chr2:203769112	chr2:202904389	2	203769112	202904389	C	T	0.9826	0.9265	0.9841	0.8698	0.9857	intron	-	-	ENSG00000138442	WDR12	Coronary artery disease	EFO_0000378;EFO_0001645	Nelson CP	28714975	Mixed	2017	-0.1159	0.01315	1.27E-18	-	148715	10801	137914	1	log OR	Nelson-CP_CAD_Mixed_2017	Vascular
rs72934505	rs114395475	chr2:203769112	chr2:202904389	2	203769112	202904389	C	T	0.9826	0.9265	0.9841	0.8698	0.9857	intron	-	-	ENSG00000138442	WDR12	Coronary artery disease	EFO_0000378;EFO_0001645	van der Harst P	29212778	Mixed	2018	-0.08992	0.01064	2.90E-17	-	296525	34541	261984	1	log OR	van-der-Harst-P_CAD-UKBB_Mixed_2018	Vascular
rs72934505	rs114395475	chr2:203769112	chr2:202904389	2	203769112	202904389	C	T	0.9826	0.9265	0.9841	0.8698	0.9857	intron	-	-	ENSG00000138442	WDR12	Coronary artery disease	EFO_0000378;EFO_0001645	van der Harst P	29212778	Mixed	2018	-0.1038	0.0089	1.15E-31	-	547261	122733	424528	2	log OR	van-der-Harst-P_CAD_Mixed_2018	Vascular
rs72934505	rs72936830	chr2:203769803	chr2:202905080	2	203769803	202905080	C	T	0.9826	0.9265	0.9841	0.8698	0.9857	intron	-	-	ENSG00000138442	WDR12	Coronary artery disease	EFO_0000378;EFO_0001645	CARDIoGRAMplusC4D	26343387	Mixed	2015	-0.1325	0.01554	1.48E-17	-	184305	60801	123504	48	log OR	CARDIoGRAMplusC4D_CHD_Mixed_2015	Vascular
rs72934505	rs72936830	chr2:203769803	chr2:202905080	2	203769803	202905080	C	T	0.9826	0.9265	0.9841	0.8698	0.9857	intron	-	-	ENSG00000138442	WDR12	Myocardial infarction	EFO_0000612	CARDIoGRAMplusC4D	26343387	Mixed	2015	-0.1218	0.01685	4.78E-13	-	167181	43677	123504	48	log OR	CARDIoGRAMplusC4D_MI_Mixed_2015	Vascular
rs72934505	rs72936830	chr2:203769803	chr2:202905080	2	203769803	202905080	C	T	0.9826	0.9265	0.9841	0.8698	0.9857	intron	-	-	ENSG00000138442	WDR12	Acute myocardial infarction	EFO_0000612	Neale B	UKBB	European	2017	-0.002137	0.0003894	4.04E-08	-	337199	3927	333272	1	risk diff	Neale-B_UKBB_EUR_2017	Vascular
rs72934505	rs72936830	chr2:203769803	chr2:202905080	2	203769803	202905080	C	T	0.9826	0.9265	0.9841	0.8698	0.9857	intron	-	-	ENSG00000138442	WDR12	Chronic ischaemic heart disease	-	Neale B	UKBB	European	2017	-0.003294	0.0005756	1.05E-08	-	337199	8755	328444	1	risk diff	Neale-B_UKBB_EUR_2017	Vascular
rs72934505	rs72936830	chr2:203769803	chr2:202905080	2	203769803	202905080	C	T	0.9826	0.9265	0.9841	0.8698	0.9857	intron	-	-	ENSG00000138442	WDR12	Coronary artery disease	EFO_0000378;EFO_0001645	Nelson CP	28714975	Mixed	2017	-0.116	0.01314	1.15E-18	-	148715	10801	137914	1	log OR	Nelson-CP_CAD_Mixed_2017	Vascular
rs72934505	rs72936830	chr2:203769803	chr2:202905080	2	203769803	202905080	C	T	0.9826	0.9265	0.9841	0.8698	0.9857	intron	-	-	ENSG00000138442	WDR12	Coronary artery disease	EFO_0000378;EFO_0001645	van der Harst P	29212778	Mixed	2018	-0.08992	0.01064	2.90E-17	-	296525	34541	261984	1	log OR	van-der-Harst-P_CAD-UKBB_Mixed_2018	Vascular
rs72934505	rs72936830	chr2:203769803	chr2:202905080	2	203769803	202905080	C	T	0.9826	0.9265	0.9841	0.8698	0.9857	intron	-	-	ENSG00000138442	WDR12	Coronary artery disease	EFO_0000378;EFO_0001645	van der Harst P	29212778	Mixed	2018	-0.1038	0.0089	1.15E-31	-	547261	122733	424528	2	log OR	van-der-Harst-P_CAD_Mixed_2018	Vascular
rs72934505	rs72936834	chr2:203771260	chr2:202906537	2	203771260	202906537	A	G	0.0174	0.0735	0.0159	0.1302	0.0143	intron	-	-	ENSG00000138442	WDR12	Coronary artery disease	EFO_0000378;EFO_0001645	CARDIoGRAMplusC4D	26343387	Mixed	2015	0.1326	0.01554	1.38E-17	+	184305	60801	123504	48	log OR	CARDIoGRAMplusC4D_CHD_Mixed_2015	Vascular
rs72934505	rs72936834	chr2:203771260	chr2:202906537	2	203771260	202906537	A	G	0.0174	0.0735	0.0159	0.1302	0.0143	intron	-	-	ENSG00000138442	WDR12	Myocardial infarction	EFO_0000612	CARDIoGRAMplusC4D	26343387	Mixed	2015	0.122	0.01685	4.50E-13	+	167181	43677	123504	48	log OR	CARDIoGRAMplusC4D_MI_Mixed_2015	Vascular
rs72934505	rs72936834	chr2:203771260	chr2:202906537	2	203771260	202906537	A	G	0.0174	0.0735	0.0159	0.1302	0.0143	intron	-	-	ENSG00000138442	WDR12	Acute myocardial infarction	EFO_0000612	Neale B	UKBB	European	2017	0.002137	0.0003894	4.04E-08	+	337199	3927	333272	1	risk diff	Neale-B_UKBB_EUR_2017	Vascular
rs72934505	rs72936834	chr2:203771260	chr2:202906537	2	203771260	202906537	A	G	0.0174	0.0735	0.0159	0.1302	0.0143	intron	-	-	ENSG00000138442	WDR12	Chronic ischaemic heart disease	-	Neale B	UKBB	European	2017	0.003294	0.0005756	1.05E-08	+	337199	8755	328444	1	risk diff	Neale-B_UKBB_EUR_2017	Vascular
rs72934505	rs72936834	chr2:203771260	chr2:202906537	2	203771260	202906537	A	G	0.0174	0.0735	0.0159	0.1302	0.0143	intron	-	-	ENSG00000138442	WDR12	Coronary artery disease	EFO_0000378;EFO_0001645	Nelson CP	28714975	Mixed	2017	0.1161	0.01314	1.07E-18	+	148715	10801	137914	1	log OR	Nelson-CP_CAD_Mixed_2017	Vascular
rs72934505	rs72936834	chr2:203771260	chr2:202906537	2	203771260	202906537	A	G	0.0174	0.0735	0.0159	0.1302	0.0143	intron	-	-	ENSG00000138442	WDR12	Coronary artery disease	EFO_0000378;EFO_0001645	van der Harst P	29212778	Mixed	2018	0.08992	0.01064	2.90E-17	+	296525	34541	261984	1	log OR	van-der-Harst-P_CAD-UKBB_Mixed_2018	Vascular
rs72934505	rs72936834	chr2:203771260	chr2:202906537	2	203771260	202906537	A	G	0.0174	0.0735	0.0159	0.1302	0.0143	intron	-	-	ENSG00000138442	WDR12	Coronary artery disease	EFO_0000378;EFO_0001645	van der Harst P	29212778	Mixed	2018	0.1038	0.0089	1.09E-31	+	547261	122733	424528	2	log OR	van-der-Harst-P_CAD_Mixed_2018	Vascular
rs72934505	rs114899426	chr2:203771652	chr2:202906929	2	203771652	202906929	C	G	0.9841	0.9265	0.9841	0.8698	0.9857	intron	-	-	ENSG00000138442	WDR12	Coronary artery disease	EFO_0000378;EFO_0001645	CARDIoGRAMplusC4D	26343387	Mixed	2015	-0.1325	0.01554	1.46E-17	-	184305	60801	123504	48	log OR	CARDIoGRAMplusC4D_CHD_Mixed_2015	Vascular
rs72934505	rs114899426	chr2:203771652	chr2:202906929	2	203771652	202906929	C	G	0.9841	0.9265	0.9841	0.8698	0.9857	intron	-	-	ENSG00000138442	WDR12	Myocardial infarction	EFO_0000612	CARDIoGRAMplusC4D	26343387	Mixed	2015	-0.1219	0.01685	4.74E-13	-	167181	43677	123504	48	log OR	CARDIoGRAMplusC4D_MI_Mixed_2015	Vascular
rs72934505	rs114899426	chr2:203771652	chr2:202906929	2	203771652	202906929	C	G	0.9841	0.9265	0.9841	0.8698	0.9857	intron	-	-	ENSG00000138442	WDR12	Acute myocardial infarction	EFO_0000612	Neale B	UKBB	European	2017	-0.002138	0.0003894	4.03E-08	-	337199	3927	333272	1	risk diff	Neale-B_UKBB_EUR_2017	Vascular
rs72934505	rs114899426	chr2:203771652	chr2:202906929	2	203771652	202906929	C	G	0.9841	0.9265	0.9841	0.8698	0.9857	intron	-	-	ENSG00000138442	WDR12	Chronic ischaemic heart disease	-	Neale B	UKBB	European	2017	-0.003294	0.0005756	1.04E-08	-	337199	8755	328444	1	risk diff	Neale-B_UKBB_EUR_2017	Vascular
rs72934505	rs114899426	chr2:203771652	chr2:202906929	2	203771652	202906929	C	G	0.9841	0.9265	0.9841	0.8698	0.9857	intron	-	-	ENSG00000138442	WDR12	Coronary artery disease	EFO_0000378;EFO_0001645	Nelson CP	28714975	Mixed	2017	-0.116	0.01314	1.12E-18	-	148715	10801	137914	1	log OR	Nelson-CP_CAD_Mixed_2017	Vascular
rs72934505	rs114899426	chr2:203771652	chr2:202906929	2	203771652	202906929	C	G	0.9841	0.9265	0.9841	0.8698	0.9857	intron	-	-	ENSG00000138442	WDR12	Coronary artery disease	EFO_0000378;EFO_0001645	van der Harst P	29212778	Mixed	2018	-0.08993	0.01064	2.90E-17	-	296525	34541	261984	1	log OR	van-der-Harst-P_CAD-UKBB_Mixed_2018	Vascular
rs72934505	rs114899426	chr2:203771652	chr2:202906929	2	203771652	202906929	C	G	0.9841	0.9265	0.9841	0.8698	0.9857	intron	-	-	ENSG00000138442	WDR12	Coronary artery disease	EFO_0000378;EFO_0001645	van der Harst P	29212778	Mixed	2018	-0.1038	0.0089	1.14E-31	-	547261	122733	424528	2	log OR	van-der-Harst-P_CAD_Mixed_2018	Vascular
rs72934505	rs72936838	chr2:203772984	chr2:202908261	2	203772984	202908261	C	T	0.9826	0.9265	0.9841	0.8698	0.9857	intron	-	-	ENSG00000138442	WDR12	Coronary artery disease	EFO_0000378;EFO_0001645	CARDIoGRAMplusC4D	26343387	Mixed	2015	-0.1327	0.01554	1.32E-17	-	184305	60801	123504	48	log OR	CARDIoGRAMplusC4D_CHD_Mixed_2015	Vascular
rs72934505	rs72936838	chr2:203772984	chr2:202908261	2	203772984	202908261	C	T	0.9826	0.9265	0.9841	0.8698	0.9857	intron	-	-	ENSG00000138442	WDR12	Myocardial infarction	EFO_0000612	CARDIoGRAMplusC4D	26343387	Mixed	2015	-0.1218	0.01685	4.77E-13	-	167181	43677	123504	48	log OR	CARDIoGRAMplusC4D_MI_Mixed_2015	Vascular
rs72934505	rs72936838	chr2:203772984	chr2:202908261	2	203772984	202908261	C	T	0.9826	0.9265	0.9841	0.8698	0.9857	intron	-	-	ENSG00000138442	WDR12	Acute myocardial infarction	EFO_0000612	Neale B	UKBB	European	2017	-0.002138	0.0003894	3.99E-08	-	337199	3927	333272	1	risk diff	Neale-B_UKBB_EUR_2017	Vascular
rs72934505	rs72936838	chr2:203772984	chr2:202908261	2	203772984	202908261	C	T	0.9826	0.9265	0.9841	0.8698	0.9857	intron	-	-	ENSG00000138442	WDR12	Chronic ischaemic heart disease	-	Neale B	UKBB	European	2017	-0.003295	0.0005756	1.04E-08	-	337199	8755	328444	1	risk diff	Neale-B_UKBB_EUR_2017	Vascular
rs72934505	rs72936838	chr2:203772984	chr2:202908261	2	203772984	202908261	C	T	0.9826	0.9265	0.9841	0.8698	0.9857	intron	-	-	ENSG00000138442	WDR12	Coronary artery disease	EFO_0000378;EFO_0001645	Nelson CP	28714975	Mixed	2017	-0.1161	0.01314	1.05E-18	-	148715	10801	137914	1	log OR	Nelson-CP_CAD_Mixed_2017	Vascular
rs72934505	rs72936838	chr2:203772984	chr2:202908261	2	203772984	202908261	C	T	0.9826	0.9265	0.9841	0.8698	0.9857	intron	-	-	ENSG00000138442	WDR12	Coronary artery disease	EFO_0000378;EFO_0001645	van der Harst P	29212778	Mixed	2018	-0.08996	0.01064	2.80E-17	-	296525	34541	261984	1	log OR	van-der-Harst-P_CAD-UKBB_Mixed_2018	Vascular
rs72934505	rs72936838	chr2:203772984	chr2:202908261	2	203772984	202908261	C	T	0.9826	0.9265	0.9841	0.8698	0.9857	intron	-	-	ENSG00000138442	WDR12	Coronary artery disease	EFO_0000378;EFO_0001645	van der Harst P	29212778	Mixed	2018	-0.1039	0.0089	1.02E-31	-	547261	122733	424528	2	log OR	van-der-Harst-P_CAD_Mixed_2018	Vascular
rs72934505	rs72936839	chr2:203773237	chr2:202908514	2	203773237	202908514	A	G	0.0136	0.0735	0.0159	0.1302	0.0143	intron	-	-	ENSG00000138442	WDR12	Coronary artery disease	EFO_0000378;EFO_0001645	CARDIoGRAMplusC4D	26343387	Mixed	2015	0.1325	0.01554	1.50E-17	+	184305	60801	123504	48	log OR	CARDIoGRAMplusC4D_CHD_Mixed_2015	Vascular
rs72934505	rs72936839	chr2:203773237	chr2:202908514	2	203773237	202908514	A	G	0.0136	0.0735	0.0159	0.1302	0.0143	intron	-	-	ENSG00000138442	WDR12	Myocardial infarction	EFO_0000612	CARDIoGRAMplusC4D	26343387	Mixed	2015	0.1217	0.01686	5.19E-13	+	167181	43677	123504	48	log OR	CARDIoGRAMplusC4D_MI_Mixed_2015	Vascular
rs72934505	rs72936839	chr2:203773237	chr2:202908514	2	203773237	202908514	A	G	0.0136	0.0735	0.0159	0.1302	0.0143	intron	-	-	ENSG00000138442	WDR12	Acute myocardial infarction	EFO_0000612	Neale B	UKBB	European	2017	0.002139	0.0003894	3.97E-08	+	337199	3927	333272	1	risk diff	Neale-B_UKBB_EUR_2017	Vascular
rs72934505	rs72936839	chr2:203773237	chr2:202908514	2	203773237	202908514	A	G	0.0136	0.0735	0.0159	0.1302	0.0143	intron	-	-	ENSG00000138442	WDR12	Chronic ischaemic heart disease	-	Neale B	UKBB	European	2017	0.003296	0.0005756	1.03E-08	+	337199	8755	328444	1	risk diff	Neale-B_UKBB_EUR_2017	Vascular
rs72934505	rs72936839	chr2:203773237	chr2:202908514	2	203773237	202908514	A	G	0.0136	0.0735	0.0159	0.1302	0.0143	intron	-	-	ENSG00000138442	WDR12	Coronary artery disease	EFO_0000378;EFO_0001645	Nelson CP	28714975	Mixed	2017	0.116	0.01314	1.15E-18	+	148715	10801	137914	1	log OR	Nelson-CP_CAD_Mixed_2017	Vascular
rs72934505	rs72936839	chr2:203773237	chr2:202908514	2	203773237	202908514	A	G	0.0136	0.0735	0.0159	0.1302	0.0143	intron	-	-	ENSG00000138442	WDR12	Coronary artery disease	EFO_0000378;EFO_0001645	van der Harst P	29212778	Mixed	2018	0.08998	0.01064	2.80E-17	+	296525	34541	261984	1	log OR	van-der-Harst-P_CAD-UKBB_Mixed_2018	Vascular
rs72934505	rs72936839	chr2:203773237	chr2:202908514	2	203773237	202908514	A	G	0.0136	0.0735	0.0159	0.1302	0.0143	intron	-	-	ENSG00000138442	WDR12	Coronary artery disease	EFO_0000378;EFO_0001645	van der Harst P	29212778	Mixed	2018	0.1038	0.0089	1.11E-31	+	547261	122733	424528	2	log OR	van-der-Harst-P_CAD_Mixed_2018	Vascular
rs72934505	rs72936842	chr2:203773686	chr2:202908963	2	203773686	202908963	A	G	0.9826	0.9265	0.9841	0.8698	0.9857	intron	-	-	ENSG00000138442	WDR12	Coronary artery disease	EFO_0000378;EFO_0001645	CARDIoGRAMplusC4D	26343387	Mixed	2015	-0.1325	0.01554	1.48E-17	-	184305	60801	123504	48	log OR	CARDIoGRAMplusC4D_CHD_Mixed_2015	Vascular
rs72934505	rs72936842	chr2:203773686	chr2:202908963	2	203773686	202908963	A	G	0.9826	0.9265	0.9841	0.8698	0.9857	intron	-	-	ENSG00000138442	WDR12	Myocardial infarction	EFO_0000612	CARDIoGRAMplusC4D	26343387	Mixed	2015	-0.1218	0.01685	4.86E-13	-	167181	43677	123504	48	log OR	CARDIoGRAMplusC4D_MI_Mixed_2015	Vascular
rs72934505	rs72936842	chr2:203773686	chr2:202908963	2	203773686	202908963	A	G	0.9826	0.9265	0.9841	0.8698	0.9857	intron	-	-	ENSG00000138442	WDR12	Acute myocardial infarction	EFO_0000612	Neale B	UKBB	European	2017	-0.00214	0.0003894	3.93E-08	-	337199	3927	333272	1	risk diff	Neale-B_UKBB_EUR_2017	Vascular
rs72934505	rs72936842	chr2:203773686	chr2:202908963	2	203773686	202908963	A	G	0.9826	0.9265	0.9841	0.8698	0.9857	intron	-	-	ENSG00000138442	WDR12	Chronic ischaemic heart disease	-	Neale B	UKBB	European	2017	-0.003297	0.0005756	1.02E-08	-	337199	8755	328444	1	risk diff	Neale-B_UKBB_EUR_2017	Vascular
rs72934505	rs72936842	chr2:203773686	chr2:202908963	2	203773686	202908963	A	G	0.9826	0.9265	0.9841	0.8698	0.9857	intron	-	-	ENSG00000138442	WDR12	Coronary artery disease	EFO_0000378;EFO_0001645	Nelson CP	28714975	Mixed	2017	-0.1162	0.01314	9.95E-19	-	148715	10801	137914	1	log OR	Nelson-CP_CAD_Mixed_2017	Vascular
rs72934505	rs72936842	chr2:203773686	chr2:202908963	2	203773686	202908963	A	G	0.9826	0.9265	0.9841	0.8698	0.9857	intron	-	-	ENSG00000138442	WDR12	Coronary artery disease	EFO_0000378;EFO_0001645	van der Harst P	29212778	Mixed	2018	-0.08999	0.01064	2.80E-17	-	296525	34541	261984	1	log OR	van-der-Harst-P_CAD-UKBB_Mixed_2018	Vascular
rs72934505	rs72936842	chr2:203773686	chr2:202908963	2	203773686	202908963	A	G	0.9826	0.9265	0.9841	0.8698	0.9857	intron	-	-	ENSG00000138442	WDR12	Coronary artery disease	EFO_0000378;EFO_0001645	van der Harst P	29212778	Mixed	2018	-0.1038	0.0089	1.09E-31	-	547261	122733	424528	2	log OR	van-der-Harst-P_CAD_Mixed_2018	Vascular
rs72934505	rs72936846	chr2:203774734	chr2:202910011	2	203774734	202910011	C	G	0.0136	0.0735	0.0159	0.1302	0.0143	intron	-	-	ENSG00000138442	WDR12	Coronary artery disease	EFO_0000378;EFO_0001645	CARDIoGRAMplusC4D	26343387	Mixed	2015	0.1325	0.01554	1.47E-17	+	184305	60801	123504	48	log OR	CARDIoGRAMplusC4D_CHD_Mixed_2015	Vascular
rs72934505	rs72936846	chr2:203774734	chr2:202910011	2	203774734	202910011	C	G	0.0136	0.0735	0.0159	0.1302	0.0143	intron	-	-	ENSG00000138442	WDR12	Myocardial infarction	EFO_0000612	CARDIoGRAMplusC4D	26343387	Mixed	2015	0.1218	0.01686	5.02E-13	+	167181	43677	123504	48	log OR	CARDIoGRAMplusC4D_MI_Mixed_2015	Vascular
rs72934505	rs72936846	chr2:203774734	chr2:202910011	2	203774734	202910011	C	G	0.0136	0.0735	0.0159	0.1302	0.0143	intron	-	-	ENSG00000138442	WDR12	Acute myocardial infarction	EFO_0000612	Neale B	UKBB	European	2017	0.002129	0.0003905	4.96E-08	+	337199	3927	333272	1	risk diff	Neale-B_UKBB_EUR_2017	Vascular
rs72934505	rs72936846	chr2:203774734	chr2:202910011	2	203774734	202910011	C	G	0.0136	0.0735	0.0159	0.1302	0.0143	intron	-	-	ENSG00000138442	WDR12	Chronic ischaemic heart disease	-	Neale B	UKBB	European	2017	0.003291	0.0005772	1.19E-08	+	337199	8755	328444	1	risk diff	Neale-B_UKBB_EUR_2017	Vascular
rs72934505	rs72936846	chr2:203774734	chr2:202910011	2	203774734	202910011	C	G	0.0136	0.0735	0.0159	0.1302	0.0143	intron	-	-	ENSG00000138442	WDR12	Coronary artery disease	EFO_0000378;EFO_0001645	Nelson CP	28714975	Mixed	2017	0.1162	0.01319	1.26E-18	+	148715	10801	137914	1	log OR	Nelson-CP_CAD_Mixed_2017	Vascular
rs72934505	rs72936846	chr2:203774734	chr2:202910011	2	203774734	202910011	C	G	0.0136	0.0735	0.0159	0.1302	0.0143	intron	-	-	ENSG00000138442	WDR12	Coronary artery disease	EFO_0000378;EFO_0001645	van der Harst P	29212778	Mixed	2018	0.09014	0.01067	3.00E-17	+	296525	34541	261984	1	log OR	van-der-Harst-P_CAD-UKBB_Mixed_2018	Vascular
rs72934505	rs72936846	chr2:203774734	chr2:202910011	2	203774734	202910011	C	G	0.0136	0.0735	0.0159	0.1302	0.0143	intron	-	-	ENSG00000138442	WDR12	Coronary artery disease	EFO_0000378;EFO_0001645	van der Harst P	29212778	Mixed	2018	0.104	0.0089	1.15E-31	+	547261	122733	424528	2	log OR	van-der-Harst-P_CAD_Mixed_2018	Vascular
rs72934505	rs72936847	chr2:203774748	chr2:202910025	2	203774748	202910025	A	G	0.0174	0.0735	0.0159	0.1302	0.0143	intron	-	-	ENSG00000138442	WDR12	Coronary artery disease	EFO_0000378;EFO_0001645	CARDIoGRAMplusC4D	26343387	Mixed	2015	0.1325	0.01554	1.48E-17	+	184305	60801	123504	48	log OR	CARDIoGRAMplusC4D_CHD_Mixed_2015	Vascular
rs72934505	rs72936847	chr2:203774748	chr2:202910025	2	203774748	202910025	A	G	0.0174	0.0735	0.0159	0.1302	0.0143	intron	-	-	ENSG00000138442	WDR12	Myocardial infarction	EFO_0000612	CARDIoGRAMplusC4D	26343387	Mixed	2015	0.1218	0.01685	4.84E-13	+	167181	43677	123504	48	log OR	CARDIoGRAMplusC4D_MI_Mixed_2015	Vascular
rs72934505	rs72936847	chr2:203774748	chr2:202910025	2	203774748	202910025	A	G	0.0174	0.0735	0.0159	0.1302	0.0143	intron	-	-	ENSG00000138442	WDR12	Acute myocardial infarction	EFO_0000612	Neale B	UKBB	European	2017	0.002131	0.0003906	4.92E-08	+	337199	3927	333272	1	risk diff	Neale-B_UKBB_EUR_2017	Vascular
rs72934505	rs72936847	chr2:203774748	chr2:202910025	2	203774748	202910025	A	G	0.0174	0.0735	0.0159	0.1302	0.0143	intron	-	-	ENSG00000138442	WDR12	Chronic ischaemic heart disease	-	Neale B	UKBB	European	2017	0.0033	0.0005774	1.10E-08	+	337199	8755	328444	1	risk diff	Neale-B_UKBB_EUR_2017	Vascular
rs72934505	rs72936847	chr2:203774748	chr2:202910025	2	203774748	202910025	A	G	0.0174	0.0735	0.0159	0.1302	0.0143	intron	-	-	ENSG00000138442	WDR12	Coronary artery disease	EFO_0000378;EFO_0001645	Nelson CP	28714975	Mixed	2017	0.1164	0.01319	1.17E-18	+	148715	10801	137914	1	log OR	Nelson-CP_CAD_Mixed_2017	Vascular
rs72934505	rs72936847	chr2:203774748	chr2:202910025	2	203774748	202910025	A	G	0.0174	0.0735	0.0159	0.1302	0.0143	intron	-	-	ENSG00000138442	WDR12	Coronary artery disease	EFO_0000378;EFO_0001645	van der Harst P	29212778	Mixed	2018	0.09013	0.01068	3.10E-17	+	296525	34541	261984	1	log OR	van-der-Harst-P_CAD-UKBB_Mixed_2018	Vascular
rs72934505	rs72936847	chr2:203774748	chr2:202910025	2	203774748	202910025	A	G	0.0174	0.0735	0.0159	0.1302	0.0143	intron	-	-	ENSG00000138442	WDR12	Coronary artery disease	EFO_0000378;EFO_0001645	van der Harst P	29212778	Mixed	2018	0.104	0.0089	1.19E-31	+	547261	122733	424528	2	log OR	van-der-Harst-P_CAD_Mixed_2018	Vascular
rs72934505	rs72936852	chr2:203775475	chr2:202910752	2	203775475	202910752	A	G	0.0174	0.0735	0.0159	0.1302	0.0143	intron	-	-	ENSG00000138442	WDR12	Coronary artery disease	EFO_0000378;EFO_0001645	CARDIoGRAMplusC4D	26343387	Mixed	2015	0.1324	0.01554	1.59E-17	+	184305	60801	123504	48	log OR	CARDIoGRAMplusC4D_CHD_Mixed_2015	Vascular
rs72934505	rs72936852	chr2:203775475	chr2:202910752	2	203775475	202910752	A	G	0.0174	0.0735	0.0159	0.1302	0.0143	intron	-	-	ENSG00000138442	WDR12	Myocardial infarction	EFO_0000612	CARDIoGRAMplusC4D	26343387	Mixed	2015	0.1217	0.01685	5.14E-13	+	167181	43677	123504	48	log OR	CARDIoGRAMplusC4D_MI_Mixed_2015	Vascular
rs72934505	rs72936852	chr2:203775475	chr2:202910752	2	203775475	202910752	A	G	0.0174	0.0735	0.0159	0.1302	0.0143	intron	-	-	ENSG00000138442	WDR12	Acute myocardial infarction	EFO_0000612	Neale B	UKBB	European	2017	0.002142	0.0003894	3.79E-08	+	337199	3927	333272	1	risk diff	Neale-B_UKBB_EUR_2017	Vascular
rs72934505	rs72936852	chr2:203775475	chr2:202910752	2	203775475	202910752	A	G	0.0174	0.0735	0.0159	0.1302	0.0143	intron	-	-	ENSG00000138442	WDR12	Chronic ischaemic heart disease	-	Neale B	UKBB	European	2017	0.0033	0.0005756	9.88E-09	+	337199	8755	328444	1	risk diff	Neale-B_UKBB_EUR_2017	Vascular
rs72934505	rs72936852	chr2:203775475	chr2:202910752	2	203775475	202910752	A	G	0.0174	0.0735	0.0159	0.1302	0.0143	intron	-	-	ENSG00000138442	WDR12	Coronary artery disease	EFO_0000378;EFO_0001645	Nelson CP	28714975	Mixed	2017	0.1161	0.01314	1.04E-18	+	148715	10801	137914	1	log OR	Nelson-CP_CAD_Mixed_2017	Vascular
rs72934505	rs72936852	chr2:203775475	chr2:202910752	2	203775475	202910752	A	G	0.0174	0.0735	0.0159	0.1302	0.0143	intron	-	-	ENSG00000138442	WDR12	Coronary artery disease	EFO_0000378;EFO_0001645	van der Harst P	29212778	Mixed	2018	0.0901	0.01064	2.50E-17	+	296525	34541	261984	1	log OR	van-der-Harst-P_CAD-UKBB_Mixed_2018	Vascular
rs72934505	rs72936852	chr2:203775475	chr2:202910752	2	203775475	202910752	A	G	0.0174	0.0735	0.0159	0.1302	0.0143	intron	-	-	ENSG00000138442	WDR12	Coronary artery disease	EFO_0000378;EFO_0001645	van der Harst P	29212778	Mixed	2018	0.1039	0.0089	1.05E-31	+	547261	122733	424528	2	log OR	van-der-Harst-P_CAD_Mixed_2018	Vascular
rs72934505	rs72936856	chr2:203775712	chr2:202910989	2	203775712	202910989	A	G	0.0174	0.0735	0.0159	0.1302	0.0143	intron	-	-	ENSG00000138442	WDR12	Coronary artery disease	EFO_0000378;EFO_0001645	CARDIoGRAMplusC4D	26343387	Mixed	2015	0.1324	0.01554	1.58E-17	+	184305	60801	123504	48	log OR	CARDIoGRAMplusC4D_CHD_Mixed_2015	Vascular
rs72934505	rs72936856	chr2:203775712	chr2:202910989	2	203775712	202910989	A	G	0.0174	0.0735	0.0159	0.1302	0.0143	intron	-	-	ENSG00000138442	WDR12	Myocardial infarction	EFO_0000612	CARDIoGRAMplusC4D	26343387	Mixed	2015	0.1216	0.01685	5.21E-13	+	167181	43677	123504	48	log OR	CARDIoGRAMplusC4D_MI_Mixed_2015	Vascular
rs72934505	rs72936856	chr2:203775712	chr2:202910989	2	203775712	202910989	A	G	0.0174	0.0735	0.0159	0.1302	0.0143	intron	-	-	ENSG00000138442	WDR12	Acute myocardial infarction	EFO_0000612	Neale B	UKBB	European	2017	0.002142	0.0003894	3.78E-08	+	337199	3927	333272	1	risk diff	Neale-B_UKBB_EUR_2017	Vascular
rs72934505	rs72936856	chr2:203775712	chr2:202910989	2	203775712	202910989	A	G	0.0174	0.0735	0.0159	0.1302	0.0143	intron	-	-	ENSG00000138442	WDR12	Chronic ischaemic heart disease	-	Neale B	UKBB	European	2017	0.0033	0.0005756	9.87E-09	+	337199	8755	328444	1	risk diff	Neale-B_UKBB_EUR_2017	Vascular
rs72934505	rs72936856	chr2:203775712	chr2:202910989	2	203775712	202910989	A	G	0.0174	0.0735	0.0159	0.1302	0.0143	intron	-	-	ENSG00000138442	WDR12	Coronary artery disease	EFO_0000378;EFO_0001645	Nelson CP	28714975	Mixed	2017	0.1161	0.01315	1.13E-18	+	148715	10801	137914	1	log OR	Nelson-CP_CAD_Mixed_2017	Vascular
rs72934505	rs72936856	chr2:203775712	chr2:202910989	2	203775712	202910989	A	G	0.0174	0.0735	0.0159	0.1302	0.0143	intron	-	-	ENSG00000138442	WDR12	Coronary artery disease	EFO_0000378;EFO_0001645	van der Harst P	29212778	Mixed	2018	0.09011	0.01064	2.50E-17	+	296525	34541	261984	1	log OR	van-der-Harst-P_CAD-UKBB_Mixed_2018	Vascular
rs72934505	rs72936856	chr2:203775712	chr2:202910989	2	203775712	202910989	A	G	0.0174	0.0735	0.0159	0.1302	0.0143	intron	-	-	ENSG00000138442	WDR12	Coronary artery disease	EFO_0000378;EFO_0001645	van der Harst P	29212778	Mixed	2018	0.1039	0.0089	1.03E-31	+	547261	122733	424528	2	log OR	van-der-Harst-P_CAD_Mixed_2018	Vascular
rs72934505	rs6719001	chr2:203777903	chr2:202913180	2	203777903	202913180	A	G	0.0174	0.0735	0.0159	0.1302	0.0143	intron	-	-	ENSG00000138380	CARF	Coronary artery disease	EFO_0000378;EFO_0001645	CARDIoGRAM	21378990	European	2011	0.1365	0.02079	5.19E-11	+	82546	20804	61742	14	log OR	CARDIoGRAM_CHD_EUR_2011	Vascular
rs72934505	rs6719001	chr2:203777903	chr2:202913180	2	203777903	202913180	A	G	0.0174	0.0735	0.0159	0.1302	0.0143	intron	-	-	ENSG00000138380	CARF	Coronary artery disease	EFO_0000378;EFO_0001645	CARDIoGRAMplusC4D	26343387	Mixed	2015	0.1233	0.01874	4.74E-11	+	184305	60801	123504	48	log OR	CARDIoGRAMplusC4D_CHD_Mixed_2015	Vascular
rs72934505	rs6719001	chr2:203777903	chr2:202913180	2	203777903	202913180	A	G	0.0174	0.0735	0.0159	0.1302	0.0143	intron	-	-	ENSG00000138380	CARF	Myocardial infarction	EFO_0000612	CARDIoGRAMplusC4D	26343387	Mixed	2015	0.112	0.02031	3.46E-08	+	167181	43677	123504	48	log OR	CARDIoGRAMplusC4D_MI_Mixed_2015	Vascular
rs72934505	rs6719001	chr2:203777903	chr2:202913180	2	203777903	202913180	A	G	0.0174	0.0735	0.0159	0.1302	0.0143	intron	-	-	ENSG00000138380	CARF	Acute myocardial infarction	EFO_0000612	Neale B	UKBB	European	2017	0.002145	0.0003894	3.62E-08	+	337199	3927	333272	1	risk diff	Neale-B_UKBB_EUR_2017	Vascular
rs72934505	rs6719001	chr2:203777903	chr2:202913180	2	203777903	202913180	A	G	0.0174	0.0735	0.0159	0.1302	0.0143	intron	-	-	ENSG00000138380	CARF	Chronic ischaemic heart disease	-	Neale B	UKBB	European	2017	0.003304	0.0005756	9.51E-09	+	337199	8755	328444	1	risk diff	Neale-B_UKBB_EUR_2017	Vascular
rs72934505	rs6719001	chr2:203777903	chr2:202913180	2	203777903	202913180	A	G	0.0174	0.0735	0.0159	0.1302	0.0143	intron	-	-	ENSG00000138380	CARF	Coronary artery disease	EFO_0000378;EFO_0001645	Nelson CP	28714975	Mixed	2017	0.1066	0.01476	5.40E-13	+	148715	10801	137914	1	log OR	Nelson-CP_CAD_Mixed_2017	Vascular
rs72934505	rs6719001	chr2:203777903	chr2:202913180	2	203777903	202913180	A	G	0.0174	0.0735	0.0159	0.1302	0.0143	intron	-	-	ENSG00000138380	CARF	Coronary artery disease	EFO_0000378;EFO_0001645	van der Harst P	29212778	Mixed	2018	0.09023	0.01064	2.30E-17	+	296525	34541	261984	1	log OR	van-der-Harst-P_CAD-UKBB_Mixed_2018	Vascular
rs72934505	rs6719001	chr2:203777903	chr2:202913180	2	203777903	202913180	A	G	0.0174	0.0735	0.0159	0.1302	0.0143	intron	-	-	ENSG00000138380	CARF	Coronary artery disease	EFO_0000378;EFO_0001645	van der Harst P	29212778	Mixed	2018	0.0985	0.0094	6.46E-26	+	547261	122733	424528	2	log OR	van-der-Harst-P_CAD_Mixed_2018	Vascular
rs72934505	rs138805020	chr2:203778200	chr2:202913477	2	203778200	202913477	A	T	0.9856	0.9265	0.9841	0.8698	0.9857	intron	-	-	ENSG00000138380	CARF	Coronary artery disease	EFO_0000378;EFO_0001645	CARDIoGRAMplusC4D	26343387	Mixed	2015	-0.1382	0.01615	1.15E-17	-	184305	60801	123504	48	log OR	CARDIoGRAMplusC4D_CHD_Mixed_2015	Vascular
rs72934505	rs138805020	chr2:203778200	chr2:202913477	2	203778200	202913477	A	T	0.9856	0.9265	0.9841	0.8698	0.9857	intron	-	-	ENSG00000138380	CARF	Myocardial infarction	EFO_0000612	CARDIoGRAMplusC4D	26343387	Mixed	2015	-0.1285	0.01746	1.83E-13	-	167181	43677	123504	48	log OR	CARDIoGRAMplusC4D_MI_Mixed_2015	Vascular
rs72934505	rs138805020	chr2:203778200	chr2:202913477	2	203778200	202913477	A	T	0.9856	0.9265	0.9841	0.8698	0.9857	intron	-	-	ENSG00000138380	CARF	Acute myocardial infarction	EFO_0000612	Neale B	UKBB	European	2017	-0.002145	0.0003894	3.62E-08	-	337199	3927	333272	1	risk diff	Neale-B_UKBB_EUR_2017	Vascular
rs72934505	rs138805020	chr2:203778200	chr2:202913477	2	203778200	202913477	A	T	0.9856	0.9265	0.9841	0.8698	0.9857	intron	-	-	ENSG00000138380	CARF	Chronic ischaemic heart disease	-	Neale B	UKBB	European	2017	-0.003304	0.0005756	9.51E-09	-	337199	8755	328444	1	risk diff	Neale-B_UKBB_EUR_2017	Vascular
rs72934505	rs138805020	chr2:203778200	chr2:202913477	2	203778200	202913477	A	T	0.9856	0.9265	0.9841	0.8698	0.9857	intron	-	-	ENSG00000138380	CARF	Coronary artery disease	EFO_0000378;EFO_0001645	Nelson CP	28714975	Mixed	2017	-0.1191	0.01348	1.09E-18	-	148715	10801	137914	1	log OR	Nelson-CP_CAD_Mixed_2017	Vascular
rs72934505	rs138805020	chr2:203778200	chr2:202913477	2	203778200	202913477	A	T	0.9856	0.9265	0.9841	0.8698	0.9857	intron	-	-	ENSG00000138380	CARF	Coronary artery disease	EFO_0000378;EFO_0001645	van der Harst P	29212778	Mixed	2018	-0.09023	0.01064	2.30E-17	-	296525	34541	261984	1	log OR	van-der-Harst-P_CAD-UKBB_Mixed_2018	Vascular
rs72934505	rs138805020	chr2:203778200	chr2:202913477	2	203778200	202913477	A	T	0.9856	0.9265	0.9841	0.8698	0.9857	intron	-	-	ENSG00000138380	CARF	Coronary artery disease	EFO_0000378;EFO_0001645	van der Harst P	29212778	Mixed	2018	-0.1051	0.009	1.20E-31	-	547261	122733	424528	2	log OR	van-der-Harst-P_CAD_Mixed_2018	Vascular
rs72934505	rs7591653	chr2:203780479	chr2:202915756	2	203780479	202915756	C	T	0.0174	0.0735	0.0159	0.1302	0.0143	intron	-	-	ENSG00000138380	CARF	Coronary artery disease	EFO_0000378;EFO_0001645	CARDIoGRAMplusC4D	26343387	Mixed	2015	0.1339	0.01552	6.22E-18	+	184305	60801	123504	48	log OR	CARDIoGRAMplusC4D_CHD_Mixed_2015	Vascular
[truncated: 2,602 more rows]
