# Supplementary material for: Genome-wide association study of MRI markers of cerebral small vessel disease in 42,310 participants
Source: Nat Commun. 2020 May 1;11:2175. doi: 10.1038/s41467-020-15932-3 (PMC7195435; doi:10.1038/s41467-020-15932-3)
Supplement: Supplementary file 8 — Dataset 8 [file 41467_2020_15932_MOESM8_ESM.csv]

# Supplementary Data 8. TWAS associations results for WMH, FA and MD.
TISSUE	CHR	BAND	START	BEST.GWAS.ID	GENE_ID	GENE_NAME	Z	P	COLOC.PP0	COLOC.PP1	COLOC.PP2	COLOC.PP3	COLOC.PP4	TRAIT
YFS.BLOOD.RNAARR	6	p22.1	28092338	rs200973	ENSG00000196812	ZSCAN16	-4.843433	0.00000128	0.002	0.008	0.072	0.301	0.617	MD
GTEx.Artery_Aorta	6	p22.1	28048753	rs2179095	ENSG00000197279	ZNF165	-5.0554	0.00000043	0	0.001	0	0.015	0.984	FA
GTEx.Artery_Aorta	6	p22.1	28048753	rs200973	ENSG00000197279	ZNF165	4.8174	0.00000145	0	0.005	0.003	0.189	0.803	MD
GTEx.Whole_Blood	6	p21.33	31324424	rs2523578	ENSG00000271581	XXbac-BPG248L24.12	5.4535	4.94E-08	0	0.001	0	0.002	0.997	MD
GTEx.Artery_Aorta	17	q25.1	73841780	rs3744017	ENSG00000132471	WBP2	-5.49938	3.81E-08	0	0	0.53	0.12	0.351	WMH
GTEx.Artery_Aorta	16	q24.3	89773542	rs1805008	ENSG00000075399	VPS9D1	5.38187	7.37E-08	0.001	0.002	0.018	0.032	0.947	FA
GTEx.Artery_Coronary	16	q24.3	89773542	rs1805008	ENSG00000075399	VPS9D1	5.15107	0.000000259	0.003	0.006	0.044	0.112	0.835	FA
GTEx.Artery_Tibial	16	q24.3	89773542	rs1805008	ENSG00000075399	VPS9D1	5.251557	0.000000151	0	0.003	0	0.058	0.939	FA
YFS.BLOOD.RNAARR	5	q14.2	82767284	rs13164785	ENSG00000038427	VCAN	-5.0429	0.000000459	0	0	0.622	0.364	0.014	FA
YFS.BLOOD.RNAARR	5	q14.2	82767284	rs13164785	ENSG00000038427	VCAN	6.225435	4.80E-10	0	0	0.622	0.364	0.015	MD
GTEx.Whole_Blood	6	p21.33	30876019	rs2523578	ENSG00000137411	VARS2	4.8415	0.00000129	0.094	0.019	0.185	0.036	0.665	MD
GTEx.Artery_Tibial	17	q25.1	73823306	rs3744017	ENSG00000092929	UNC13D	-4.8464	0.00000126	0	0	0.07	0.655	0.275	WMH
GTEx.Whole_Blood	17	q25.1	73823306	rs3744017	ENSG00000092929	UNC13D	-9.281934	1.66E-20	0	0	0	0.996	0.004	WMH
GTEx.Artery_Aorta	17	q25.1	73876416	rs3744017	ENSG00000141569	TRIM65	8.49916	1.91E-17	0	0	0.007	0.89	0.104	WMH
GTEx.Artery_Tibial	17	q25.1	73876416	rs3744017	ENSG00000141569	TRIM65	9.84851	6.96E-23	0	0	0.017	0.771	0.213	WMH
CMC.BRAIN.RNASEQ	17	q25.1	73876416	rs3744017	ENSG00000141569	TRIM65	10.75672	5.51E-27	0	0	0	0.986	0.014	WMH
GTEx.Artery_Tibial	17	q25.1	73870242	rs3744017	ENSG00000132481	TRIM47	-7.34005	2.14E-13	0	0	0.003	0.995	0.002	WMH
CMC.BRAIN.RNASEQ	17	q25.1	73870242	rs3744017	ENSG00000132481	TRIM47	-12.26296	1.43E-34	0	0	0	0.006	0.994	WMH
GTEx.Artery_Tibial	5	q31.3	139916925	rs2237077	ENSG00000213523	SRA1	-4.94481	0.000000762	0	0	0.001	0.073	0.926	FA
GTEx.Artery_Coronary	15	q22.31	65255362	rs8031050	ENSG00000090487	SPG21	4.99425	0.000000591	0	0.001	0	0.093	0.906	WMH
CMC.BRAIN.RNASEQ	15	q22.31	65255362	rs8031050	ENSG00000090487	SPG21	4.901834	0.000000949	0	0.005	0	0.384	0.611	WMH
GTEx.Artery_Tibial	17	p11.2	18966762	rs4924987	ENSG00000262074	SNORD3B-2	4.99646	0.000000584	0.002	0	0.082	0.01	0.906	WMH
GTEx.Artery_Aorta	2	q35	217277137	rs10194227	ENSG00000138375	SMARCAL1	5.28333	0.000000127	0	0	0.001	0.009	0.99	FA
GTEx.Whole_Blood	5	q31.3	139944041	rs2237077	ENSG00000176087	SLC35A4	-5.56172	2.67E-08	0	0	0	0.024	0.976	FA
YFS.BLOOD.RNAARR	5	q31.3	139944041	rs2237077	ENSG00000176087	SLC35A4	-5.29614	0.000000118	0	0	0	0.076	0.924	FA
GTEx.Artery_Aorta	1	q22	156163880	rs2241109	ENSG00000160785	SLC25A44	4.929324	0.000000825	0.001	0.002	0.003	0.006	0.988	WMH
GTEx.Artery_Tibial	1	q22	156163880	rs2241109	ENSG00000160785	SLC25A44	5.05635	0.000000427	0	0.001	0	0.004	0.995	WMH
GTEx.Artery_Tibial	22	q12.2	30918786	rs9608859	ENSG00000214491	SEC14L6	5.04897	0.000000444	0.001	0.007	0.001	0.005	0.986	FA
GTEx.Artery_Tibial	22	q12.2	30918786	rs2267161	ENSG00000214491	SEC14L6	-5.4598	4.77E-08	0	0	0	0.002	0.997	MD
GTEx.Whole_Blood	17	q21.31	43580626	rs1053739	ENSG00000131484	RP11-798G7.5	-6.220704	4.95E-10	0	0	0.662	0.12	0.218	WMH
GTEx.Artery_Coronary	17	q21.31	43678235	rs1053739	ENSG00000263503	RP11-707O23.5	4.8991	0.000000963	0	0	0	1	0	WMH
GTEx.Artery_Aorta	17	q21.31	43678235	rs17689918	ENSG00000263503	RP11-707O23.5	5.186133	0.000000215	0	0	0	0.012	0.988	MD
GTEx.Artery_Coronary	17	q21.31	43678235	rs17689918	ENSG00000263503	RP11-707O23.5	5.7089	1.14E-08	0	0	0	0.012	0.987	MD
GTEx.Artery_Tibial	17	q21.31	43678235	rs17689918	ENSG00000263503	RP11-707O23.5	5.25097	0.000000151	0	0	0	0.012	0.988	MD
GTEx.Whole_Blood	17	q21.31	43678235	rs17689918	ENSG00000263503	RP11-707O23.5	5.17318	0.00000023	0	0	0	0.012	0.987	MD
GTEx.Artery_Aorta	17	q21.31	44336917	rs17689918	ENSG00000262539	RP11-259G18.3	4.905736	0.000000931	0	0.001	0	0.026	0.974	MD
GTEx.Artery_Tibial	17	q21.31	44336917	rs17689918	ENSG00000262539	RP11-259G18.3	4.93848	0.000000787	0	0.002	0	0.074	0.924	MD
GTEx.Whole_Blood	17	q21.31	44336917	rs17689918	ENSG00000262539	RP11-259G18.3	4.84403	0.00000127	0	0.001	0	0.05	0.949	MD
GTEx.Whole_Blood	17	q21.31	44320972	rs17689918	ENSG00000262500	RP11-259G18.2	4.86588	0.00000114	0	0.002	0	0.101	0.897	MD
GTEx.Artery_Aorta	17	q21.31	44344403	rs17689918	ENSG00000261575	RP11-259G18.1	5.105576	0.00000033	0	0	0	0.014	0.986	MD
GTEx.Artery_Tibial	17	q21.31	44344403	rs17689918	ENSG00000261575	RP11-259G18.1	4.87639	0.00000108	0	0	0	0.02	0.979	MD
GTEx.Artery_Coronary	6	p22.1	28083406	rs200973	ENSG00000219392	RP1-265C24.5	4.8625	0.00000116	0.002	0.006	0.084	0.233	0.675	MD
GTEx.Whole_Blood	17	p11.2	19314438	rs4924987	ENSG00000128482	RNF112	-5.067757	0.000000403	0	0.002	0	0.086	0.913	WMH
YFS.BLOOD.RNAARR	17	p11.2	19314438	rs4924987	ENSG00000128482	RNF112	-4.8597	0.00000118	0	0.002	0	0.101	0.897	WMH
GTEx.Whole_Blood	17	q25.1	73622925	rs3744017	ENSG00000108469	RECQL5	5.845217	5.06E-09	0	0	0.859	0.056	0.085	WMH
CMC.BRAIN.RNASEQ	15	q22.31	65345679	rs8031050	ENSG00000103710	RASL12	-5.485685	4.12E-08	0	0	0	0.005	0.994	WMH
GTEx.Whole_Blood	17	q21.31	43513266	rs17689918	ENSG00000225190	PLEKHM1	-5.03514	0.000000478	0.003	0	0.166	0.018	0.812	MD
GTEx.Artery_Aorta	17	q21.31	43128978	rs1053739	ENSG00000136448	NMT1	-7.15243	8.53E-13	0	0	0	0.018	0.982	WMH
GTEx.Artery_Coronary	17	q21.31	43128978	rs1053739	ENSG00000136448	NMT1	-7.6893	1.48E-14	0	0	0.001	0.011	0.988	WMH
GTEx.Artery_Tibial	17	q21.31	43128978	rs1053739	ENSG00000136448	NMT1	-6.64944	2.94E-11	0	0	0	0.953	0.047	WMH
YFS.BLOOD.RNAARR	17	q21.31	43128978	rs1053739	ENSG00000136448	NMT1	-5.7963	6.78E-09	0	0	0.093	0.038	0.869	WMH
CMC.BRAIN.RNASEQ	17	q21.31	43128978	rs1053739	ENSG00000136448	NMT1	-8.59355	8.43E-18	0	0	0	0.016	0.984	WMH
YFS.BLOOD.RNAARR	17	q21.31	43128978	rs7213273	ENSG00000136448	NMT1	-5.14095	0.000000273	0.012	0.005	0.067	0.027	0.889	MD
CMC.BRAIN.RNASEQ	17	q21.31	43128978	rs7213273	ENSG00000136448	NMT1	-5.32083	0.000000103	0	0.007	0	0.04	0.952	MD
GTEx.Artery_Tibial	10	q24.33	105253736	rs4917404	ENSG00000107954	NEURL1	-6.1264	8.99E-10	0	0	0.16	0.616	0.224	WMH
GTEx.Artery_Aorta	2	q33.2	203879602	rs10932008	ENSG00000144426	NBEAL1	6.74216	1.56E-11	0	0	0	0.008	0.992	WMH
GTEx.Artery_Coronary	2	q33.2	203879602	rs10932008	ENSG00000144426	NBEAL1	6.81356	9.52E-12	0	0	0	0.015	0.985	WMH
GTEx.Artery_Tibial	2	q33.2	203879602	rs10932008	ENSG00000144426	NBEAL1	7.10916	1.17E-12	0	0	0	0.005	0.995	WMH
CMC.BRAIN.RNASEQ	2	q33.2	203879602	rs10932008	ENSG00000144426	NBEAL1	5.03725	0.000000472	0	0	0	0.015	0.985	WMH
GTEx.Artery_Aorta	2	q33.2	203879602	rs6725887	ENSG00000144426	NBEAL1	-4.99692	0.000000583	0	0	0	0.009	0.991	FA
GTEx.Artery_Coronary	2	q33.2	203879602	rs6725887	ENSG00000144426	NBEAL1	-5.65523	1.56E-08	0	0	0	0.008	0.992	FA
GTEx.Artery_Tibial	2	q33.2	203879602	rs6725887	ENSG00000144426	NBEAL1	-5.30275	0.000000114	0	0	0	0.009	0.991	FA
GTEx.Artery_Coronary	6	p21.33	31371356	rs2523578	ENSG00000204520	MICA	-5.0659	0.000000406	0.003	0.007	0.013	0.029	0.948	MD
GTEx.Artery_Aorta	16	q24.3	89978527	rs1805008	ENSG00000258839	MC1R	-5.11574	0.000000313	0.032	0.002	0.559	0.034	0.372	FA
CMC.BRAIN.RNASEQ	17	q21.31	43971748	rs17689918	ENSG00000186868	MAPT	-4.81541	0.00000147	0	0	0	0.012	0.988	MD
GTEx.Artery_Aorta	17	q21.31	43578685	rs17689918	ENSG00000214425	LRRC37A4P	-5.230241	0.000000169	0	0	0	0.013	0.987	MD
GTEx.Artery_Coronary	17	q21.31	43578685	rs17689918	ENSG00000214425	LRRC37A4P	-5.1535	0.000000256	0	0	0	0.013	0.987	MD
GTEx.Artery_Tibial	17	q21.31	43578685	rs17689918	ENSG00000214425	LRRC37A4P	-5.29941	0.000000116	0	0	0	0.013	0.987	MD
GTEx.Whole_Blood	17	q21.31	43578685	rs17689918	ENSG00000214425	LRRC37A4P	-5.35873	8.38E-08	0	0	0	0.013	0.987	MD
YFS.BLOOD.RNAARR	3	q27.1	183353356	rs830179	ENSG00000114796	KLHL24	6.04191	1.52E-09	0	0	0.001	0.008	0.991	WMH
CMC.BRAIN.RNASEQ	3	q27.1	183353356	rs830179	ENSG00000114796	KLHL24	-5.3478	8.91E-08	0	0	0	0.073	0.927	WMH
GTEx.Artery_Aorta	17	q21.31	44270942	rs17689918	ENSG00000214401	KANSL1-AS1	5.235664	0.000000164	0	0	0	0.012	0.988	MD
GTEx.Artery_Coronary	17	q21.31	44270942	rs17689918	ENSG00000214401	KANSL1-AS1	5.1705	0.000000233	0	0	0	0.012	0.988	MD
GTEx.Artery_Tibial	17	q21.31	44270942	rs17689918	ENSG00000214401	KANSL1-AS1	5.13986	0.000000275	0	0	0	0.012	0.988	MD
GTEx.Whole_Blood	17	q21.31	44270942	rs17689918	ENSG00000214401	KANSL1-AS1	5.21474	0.000000184	0	0	0	0.012	0.988	MD
GTEx.Artery_Tibial	2	q33.2	203640690	rs10932008	ENSG00000163596	ICA1L	-6.89116	5.53E-12	0	0	0.021	0.017	0.962	WMH
CMC.BRAIN.RNASEQ	2	q33.2	203640690	rs10932008	ENSG00000163596	ICA1L	6.65949	2.75E-11	0	0	0	0.016	0.984	WMH
GTEx.Artery_Tibial	2	q33.2	203640690	rs6725887	ENSG00000163596	ICA1L	5.36641	8.03E-08	0	0	0.015	0.012	0.972	FA
CMC.BRAIN.RNASEQ	2	q33.2	203640690	rs6725887	ENSG00000163596	ICA1L	-5.55932	2.71E-08	0	0	0	0.008	0.992	FA
GTEx.Artery_Tibial	6	p21.33	31349851	rs2523578	ENSG00000225851	HLA-S	5.1108	0.000000321	0	0.001	0	0.004	0.995	MD
GTEx.Artery_Tibial	17	q21.31	43224684	rs1053739	ENSG00000186834	HEXIM1	5.50032	3.79E-08	0	0	0.004	0.922	0.074	WMH
GTEx.Artery_Aorta	6	p22.1	29973898	rs3129063	ENSG00000237669	HCG4P3	-5.0612	0.000000417	0.002	0.053	0	0.006	0.939	MD
GTEx.Artery_Coronary	6	p22.1	29973898	rs3129063	ENSG00000237669	HCG4P3	-4.8612	0.00000117	0.067	0.04	0.008	0.004	0.88	MD
GTEx.Artery_Tibial	6	p21.33	31629006	rs2523578	ENSG00000204438	GPANK1	4.8518	0.00000122	0.066	0.009	0.364	0.049	0.512	MD
GTEx.Artery_Tibial	17	q24.1	63006833	rs35020254	ENSG00000120063	GNA13	-4.82004	0.00000144	0	0.002	0	0.003	0.995	WMH
GTEx.Whole_Blood	17	q25.1	73747675	rs3744017	ENSG00000108479	GALK1	-8.409534	4.12E-17	0	0	0.133	0.061	0.806	WMH
YFS.BLOOD.RNAARR	17	q25.1	73747675	rs3744017	ENSG00000108479	GALK1	-7.3249	2.39E-13	0	0	0	0.862	0.138	WMH
GTEx.Artery_Aorta	17	q25.1	73905655	rs3744017	ENSG00000188878	FBF1	8.81466	1.20E-18	0	0	0	1	0	WMH
GTEx.Artery_Coronary	17	q25.1	73905655	rs3744017	ENSG00000188878	FBF1	9.0424	1.53E-19	0	0	0.002	0.996	0.001	WMH
GTEx.Artery_Tibial	17	q25.1	73905655	rs3744017	ENSG00000188878	FBF1	9.1909	3.90E-20	0	0	0	1	0	WMH
GTEx.Artery_Aorta	2	q33.2	203499901	rs2351524	ENSG00000138439	FAM117B	6.69438	2.17E-11	0	0	0.001	0.006	0.993	WMH
GTEx.Artery_Aorta	2	q33.2	203499901	rs6725887	ENSG00000138439	FAM117B	-5.30493	0.000000113	0	0	0.001	0.008	0.991	FA
GTEx.Artery_Aorta	17	p11.2	19118928	rs4924987	ENSG00000072134	EPN2	-5.3984	6.72E-08	0	0	0.001	0.006	0.993	WMH
GTEx.Artery_Tibial	17	p11.2	19118928	rs4924987	ENSG00000072134	EPN2	-5.46136	4.73E-08	0	0	0	0.007	0.993	WMH
GTEx.Artery_Tibial	5	q31.3	139927251	rs2237077	ENSG00000243056	EIF4EBP3	5.19691	0.000000203	0	0	0.055	0.064	0.882	FA
CMC.BRAIN.RNASEQ	2	p16.1	56093102	rs4233964	ENSG00000115380	EFEMP1	6.651	2.91E-11	0	0	0	0.26	0.74	WMH
GTEx.Artery_Aorta	17	q21.31	43663237	rs17689918	ENSG00000264070	DND1P1	5.284704	0.000000126	0	0	0	0.012	0.987	MD
GTEx.Artery_Coronary	17	q21.31	43663237	rs17689918	ENSG00000264070	DND1P1	5.2747	0.000000133	0	0	0	0.012	0.987	MD
GTEx.Artery_Tibial	17	q21.31	43663237	rs17689918	ENSG00000264070	DND1P1	5.14713	0.000000264	0	0	0	0.012	0.987	MD
GTEx.Whole_Blood	17	q21.31	43663237	rs17689918	ENSG00000264070	DND1P1	5.06917	0.0000004	0	0	0	0.012	0.987	MD
YFS.BLOOD.RNAARR	16	q24.3	90014333	rs1805008	ENSG00000140995	DEF8	5.4251	5.79E-08	0	0.001	0	0.019	0.98	FA
YFS.BLOOD.RNAARR	16	q24.3	90014333	rs4785781	ENSG00000140995	DEF8	-4.9644	0.000000689	0	0.049	0	0.698	0.253	MD
GTEx.Artery_Aorta	17	q21.31	43100708	rs1053739	ENSG00000172992	DCAKD	5.21747	0.000000181	0	0	0	0.006	0.994	WMH
GTEx.Artery_Tibial	17	q21.31	43100708	rs1053739	ENSG00000172992	DCAKD	7.18327	6.81E-13	0	0	0	0.004	0.996	WMH
GTEx.Whole_Blood	17	q21.31	43100708	rs1053739	ENSG00000172992	DCAKD	6.201063	5.61E-10	0	0	0	0.138	0.862	WMH
YFS.BLOOD.RNAARR	17	q21.31	43100708	rs1053739	ENSG00000172992	DCAKD	7.7017	1.34E-14	0	0	0	0.009	0.991	WMH
CMC.BRAIN.RNASEQ	17	q21.31	43100708	rs1053739	ENSG00000172992	DCAKD	7.47118	7.95E-14	0	0	0	0.008	0.992	WMH
GTEx.Artery_Coronary	17	q21.31	43100708	rs7213273	ENSG00000172992	DCAKD	5.3171	0.000000105	0.001	0.006	0.004	0.031	0.959	MD
GTEx.Artery_Tibial	17	q21.31	43100708	rs7213273	ENSG00000172992	DCAKD	5.35361	8.62E-08	0	0.005	0	0.026	0.97	MD
GTEx.Whole_Blood	17	q21.31	43100708	rs7213273	ENSG00000172992	DCAKD	5.77739	7.59E-09	0	0.005	0	0.028	0.967	MD
YFS.BLOOD.RNAARR	17	q21.31	43100708	rs7213273	ENSG00000172992	DCAKD	5.5834	2.36E-08	0	0.005	0	0.03	0.964	MD
GTEx.Whole_Blood	17	q21.31	43315395	rs1053739	ENSG00000233175	CTD-2020K17.3	4.889164	0.00000101	0	0	0.933	0.032	0.035	WMH
GTEx.Artery_Aorta	17	q21.31	43697694	rs17689918	ENSG00000204650	CRHR1-IT1	5.176831	0.000000226	0	0	0	0.012	0.988	MD
GTEx.Artery_Coronary	17	q21.31	43697694	rs17689918	ENSG00000204650	CRHR1-IT1	5.2034	0.000000196	0	0	0	0.012	0.988	MD
GTEx.Artery_Tibial	17	q21.31	43697694	rs17689918	ENSG00000204650	CRHR1-IT1	5.24701	0.000000155	0	0	0	0.012	0.988	MD
GTEx.Whole_Blood	17	q21.31	43697694	rs17689918	ENSG00000204650	CRHR1-IT1	5.16925	0.000000235	0	0	0	0.012	0.988	MD
YFS.BLOOD.RNAARR	16	q24.3	90036206	rs1805008	ENSG00000177946	CENPBD1	4.922	0.000000857	0	0.001	0	0.011	0.989	FA
CMC.BRAIN.RNASEQ	16	q24.3	89747145	rs1805008	ENSG00000185324	CDK10	-5.6879	1.29E-08	0	0	0	0.003	0.996	FA
CMC.BRAIN.RNASEQ	16	q24.3	89747145	rs4785781	ENSG00000185324	CDK10	5.3494	8.82E-08	0	0	0	0.006	0.993	MD
CMC.BRAIN.RNASEQ	11	p11.2	44585977	rs7935166	ENSG00000085117	CD82	5.18849	0.000000212	0	0.001	0	0	0.999	MD
GTEx.Artery_Aorta	5	q31.3	140011313	rs2237077	ENSG00000170458	CD14	5.03848	0.000000469	0	0	0.02	0.023	0.957	FA
GTEx.Whole_Blood	5	q31.3	140011313	rs2237077	ENSG00000170458	CD14	5.73703	9.64E-09	0	0	0.005	0.016	0.98	FA
GTEx.Artery_Tibial	2	q33.2	203776937	rs10932008	ENSG00000138380	CARF	5.36924	7.91E-08	0	0	0	0.033	0.967	WMH
CMC.BRAIN.RNASEQ	2	q33.2	203776937	rs10932008	ENSG00000138380	CARF	5.47224	4.44E-08	0	0	0	0.021	0.979	WMH
GTEx.Artery_Tibial	2	q33.2	203776937	rs6725887	ENSG00000138380	CARF	-5.13811	0.000000278	0	0	0	0.007	0.993	FA
CMC.BRAIN.RNASEQ	2	q33.2	203776937	rs6725887	ENSG00000138380	CARF	-5.43293	5.54E-08	0	0	0	0.007	0.993	FA
GTEx.Artery_Aorta	2	q32.1	188207856	rs17576323	ENSG00000064989	CALCRL	-5.46525	4.62E-08	0	0	0	0.002	0.998	WMH
GTEx.Artery_Tibial	2	q32.1	188207856	rs17576323	ENSG00000064989	CALCRL	-5.44335	5.23E-08	0	0	0	0.002	0.998	WMH
GTEx.Whole_Blood	6	p22.2	26365387	rs13195509	ENSG00000186470	BTN3A2	-4.8762	0.00000108	0	0.007	0	0.031	0.962	FA
GTEx.Artery_Coronary	6	p22.2	26365387	rs13198474	ENSG00000186470	BTN3A2	4.8556	0.0000012	0	0.01	0	0.069	0.921	MD
GTEx.Artery_Aorta	17	p11.2	19240867	rs4924987	ENSG00000108641	B9D1	-5.10566	0.00000033	0	0	0.01	0.008	0.982	WMH
GTEx.Artery_Tibial	17	p11.2	19240867	rs4924987	ENSG00000108641	B9D1	-5.35614	0.000000085	0.003	0	0.133	0.011	0.854	WMH
YFS.BLOOD.RNAARR	5	q31.3	139781493	rs2237077	ENSG00000254996	ANKHD1-EIF4EBP3	5.34733	8.93E-08	0	0	0.007	0.065	0.928	FA
GTEx.Artery_Aorta	17	q24.1	62962668	rs35020254	ENSG00000214174	AMZ2P1	4.87018	0.00000111	0	0.002	0	0.002	0.996	WMH
GTEx.Artery_Tibial	17	q24.1	62962668	rs35020254	ENSG00000214174	AMZ2P1	5.17129	0.000000232	0	0.002	0	0.002	0.996	WMH
GTEx.Whole_Blood	17	q24.1	62962668	rs35020254	ENSG00000214174	AMZ2P1	4.903038	0.000000944	0	0.002	0	0.002	0.996	WMH
GTEx.Artery_Tibial	1	q21.3	150521884	rs9661040	ENSG00000143382	ADAMTSL4	4.91495	0.000000888	0	0.01	0	0.057	0.933	WMH
GTEx.Artery_Tibial	17	q25.1	73937588	rs3744017	ENSG00000161533	ACOX1	5.34237	9.17E-08	0	0	0	1	0	WMH
CMC.BRAIN.RNASEQ	17	q25.1	73937588	rs3744017	ENSG00000161533	ACOX1	-5.19746	0.000000202	0	0	0.855	0.067	0.078	WMH
GTEx.Artery_Tibial	17	q21.31	43209967	rs1053739	ENSG00000181513	ACBD4	-5.43439	0.000000055	0	0	0.129	0.823	0.047	WMH
		# Supplementary Table 11. Genetic correlation results
