# Supplementary material for: Genome-wide association study of MRI markers of cerebral small vessel disease in 42,310 participants
Source: Nat Commun. 2020 May 1;11:2175. doi: 10.1038/s41467-020-15932-3 (PMC7195435; doi:10.1038/s41467-020-15932-3)
Supplement: Supplementary file 9 — Dataset 9 [file 41467_2020_15932_MOESM9_ESM.xlsx]

## Sheet: README
The genetic basis of MRI markers of cerebral small vessel disease: a genome wide association study in 42,310 participants
Persyn et al.

## Sheet: Supplementary_Data_9
Supplementary Data 9. UK Biobank field codes to derive output phenotypes
Output	Field code	Description
WMH	25009	Volume of brain, grey+white matter (normalised for head size)
	25781	Total volume of white matter hyperintensities (from T1 and T2_FLAIR images)
FA	25056	Mean FA in middle cerebellar peduncle on FA skeleton
	25057	Mean FA in pontine crossing tract on FA skeleton
	25058	Mean FA in genu of corpus callosum on FA skeleton
	25059	Mean FA in body of corpus callosum on FA skeleton
	25060	Mean FA in splenium of corpus callosum on FA skeleton
	25061	Mean FA in fornix on FA skeleton
	25062	Mean FA in corticospinal tract on FA skeleton (right)
	25063	Mean FA in corticospinal tract on FA skeleton (left)
	25064	Mean FA in medial lemniscus on FA skeleton (right)
	25065	Mean FA in medial lemniscus on FA skeleton (left)
	25066	Mean FA in inferior cerebellar peduncle on FA skeleton (right)
	25067	Mean FA in inferior cerebellar peduncle on FA skeleton (left)
	25068	Mean FA in superior cerebellar peduncle on FA skeleton (right)
	25069	Mean FA in superior cerebellar peduncle on FA skeleton (left)
	25070	Mean FA in cerebral peduncle on FA skeleton (right)
	25071	Mean FA in cerebral peduncle on FA skeleton (left)
	25072	Mean FA in anterior limb of internal capsule on FA skeleton (right)
	25073	Mean FA in anterior limb of internal capsule on FA skeleton (left)
	25074	Mean FA in posterior limb of internal capsule on FA skeleton (right)
	25075	Mean FA in posterior limb of internal capsule on FA skeleton (left)
	25076	Mean FA in retrolenticular part of internal capsule on FA skeleton (right)
	25077	Mean FA in retrolenticular part of internal capsule on FA skeleton (left)
	25078	Mean FA in anterior corona radiata on FA skeleton (right)
	25079	Mean FA in anterior corona radiata on FA skeleton (left)
	25080	Mean FA in superior corona radiata on FA skeleton (right)
	25081	Mean FA in superior corona radiata on FA skeleton (left)
	25082	Mean FA in posterior corona radiata on FA skeleton (right)
	25083	Mean FA in posterior corona radiata on FA skeleton (left)
	25084	Mean FA in posterior thalamic radiation on FA skeleton (right)
	25085	Mean FA in posterior thalamic radiation on FA skeleton (left)
	25086	Mean FA in sagittal stratum on FA skeleton (right)
	25087	Mean FA in sagittal stratum on FA skeleton (left)
	25088	Mean FA in external capsule on FA skeleton (right)
	25089	Mean FA in external capsule on FA skeleton (left)
	25090	Mean FA in cingulum cingulate gyrus on FA skeleton (right)
	25091	Mean FA in cingulum cingulate gyrus on FA skeleton (left)
	25092	Mean FA in cingulum hippocampus on FA skeleton (right)
	25093	Mean FA in cingulum hippocampus on FA skeleton (left)
	25094	Mean FA in fornix cres+stria terminalis on FA skeleton (right)
	25095	Mean FA in fornix cres+stria terminalis on FA skeleton (left)
	25096	Mean FA in superior longitudinal fasciculus on FA skeleton (right)
	25097	Mean FA in superior longitudinal fasciculus on FA skeleton (left)
	25098	Mean FA in superior fronto-occipital fasciculus on FA skeleton (right)
	25099	Mean FA in superior fronto-occipital fasciculus on FA skeleton (left)
	25100	Mean FA in uncinate fasciculus on FA skeleton (right)
	25101	Mean FA in uncinate fasciculus on FA skeleton (left)
	25102	Mean FA in tapetum on FA skeleton (right)
	25103	Mean FA in tapetum on FA skeleton (left)
MD	25104	Mean MD in middle cerebellar peduncle on FA skeleton
	25105	Mean MD in pontine crossing tract on FA skeleton
	25106	Mean MD in genu of corpus callosum on FA skeleton
	25107	Mean MD in body of corpus callosum on FA skeleton
	25108	Mean MD in splenium of corpus callosum on FA skeleton
	25109	Mean MD in fornix on FA skeleton
	25110	Mean MD in corticospinal tract on FA skeleton (right)
	25111	Mean MD in corticospinal tract on FA skeleton (left)
	25112	Mean MD in medial lemniscus on FA skeleton (right)
	25113	Mean MD in medial lemniscus on FA skeleton (left)
	25114	Mean MD in inferior cerebellar peduncle on FA skeleton (right)
	25115	Mean MD in inferior cerebellar peduncle on FA skeleton (left)
	25116	Mean MD in superior cerebellar peduncle on FA skeleton (right)
	25117	Mean MD in superior cerebellar peduncle on FA skeleton (left)
	25118	Mean MD in cerebral peduncle on FA skeleton (right)
	25119	Mean MD in cerebral peduncle on FA skeleton (left)
	25120	Mean MD in anterior limb of internal capsule on FA skeleton (right)
	25121	Mean MD in anterior limb of internal capsule on FA skeleton (left)
	25122	Mean MD in posterior limb of internal capsule on FA skeleton (right)
	25123	Mean MD in posterior limb of internal capsule on FA skeleton (left)
	25124	Mean MD in retrolenticular part of internal capsule on FA skeleton (right)
	25125	Mean MD in retrolenticular part of internal capsule on FA skeleton (left)
	25126	Mean MD in anterior corona radiata on FA skeleton (right)
	25127	Mean MD in anterior corona radiata on FA skeleton (left)
	25128	Mean MD in superior corona radiata on FA skeleton (right)
	25129	Mean MD in superior corona radiata on FA skeleton (left)
	25130	Mean MD in posterior corona radiata on FA skeleton (right)
	25131	Mean MD in posterior corona radiata on FA skeleton (left)
	25132	Mean MD in posterior thalamic radiation on FA skeleton (right)
	25133	Mean MD in posterior thalamic radiation on FA skeleton (left)
	25134	Mean MD in sagittal stratum on FA skeleton (right)
	25135	Mean MD in sagittal stratum on FA skeleton (left)
	25136	Mean MD in external capsule on FA skeleton (right)
	25137	Mean MD in external capsule on FA skeleton (left)
	25138	Mean MD in cingulum cingulate gyrus on FA skeleton (right)
	25139	Mean MD in cingulum cingulate gyrus on FA skeleton (left)
	25140	Mean MD in cingulum hippocampus on FA skeleton (right)
	25141	Mean MD in cingulum hippocampus on FA skeleton (left)
	25142	Mean MD in fornix cres+stria terminalis on FA skeleton (right)
	25143	Mean MD in fornix cres+stria terminalis on FA skeleton (left)
	25144	Mean MD in superior longitudinal fasciculus on FA skeleton (right)
	25145	Mean MD in superior longitudinal fasciculus on FA skeleton (left)
	25146	Mean MD in superior fronto-occipital fasciculus on FA skeleton (right)
	25147	Mean MD in superior fronto-occipital fasciculus on FA skeleton (left)
	25148	Mean MD in uncinate fasciculus on FA skeleton (right)
	25149	Mean MD in uncinate fasciculus on FA skeleton (left)
	25150	Mean MD in tapetum on FA skeleton (right)
	25151	Mean MD in tapetum on FA skeleton (left)
